# Supplementary material for: BMAL1–HIF2A heterodimer modulates circadian variations of myocardial injury
Source: Nature. 2025 Apr 23;641(8064):1017–28. doi: 10.1038/s41586-025-08898-z (PMC12095075; doi:10.1038/s41586-025-08898-z)
Supplement: Supplementary file 4 — Source data for Supplementary Tables 1–9. [file 41586_2025_8898_MOESM4_ESM.zip]

Archive with 9 entries (9 files):
- 2024-02-02713C-s4/2024-02-02713C-Source data Supplementary Table 1.xlsx
- 2024-02-02713C-s4/2024-02-02713C-Source data Supplementary Table 2.xlsx
- 2024-02-02713C-s4/2024-02-02713C-Source data Supplementary Table 3.xlsx
- 2024-02-02713C-s4/2024-02-02713C-Source data Supplementary Table 4.xlsx
- 2024-02-02713C-s4/2024-02-02713C-Source data Supplementary Table 5.xlsx
- 2024-02-02713C-s4/2024-02-02713C-Source data Supplementary Table 6.xlsx
- 2024-02-02713C-s4/2024-02-02713C-Source data Supplementary Table 7.xlsx
- 2024-02-02713C-s4/2024-02-02713C-Source data Supplementary Table 8.xlsx
- 2024-02-02713C-s4/2024-02-02713C-Source data Supplementary Table 9.xlsx
