# Supplementary material for: BMAL1–HIF2A heterodimer modulates circadian variations of myocardial injury
Source: Nature. 2025 Apr 23;641(8064):1017–28. doi: 10.1038/s41586-025-08898-z (PMC12095075; doi:10.1038/s41586-025-08898-z)
Supplement: Supplementary file 4 — Source data for Supplementary Tables 1–9. [file 41586_2025_8898_MOESM4_ESM.zip › 2024-02-02713C-s4/2024-02-02713C-Source data Supplementary Table 1.xlsx]

## Sheet: c
2	8	14	20
41.6046	39.5483	58.6427	38.9545
38.3869	37.5032	57.8239	39.3414
51.3638	63.1188	39.2073	57.0465
53.9879	46.161	48.7242	49.3052
45.368	49.4554	35.2141	53.0696
52.7154	58.1931	38.8774	58.8272
56.9278	43.7933	51.6306	39.3734
	2	8	14	20
Test for normal distribution							Bonferroni's multiple comparisons test	Mean Diff.	95.00% CI of diff.	Below threshold?	Summary	Adjusted P Value
Shapiro-Wilk test							2 vs. 8	0.3688	-13.03 to 13.77	No	ns	>0.9999	A-B
W	0.9317	0.9355	0.8996	0.8463			2 vs. 14	1.462	-11.93 to 14.86	No	ns	>0.9999	A-C
P value	0.5656	0.5986	0.3287	0.1136			2 vs. 20	0.6338	-12.76 to 14.03	No	ns	>0.9999	A-D
Passed normality test (alpha=0.05)?	Yes	Yes	Yes	Yes			8 vs. 14	1.093	-12.30 to 14.49	No	ns	>0.9999	B-C
P value summary	ns	ns	ns	ns			8 vs. 20	0.265	-13.13 to 13.66	No	ns	>0.9999	B-D
							14 vs. 20	-0.8282	-14.22 to 12.57	No	ns	>0.9999	C-D
one-way ANOVA summary
F	0.03552						Test details	Mean 1	Mean 2	Mean Diff.	SE of diff.	n1	n2	t	DF
P value	0.9908						2 vs. 8	48.62	48.25	0.3688	4.659	7	7	0.07914	24
P value summary	ns						2 vs. 14	48.62	47.16	1.462	4.659	7	7	0.3138	24
Significant diff. among means (P < 0.05)?	No						2 vs. 20	48.62	47.99	0.6338	4.659	7	7	0.136	24
R squared	0.00442						8 vs. 14	48.25	47.16	1.093	4.659	7	7	0.2346	24
							8 vs. 20	48.25	47.99	0.265	4.659	7	7	0.05688	24
Brown-Forsythe test							14 vs. 20	47.16	47.99	-0.8282	4.659	7	7	0.1778	24
F (DFn, DFd)	0.3107 (3, 24)
P value	0.8174
P value summary	ns
Are SDs significantly different (P < 0.05)?	No
ANOVA table	SS	DF	MS	F (DFn, DFd)	P value
Treatment (between columns)	8.097	3	2.699	F (3, 24) = 0.03552	P=0.9908
Residual (within columns)	1824	24	75.99

## Sheet: d
2	8	14	20
40.66	17.99	34.2	65.6838
30.2	22.66	28.3	52.07
37.91	26.76	34.76	49.53
31.1	24.1628	34.2	64.4668
31.53	26.76	31.89	41.55
35.7	19.94	29.56	47.1
29.3	19.31	41.27	58.05
	2	8	14	20
Test for normal distribution							Bonferroni's multiple comparisons test	Mean Diff.	95.00% CI of diff.	Below threshold?	Summary	Adjusted P Value
Shapiro-Wilk test							2 vs. 8	11.26	2.464 to 20.06	Yes	**	0.0071	A-B
W	0.8947	0.9086	0.9222	0.946			2 vs. 14	0.3171	-8.479 to 9.113	No	ns	>0.9999	A-C
P value	0.2999	0.386	0.4863	0.6934			2 vs. 20	-20.29	-29.09 to -11.50	Yes	****	<0.0001	A-D
Passed normality test (alpha=0.05)?	Yes	Yes	Yes	Yes			8 vs. 14	-10.94	-19.74 to -2.147	Yes	**	0.0091	B-C
P value summary	ns	ns	ns	ns			8 vs. 20	-31.55	-40.35 to -22.76	Yes	****	<0.0001	B-D
							14 vs. 20	-20.61	-29.41 to -11.81	Yes	****	<0.0001	C-D
one-way ANOVA summary
F	37.02						Test details	Mean 1	Mean 2	Mean Diff.	SE of diff.	n1	n2	t	DF
P value	<0.0001						2 vs. 8	33.77	22.51	11.26	3.059	7	7	3.68	24
P value summary	****						2 vs. 14	33.77	33.45	0.3171	3.059	7	7	0.1037	24
Significant diff. among means (P < 0.05)?	Yes						2 vs. 20	33.77	54.06	-20.29	3.059	7	7	6.633	24
R squared	0.8223						8 vs. 14	22.51	33.45	-10.94	3.059	7	7	3.577	24
							8 vs. 20	22.51	54.06	-31.55	3.059	7	7	10.31	24
Brown-Forsythe test							14 vs. 20	33.45	54.06	-20.61	3.059	7	7	6.737	24
F (DFn, DFd)	2.376 (3, 24)
P value	0.0951
P value summary	ns
Are SDs significantly different (P < 0.05)?	No
ANOVA table	SS	DF	MS	F (DFn, DFd)	P value
Treatment (between columns)	3638	3	1213	F (3, 24) = 37.02	P<0.0001
Residual (within columns)	786.2	24	32.76
Total	4424	27

## Sheet: e
2	8	14	20
61.625	29.3125	92.4375	58.125
56.1875	30.5625	107.25	63.75
58.125	15.6875	52.625	129.875
64.5625	18.1875	48	137.625
49.9375	13.5625	38.5625	90.6875
59.3125	13.125	41.875	92.375
58.5	21.125	69.625	46.1875
	2	8	14	20
Test for normal distribution						Dunnett's T3 multiple comparisons test	Mean Diff.	95.00% CI of diff.	Below threshold?	Summary	Adjusted P Value
Shapiro-Wilk test						2 vs. 8	38.1	27.80 to 48.40	Yes	****	<0.0001	A-B
W	0.9496	0.8688	0.8842	0.9168		2 vs. 14	-6.018	-43.34 to 31.31	No	ns	0.987	A-C
P value	0.7262	0.181	0.2459	0.4448		2 vs. 20	-30.05	-79.33 to 19.23	No	ns	0.2757	A-D
Passed normality test (alpha=0.05)?	Yes	Yes	Yes	Yes		8 vs. 14	-44.12	-80.40 to -7.830	Yes	*	0.0195	B-C
P value summary	ns	ns	ns	ns		8 vs. 20	-68.15	-118.0 to -18.28	Yes	*	0.0121	B-D
						14 vs. 20	-24.04	-76.48 to 28.40	No	ns	0.6369	C-D
Brown-Forsythe ANOVA test
F* (DFn, DFd)	11.03 (3.000, 11.97)					Test details	Mean 1	Mean 2	Mean Diff.	SE of diff.	n1	n2	t	DF
P value	0.0009					2 vs. 8	58.32	20.22	38.1	3.22	7	7	11.83	10.18
P value summary	***					2 vs. 14	58.32	64.34	-6.018	10.19	7	7	0.5908	6.356
Significant diff. among means (P < 0.05)?	Yes					2 vs. 20	58.32	88.38	-30.05	13.45	7	7	2.235	6.202
						8 vs. 14	20.22	64.34	-44.12	10.4	7	7	4.242	6.874
Welch's ANOVA test						8 vs. 20	20.22	88.38	-68.15	13.61	7	7	5.007	6.497
W (DFn, DFd)	45.50 (3.000, 11.75)					14 vs. 20	64.34	88.38	-24.04	16.69	7	7	1.44	11.15
P value	<0.0001
P value summary	****
Significant diff. among means (P < 0.05)?	Yes

## Sheet: f
EF				ZT 8	ZT 20		Column B	ZT 20			FS				ZT 8	ZT 20		Column B	ZT 20			GLS				ZT 8	ZT 20		Column B	ZT 20
ZT 8	ZT 20		Test for normal distribution				vs.	vs.			ZT 8	ZT 20		Test for normal distribution				vs.	vs.			ZT 8	ZT 20		Test for normal distribution				vs.	vs.
42.513	27.196		Shapiro-Wilk test				Column A	ZT 8			22.833	11.126		Shapiro-Wilk test				Column A	ZT 8			-12.732	-6.92		Shapiro-Wilk test				Column A	ZT 8
38.175	17.042		W	0.966	0.8505						21.591	14.689		W	0.8768	0.9544						-10.098	-2.924		W	0.9313	0.847
37.799	22.822		P value	0.8646	0.0963		Unpaired t test				8.614	10.353		P value	0.1756	0.755		Unpaired t test				-13.278	-6.548		P value	0.5282	0.0888		Unpaired t test
36.673	27.474		Passed normality test (alpha=0.05)?	Yes	Yes		P value	<0.0001			18.613	11.764		Passed normality test (alpha=0.05)?	Yes	Yes		P value	0.0024			-11.406	-3.981		Passed normality test (alpha=0.05)?	Yes	Yes		P value	<0.0001
33.596	15.207		P value summary	ns	ns		P value summary	****			23.42	6.941		P value summary	ns	ns		P value summary	**			-8.105	-3.078		P value summary	ns	ns		P value summary	****
30.635	28.317						Significantly different (P < 0.05)?	Yes			17.878	10.152						Significantly different (P < 0.05)?	Yes			-10.248	-6.735						Significantly different (P < 0.05)?	Yes
37.887	18.956						One- or two-tailed P value?	Two-tailed			17.666	5.734						One- or two-tailed P value?	Two-tailed			-12.806	-4.889						One- or two-tailed P value?	Two-tailed
35.091	27.271						t, df	t=5.998, df=14			16.626	15.758						t, df	t=3.692, df=14			-11.395	-6.453						t, df	t=7.094, df=14
							How big is the difference?											How big is the difference?											How big is the difference?
							Mean of column A	36.55										Mean of column A	18.41										Mean of column A	-11.26
							Mean of column B	23.04										Mean of column B	10.81										Mean of column B	-5.191
							Difference between means (B - A) ± SEM	-13.51 ± 2.253										Difference between means (B - A) ± SEM	-7.591 ± 2.056										Difference between means (B - A) ± SEM	6.068 ± 0.8553
							95% confidence interval	-18.34 to -8.679										95% confidence interval	-12.00 to -3.181										95% confidence interval	4.233 to 7.902
							R squared (eta squared)	0.7199										R squared (eta squared)	0.4933										R squared (eta squared)	0.7824
							F test to compare variances											F test to compare variances											F test to compare variances
							F, DFn, Dfd	2.251, 7, 7										F, DFn, Dfd	1.890, 7, 7										F, DFn, Dfd	1.052, 7, 7
							P value	0.3065										P value	0.4202										P value	0.9488
							P value summary	ns										P value summary	ns										P value summary	ns
							Significantly different (P < 0.05)?	No										Significantly different (P < 0.05)?	No										Significantly different (P < 0.05)?	No
EDV				ZT 8	ZT 20		Column B	ZT 20			ESV				ZT 8	ZT 20		Column B	ZT 20			EDLVM				ZT 8	ZT 20		Column B	ZT 20
ZT 8	ZT 20		Test for normal distribution				vs.	vs.			ZT 8	ZT 20		Test for normal distribution				vs.	vs.			ZT 8	ZT 20		Test for normal distribution				vs.	vs.
65.224	99.256		Shapiro-Wilk test				Column A	ZT 8			37.42	72.066		Shapiro-Wilk test				Column A	ZT 8			29.551	57.196		Shapiro-Wilk test				Column A	ZT 8
57.686	101.724		W	0.9437	0.9535						35.605	84.117		W	0.9349	0.9355						34.301	46.139		W	0.9236	0.8591
68.68	80.259		P value	0.6478	0.7464		Unpaired t test				48.781	61.703		P value	0.5616	0.5678		Unpaired t test				39.509	53.763		P value	0.4597	0.1177		Unpaired t test
47.07	51.725		Passed normality test (alpha=0.05)?	Yes	Yes		P value	0.0098			29.75	37.401		Passed normality test (alpha=0.05)?	Yes	Yes		P value	0.0004			39.356	47.474		Passed normality test (alpha=0.05)?	Yes	Yes		P value	<0.0001
54.65	76.102		P value summary	ns	ns		P value summary	**			36.245	64.395		P value summary	ns	ns		P value summary	***			42.707	45.175		P value summary	ns	ns		P value summary	****
59.476	81.991						Significantly different (P < 0.05)?	Yes			41.204	58.624						Significantly different (P < 0.05)?	Yes			37.367	60.34						Significantly different (P < 0.05)?	Yes
48.973	71.302						One- or two-tailed P value?	Two-tailed			30.367	57.655						One- or two-tailed P value?	Two-tailed			37.015	61.055						One- or two-tailed P value?	Two-tailed
82.542	89.009						t, df	t=2.989, df=14			46.497	64.436						t, df	t=4.594, df=14			39.147	59.612						t, df	t=5.983, df=14
							How big is the difference?											How big is the difference?											How big is the difference?
							Mean of column A	60.54										Mean of column A	38.23										Mean of column A	37.37
							Mean of column B	81.42										Mean of column B	62.55										Mean of column B	53.84
							Difference between means (B - A) ± SEM	20.88 ± 6.987										Difference between means (B - A) ± SEM	24.32 ± 5.293										Difference between means (B - A) ± SEM	16.48 ± 2.754
							95% confidence interval	5.898 to 35.87										95% confidence interval	12.96 to 35.67										95% confidence interval	10.57 to 22.38
							R squared (eta squared)	0.3896										R squared (eta squared)	0.6012										R squared (eta squared)	0.7188
							F test to compare variances											F test to compare variances											F test to compare variances
							F, DFn, Dfd	1.935, 7, 7										F, DFn, Dfd	3.701, 7, 7										F, DFn, Dfd	2.831, 7, 7
							P value	0.4036										P value	0.1056										P value	0.1932
							P value summary	ns										P value summary	ns										P value summary	ns
							Significantly different (P < 0.05)?	No										Significantly different (P < 0.05)?	No										Significantly different (P < 0.05)?	No
ESLVM				ZT 8	ZT 20		Column B	ZT 20
ZT 8	ZT 20		Test for normal distribution				vs.	vs.
29.368	56.981		Shapiro-Wilk test				Column A	ZT 8
34.943	46.63		W	0.9792	0.8305
40.616	56.188		P value	0.9589	0.0601		Unpaired t test
39.144	46.417		Passed normality test (alpha=0.05)?	Yes	Yes		P value	0.0031
43.46	45.767		P value summary	ns	ns		P value summary	**
39.966	61.646						Significantly different (P < 0.05)?	Yes
54.624	62.967						One- or two-tailed P value?	Two-tailed
48.186	61.664						t, df	t=3.559, df=14
							How big is the difference?
							Mean of column A	41.29
							Mean of column B	54.78
							Difference between means (B - A) ± SEM	13.49 ± 3.792
							95% confidence interval	5.361 to 21.63
							R squared (eta squared)	0.4749
							F test to compare variances
							F, DFn, Dfd	1.086, 7, 7
							P value	0.9159
							P value summary	ns
							Significantly different (P < 0.05)?	No

## Sheet: h
	ZT8								ZT20
Ant. Base	-12.3307	-10.3723	-22.8608	-12.9352	-11.9853	-18.9256	-12.0955	-15.9418	-12.743	-11.0072	-9.6547	-5.1425	-5.9061	-18.3314	-7.4628	-12.8391
Ant. Mid	-4.9613	-5.7382	-11.0273	-16.8917	-8.3514	-9.336	-12.9253	-5.129	-4.4453	-1.3915	-5.8587	-1.8731	-1.897	-0.8161	-5.1457	-5.0058
Ant. Apex	-8.5073	-4.4814	-2.5681	-0.8169	-0.3702	-0.4643	-8.2696	-3.6527	-0.1481	-0.3023	-0.666	-0.9236	-0.8812	-0.9374	-3.1529	-0.5059
Post. Apex	-8.1161	-7.435	-6.0246	-14.1478	-6.7314	-4.8889	-9.9713	-11.5313	-2.4013	-2.3577	-5.9508	-3.6823	-2.7218	-3.2969	-4.5001	-6.7552
Post. Mid	-17.176	-14.348	-22.6311	-19.9718	-11.429	-12.5594	-17.1395	-19.9922	-8.0229	-4.5244	-9.756	-8.9095	-4.3557	-13.2297	-6.7201	-8.9425
Post. Base	-22.2799	-18.2678	-10.271	-10.0158	-15.9671	-20.6617	-13.6984	-15.5681	-12.8851	-8.2557	-14.6562	-10.4344	-6.7631	-5.4796	-3.4896	-17.5963
Column A	ZT8					Below threshold?	P value	Mean of ZT8	Mean of ZT20	Difference	SE of difference	t ratio	df	Adjusted P Value
vs.	vs.				Ant. Base	No	0.065782	-14.68	-10.39	-4.295	2.152	1.996	14	0.394691
Column B	ZT20				Ant. Mid	Yes	0.002669	-9.295	-3.304	-5.991	1.645	3.642	14	0.016014
					Ant. Apex	No	0.042339	-3.641	-0.9397	-2.702	1.21	2.234	14	0.254036
Test details					Post. Apex	Yes	0.002139	-8.606	-3.958	-4.648	1.238	3.754	14	0.012831
Test name	Unpaired t test				Post. Mid	Yes	0.000152	-16.91	-8.058	-8.848	1.724	5.133	14	0.000913
Variance assumption	Individual variance for each row				Post. Base	No	0.024086	-15.84	-9.945	-5.896	2.332	2.529	14	0.144515
Multiple comparisons	Set P value threshold
Method	Bonferroni-Dunn method
Alpha	0.05

## Sheet: j
	ZT8								ZT20
Ant. Base	54.2988	42.8113	57.692	19.1451	38.0121	40.9461	30.2516	21.6214	9.8506	39.5313	36.8935	28.8095	15.7623	46.431	16.2618	16.4899
Ant. Mid	20.7655	20.9838	8.7901	34.1266	8.9722	15.889	24.8344	12.8806	10.3901	4.8963	5.5293	1.7761	4.2475	12.5195	31.7624	8.5838
Ant. Apex	23.9462	8.4077	4.9269	12.4913	6.0761	9.3225	7.6259	7.367	7.5466	2.6656	0.7257	1.3821	5.6289	2.8722	7.6671	10.3036
Post. Apex	18.4631	29.3684	13.5355	12.8145	7.3931	8.7483	18.8827	20.9203	9.9655	1.7721	8.6719	8.903	7.9165	6.5599	4.2772	6.0118
Post. Mid	42.0978	36.7047	12.4881	24.6537	28.5898	21.1173	17.3387	44.6181	10.9842	0.2071	25.759	24.0395	4.7753	21.8339	2.5237	24.4557
Post. Base	35.7966	26.1672	39.4659	29.6693	30.2307	17.0369	36.3388	58.3159	20.4669	22.58	13.3799	31.411	10.8956	34.3823	25.0309	34.8703
Column A	ZT8					Below threshold?	P value	Mean of ZT8	Mean of ZT20	Difference	SE of difference	t ratio	df	Adjusted P Value
vs.	vs.				Ant. Base	No	0.106923	38.1	26.25	11.84	6.874	1.723	14	0.641535
Column B	ZT20				Ant. Mid	No	0.083327	18.41	9.963	8.442	4.527	1.865	14	0.499962
					Ant. Apex	No	0.054664	10.02	4.849	5.171	2.466	2.097	14	0.327984
Test details					Post. Apex	Yes	0.003477	16.27	6.76	9.506	2.71	3.508	14	0.020862
Test name	Unpaired t test				Post. Mid	No	0.025423	28.45	14.32	14.13	5.649	2.501	14	0.152535
Variance assumption	Individual variance for each row				Post. Base	No	0.081766	34.13	24.13	10	5.333	1.875	14	0.490596
Multiple comparisons	Set P value threshold
Method	Bonferroni-Dunn method
Alpha	0.05

## Sheet: k
Intra-ventricular delay				ZT 8	ZT 20		Standard deviation				ZT 8	ZT 20
ZT 8	ZT 20		Test for normal distribution				ZT 8	ZT 20		Test for normal distribution
23	30		Shapiro-Wilk test				9.07	11.4		Shapiro-Wilk test
38	67		W	0.9967	0.9175		14.98	29.71		W	0.9734	0.9725
7	67		P value	0.9999	0.4103		2.881	27.11		P value	0.9231	0.9168
18	36		Passed normality test (alpha=0.05)?	Yes	Yes		6.979	14.67		Passed normality test (alpha=0.05)?	Yes	Yes
30	56		P value summary	ns	ns		13.23	22.66		P value summary	ns	ns
26	52						10.16	22.44
13	38		Column B	ZT 20			4.416	17.69		Column B	ZT 20
21	52		vs.	vs.			10.97	21.43		vs.	vs.
			Column A	ZT 8						Column A	ZT 8
			Unpaired t test							Unpaired t test
			P value	0.0004						P value	0.0005
			P value summary	***						P value summary	***
			Significantly different (P < 0.05)?	Yes						Significantly different (P < 0.05)?	Yes
			One- or two-tailed P value?	Two-tailed						One- or two-tailed P value?	Two-tailed
			t, df	t=4.619, df=14						t, df	t=4.515, df=14
			How big is the difference?							How big is the difference?
			Mean of column A	22						Mean of column A	9.086
			Mean of column B	49.75						Mean of column B	20.89
			Difference between means (B - A) ± SEM	27.75 ± 6.008						Difference between means (B - A) ± SEM	11.80 ± 2.614
			95% confidence interval	14.86 to 40.64						95% confidence interval	6.196 to 17.41
			R squared (eta squared)	0.6038						R squared (eta squared)	0.5929
			F test to compare variances							F test to compare variances
			F, DFn, Dfd	2.063, 7, 7						F, DFn, Dfd	2.153, 7, 7
			P value	0.3602						P value	0.3331
			P value summary	ns						P value summary	ns
			Significantly different (P < 0.05)?	No						Significantly different (P < 0.05)?	No

## Sheet: m
	ZT8					ZT20
Bax	1.36731	0.950546	1.30006	0.927296	0.454788	1.43458	1.28405	2.3419	2.49278	2.56591
Caspase3	1.15054	0.973879	1.08666	0.991376	0.797544	1.01578	0.661305	1.12797	0.938658	0.866774
Cleaved-caspase3	0.544107	0.705847	1.82165	1.12647	0.801932	1.90242	4.39889	3.66822	4.3401	2.684
Column A	ZT8					Below threshold?	P value	Mean of ZT8	Mean of ZT20	Difference	SE of difference	t ratio	df	Adjusted P Value
vs.	vs.				Bax	Yes	0.012494	1	2.024	-1.024	0.3193	3.206	8	0.037482
Column B	ZT20				Caspase3	No	0.452236	1	0.9221	0.0779	0.0986	0.7901	8	>0.999999
					Cleaved-caspase3	Yes	0.002056	1	3.399	-2.399	0.5354	4.48	8	0.006167
Test details
Test name	Unpaired t test
Variance assumption	Individual variance for each row
Multiple comparisons	Set P value threshold
Method	Bonferroni-Dunn method
Alpha	0.05
