# Supplementary material for: BMAL1–HIF2A heterodimer modulates circadian variations of myocardial injury
Source: Nature. 2025 Apr 23;641(8064):1017–28. doi: 10.1038/s41586-025-08898-z (PMC12095075; doi:10.1038/s41586-025-08898-z)
Supplement: Supplementary file 4 — Source data for Supplementary Tables 1–9. [file 41586_2025_8898_MOESM4_ESM.zip › 2024-02-02713C-s4/2024-02-02713C-Source data Supplementary Table 2.xlsx]

## Sheet: a
EDV																		ESV																		EDLVM
Time	Myosin Cre+									Bmal1loxp/loxp Myosin Cre+								Time	Myosin Cre+									Bmal1loxp/loxp Myosin Cre+								Time	Myosin Cre+									Bmal1loxp/loxp Myosin Cre+
ZT 8	66.246	62.722	67.427	66.236	31.927	55.078	69.437	80.37	68.689	63.303	143.433	85.955	110.684	138.135	100.89	102.159		ZT 8	38.828	40.106	44.961	45.853	23.597	32.035	44.421	60.189	37.381	56.127	133.58	76.21	104.017	120.832	78.624	81.72		ZT 8	33.027	35.114	47.22	32.707	30.91	31.385	29.587	36.781	41.037	49.639	72.969	48.143	60.833
ZT 20	69.38	64.489	79.694	69.92	125.189	114.625	75.002	112.508	119.485	98.319	84.841	124.7	119.866	115.26	73.466	81.273		ZT 20	47.461	51.635	63.806	49.568	102.707	85.682	56.062	89.029	92.862	87.659	70.079	101.552	104.54	105.691	63.474	69.277		ZT 20	48.665	45.649	47.673	43.312	52.479	51.232	40.417	78.069	46.878	53.784	47.335	54.845	49.773
Table Analyzed	EDV																	Table Analyzed	ESV																	Table Analyzed	EDLVM
Two-way ANOVA	Ordinary						Bonferroni's multiple comparisons test	Predicted (LS) mean diff.	95.00% CI of diff.	Below threshold?	Summary	Adjusted P Value						Two-way ANOVA	Ordinary						Bonferroni's multiple comparisons test	Predicted (LS) mean diff.	95.00% CI of diff.	Below threshold?	Summary	Adjusted P Value						Two-way ANOVA	Ordinary						Bonferroni's multiple comparisons test	Predicted (LS) mean diff.	95.00% CI of diff.	Below threshold?	Summary	Adjusted P Value
Alpha	0.05																	Alpha	0.05																	Alpha	0.05
							ZT 8:Myosin Cre+ vs. ZT 8:Bmal1loxP/loxP Myosin Cre+	-43.24	-74.86 to -11.62	Yes	**	0.0035													ZT 8:Myosin Cre+ vs. ZT 8:Bmal1loxp/loxp Myosin Cre+	-52.2	-80.61 to -23.78	Yes	****	<0.0001													ZT 8:Myosin Cre+ vs. ZT 8:Bmal1loxp/loxp Myosin Cre+	-25.68	-39.47 to -11.89	Yes	****	<0.0001
Source of Variation	% of total variation	P value	P value summary	Significant?			ZT 8:Myosin Cre+ vs. ZT 20:Myosin Cre+	-29.13	-58.70 to 0.4461	No	ns	0.0554						Source of Variation	% of total variation	P value	P value summary	Significant?			ZT 8:Myosin Cre+ vs. ZT 20:Myosin Cre+	-30.16	-56.74 to -3.583	Yes	*	0.0193						Source of Variation	% of total variation	P value	P value summary	Significant?			ZT 8:Myosin Cre+ vs. ZT 20:Myosin Cre+	-15.18	-28.07 to -2.282	Yes	*	0.0143
Interaction	11.13	0.0308	*	Yes			ZT 8:Myosin Cre+ vs. ZT 20:Bmal1loxP/loxP Myosin Cre+	-36.55	-68.17 to -4.932	Yes	*	0.0166						Interaction	11.21	0.0139	*	Yes			ZT 8:Myosin Cre+ vs. ZT 20:Bmal1loxp/loxp Myosin Cre+	-45.22	-73.63 to -16.81	Yes	***	0.0006						Interaction	27.17	0.0005	***	Yes			ZT 8:Myosin Cre+ vs. ZT 20:Bmal1loxp/loxp Myosin Cre+	-13.83	-27.62 to -0.04315	Yes	*	0.0489
Row Factor	4.366	0.1653	ns	No			ZT 8:Bmal1loxP/loxP Myosin Cre+ vs. ZT 20:Myosin Cre+	14.11	-17.51 to 45.73	No	ns	>0.9999						Row Factor	4.37	0.1126	ns	No			ZT 8:Bmal1loxp/loxp Myosin Cre+ vs. ZT 20:Myosin Cre+	22.04	-6.376 to 50.45	No	ns	0.2165						Row Factor	0.4117	0.6318	ns	No			ZT 8:Bmal1loxp/loxp Myosin Cre+ vs. ZT 20:Myosin Cre+	10.5	-3.284 to 24.29	No	ns	0.2355
Column Factor	22.26	0.0033	**	Yes			ZT 8:Bmal1loxP/loxP Myosin Cre+ vs. ZT 20:Bmal1loxP/loxP Myosin Cre+	6.691	-26.84 to 40.23	No	ns	>0.9999						Column Factor	36.78	<0.0001	****	Yes			ZT 8:Bmal1loxp/loxp Myosin Cre+ vs. ZT 20:Bmal1loxp/loxp Myosin Cre+	6.977	-23.16 to 37.11	No	ns	>0.9999						Column Factor	22.02	0.0014	**	Yes			ZT 8:Bmal1loxp/loxp Myosin Cre+ vs. ZT 20:Bmal1loxp/loxp Myosin Cre+	11.85	-2.772 to 26.47	No	ns	0.1743
							ZT 20:Myosin Cre+ vs. ZT 20:Bmal1loxP/loxP Myosin Cre+	-7.42	-39.04 to 24.20	No	ns	>0.9999													ZT 20:Myosin Cre+ vs. ZT 20:Bmal1loxp/loxp Myosin Cre+	-15.06	-43.47 to 13.35	No	ns	0.8615													ZT 20:Myosin Cre+ vs. ZT 20:Bmal1loxp/loxp Myosin Cre+	1.349	-12.44 to 15.14	No	ns	>0.9999
ANOVA table	SS (Type III)	DF	MS	F (DFn, DFd)	P value													ANOVA table	SS (Type III)	DF	MS	F (DFn, DFd)	P value													ANOVA table	SS (Type III)	DF	MS	F (DFn, DFd)	P value
Interaction	2526	1	2526	F (1, 28) = 5.172	P=0.0308													Interaction	2715	1	2715	F (1, 28) = 6.885	P=0.0139													Interaction	1438	1	1438	F (1, 28) = 15.49	P=0.0005
Row Factor	991.2	1	991.2	F (1, 28) = 2.030	P=0.1653		Test details	Predicted (LS) mean 1	Predicted (LS) mean 2	Predicted (LS) mean diff.	SE of diff.	N1	N2	t	DF			Row Factor	1058	1	1058	F (1, 28) = 2.683	P=0.1126		Test details	Predicted (LS) mean 1	Predicted (LS) mean 2	Predicted (LS) mean diff.	SE of diff.	N1	N2	t	DF			Row Factor	21.79	1	21.79	F (1, 28) = 0.2347	P=0.6318		Test details	Predicted (LS) mean 1	Predicted (LS) mean 2	Predicted (LS) mean diff.	SE of diff.	N1	N2
Column Factor	5053	1	5053	F (1, 28) = 10.35	P=0.0033													Column Factor	8906	1	8906	F (1, 28) = 22.58	P<0.0001													Column Factor	1166	1	1166	F (1, 28) = 12.55	P=0.0014
Residual	13674	28	488.4				ZT 8:Myosin Cre+ vs. ZT 8:Bmal1loxP/loxP Myosin Cre+	63.13	106.4	-43.24	11.14	9	7	3.883	28			Residual	11043	28	394.4				ZT 8:Myosin Cre+ vs. ZT 8:Bmal1loxp/loxp Myosin Cre+	40.82	93.02	-52.2	10.01	9	7	5.215	28			Residual	2600	28	92.86				ZT 8:Myosin Cre+ vs. ZT 8:Bmal1loxp/loxp Myosin Cre+	35.31	60.99	-25.68	4.856	9	7
							ZT 8:Myosin Cre+ vs. ZT 20:Myosin Cre+	63.13	92.25	-29.13	10.42	9	9	2.796	28										ZT 8:Myosin Cre+ vs. ZT 20:Myosin Cre+	40.82	70.98	-30.16	9.362	9	9	3.222	28										ZT 8:Myosin Cre+ vs. ZT 20:Myosin Cre+	35.31	50.49	-15.18	4.543	9	9
Difference between column means							ZT 8:Myosin Cre+ vs. ZT 20:Bmal1loxP/loxP Myosin Cre+	63.13	99.68	-36.55	11.14	9	7	3.282	28			Difference between column means							ZT 8:Myosin Cre+ vs. ZT 20:Bmal1loxp/loxp Myosin Cre+	40.82	86.04	-45.22	10.01	9	7	4.518	28			Difference between column means							ZT 8:Myosin Cre+ vs. ZT 20:Bmal1loxp/loxp Myosin Cre+	35.31	49.14	-13.83	4.856	9	7
Predicted (LS) mean of Myosin Cre+	77.69						ZT 8:Bmal1loxP/loxP Myosin Cre+ vs. ZT 20:Myosin Cre+	106.4	92.25	14.11	11.14	7	9	1.267	28			Predicted (LS) mean of Myosin Cre+	55.9						ZT 8:Bmal1loxp/loxp Myosin Cre+ vs. ZT 20:Myosin Cre+	93.02	70.98	22.04	10.01	7	9	2.202	28			Predicted (LS) mean of Myosin Cre+	42.9						ZT 8:Bmal1loxp/loxp Myosin Cre+ vs. ZT 20:Myosin Cre+	60.99	50.49	10.5	4.856	7	9
Predicted (LS) mean of Bmal1loxP/loxP Myosin Cre+	103						ZT 8:Bmal1loxP/loxP Myosin Cre+ vs. ZT 20:Bmal1loxP/loxP Myosin Cre+	106.4	99.68	6.691	11.81	7	7	0.5664	28			Predicted (LS) mean of Bmal1loxp/loxp Myosin Cre+	89.53						ZT 8:Bmal1loxp/loxp Myosin Cre+ vs. ZT 20:Bmal1loxp/loxp Myosin Cre+	93.02	86.04	6.977	10.62	7	7	0.6573	28			Predicted (LS) mean of Bmal1loxp/loxp Myosin Cre+	55.06						ZT 8:Bmal1loxp/loxp Myosin Cre+ vs. ZT 20:Bmal1loxp/loxp Myosin Cre+	60.99	49.14	11.85	5.151	7	7
Difference between predicted means	-25.33						ZT 20:Myosin Cre+ vs. ZT 20:Bmal1loxP/loxP Myosin Cre+	92.25	99.68	-7.42	11.14	9	7	0.6663	28			Difference between predicted means	-33.63						ZT 20:Myosin Cre+ vs. ZT 20:Bmal1loxp/loxp Myosin Cre+	70.98	86.04	-15.06	10.01	9	7	1.505	28			Difference between predicted means	-12.17						ZT 20:Myosin Cre+ vs. ZT 20:Bmal1loxp/loxp Myosin Cre+	50.49	49.14	1.349	4.856	9	7
SE of difference	7.875																	SE of difference	7.077																	SE of difference	3.434
95% CI of difference	-41.46 to -9.199																	95% CI of difference	-48.12 to -19.13																	95% CI of difference	-19.20 to -5.132
Difference between row means																		Difference between row means																		Difference between row means
Predicted (LS) mean of ZT 8	84.75																	Predicted (LS) mean of ZT 8	66.92																	Predicted (LS) mean of ZT 8	48.15
Predicted (LS) mean of ZT 20	95.96																	Predicted (LS) mean of ZT 20	78.51																	Predicted (LS) mean of ZT 20	49.81
Difference between predicted means	-11.22																	Difference between predicted means	-11.59																	Difference between predicted means	-1.664
SE of difference	7.875																	SE of difference	7.077																	SE of difference	3.434
95% CI of difference	-27.35 to 4.912																	95% CI of difference	-26.09 to 2.904																	95% CI of difference	-8.698 to 5.370
Interaction CI																		Interaction CI																		Interaction CI
Mean diff, A1 - B1	-43.24																	Mean diff, A1 - B1	-52.2																	Mean diff, A1 - B1	-25.68
Mean diff, A2 - B2	-7.42																	Mean diff, A2 - B2	-15.06																	Mean diff, A2 - B2	1.349
(A1 -B1) - (A2 - B2)	-35.82																	(A1 -B1) - (A2 - B2)	-37.14																	(A1 -B1) - (A2 - B2)	-27.03
95% CI of difference	-68.08 to -3.557																	95% CI of difference	-66.13 to -8.145																	95% CI of difference	-41.10 to -12.96
(B1 - A1) - (B2 - A2)	35.82																	(B1 - A1) - (B2 - A2)	37.14																	(B1 - A1) - (B2 - A2)	27.03
95% CI of difference	3.557 to 68.08																	95% CI of difference	8.145 to 66.13																	95% CI of difference	12.96 to 41.10
[truncated: 20 more columns]

## Sheet: c
Ant Mid																		Post Apex																		Post Apex
Time	Myosin Cre+									Bmal1loxp/loxp Myosin Cre+								Time	Myosin Cre+									Bmal1loxp/loxp Myosin Cre+								Time	Myosin Cre+									Bmal1loxp/loxp Myosin Cre+
ZT 8	-14.0856	-6.445	-9.1783	-9.3167	-10.213	-14.6211	-11.6138	-6.7363	-12.3844	-0.5878	-1.7152	-6.3382	-0.1192	-1.0556	-1.8246	-3.7536		ZT 8	-14.161	-4.8707	-4.8177	-7.0052	-9.7679	-10.2261	-14.4399	-11.6105	-4.3837	-0.8593	-1.9647	-2.5621	0.0005	-2.4262	-2.0816	-1.6031		ZT 8	-17.0376	-9.357	-13.6998	-13.2553	-11.7057	-13.0375	-12.2656	-12.7429	-6.1919	-3.5539	-1.0388	-0.6517	-3.8628
ZT 20	-8.4467	-3.1216	-2.9007	-2.1606	-3.8053	-12.5583	-8.1626	-5.7152	-4.8367	-6.0089	-0.0235	-3.0667	-0.9767	-2.1462	-1.102	-2.1622		ZT 20	-3.4818	-2.9908	-3.3648	-4.7996	-4.2179	-6.0119	-2.3985	-2.1457	-0.3637	-4.5301	-0.3304	-3.4394	-0.0567	-2.5463	-3.0373	-2.4506		ZT 20	-3.4911	-5.9489	-5.3152	-6.072	-5.2602	-8.2545	-14.7473	-4.4118	-7.4318	-6.1926	-1.0822	-5.4952	-0.4499
Table Analyzed	Ant Mid																	Table Analyzed	Post Apex																	Table Analyzed	Post Mid
Two-way ANOVA	Ordinary						Bonferroni's multiple comparisons test	Predicted (LS) mean diff.	95.00% CI of diff.	Below threshold?	Summary	Adjusted P Value						Two-way ANOVA	Ordinary						Bonferroni's multiple comparisons test	Predicted (LS) mean diff.	95.00% CI of diff.	Below threshold?	Summary	Adjusted P Value						Two-way ANOVA	Ordinary						Bonferroni's multiple comparisons test	Predicted (LS) mean diff.	95.00% CI of diff.	Below threshold?	Summary	Adjusted P Value
Alpha	0.05																	Alpha	0.05																	Alpha	0.05
							ZT 8:Myosin Cre+ vs. ZT 8:Bmal1loxp/loxp Myosin Cre+	-8.311	-12.24 to -4.381	Yes	****	<0.0001													ZT 8:Myosin Cre+ vs. ZT 8:Bmal1loxp/loxp Myosin Cre+	-7.389	-10.88 to -3.893	Yes	****	<0.0001													ZT 8:Myosin Cre+ vs. ZT 8:Bmal1loxp/loxp Myosin Cre+	-9.995	-13.81 to -6.181	Yes	****	<0.0001
Source of Variation	% of total variation	P value	P value summary	Significant?			ZT 8:Myosin Cre+ vs. ZT 20:Myosin Cre+	-4.765	-8.442 to -1.089	Yes	**	0.0059						Source of Variation	% of total variation	P value	P value summary	Significant?			ZT 8:Myosin Cre+ vs. ZT 20:Myosin Cre+	-5.723	-8.993 to -2.453	Yes	***	0.0002						Source of Variation	% of total variation	P value	P value summary	Significant?			ZT 8:Myosin Cre+ vs. ZT 20:Myosin Cre+	-5.373	-8.942 to -1.805	Yes	**	0.0012
Interaction	7.623	0.0212	*	Yes			ZT 8:Myosin Cre+ vs. ZT 20:Bmal1loxp/loxp Myosin Cre+	-8.298	-12.23 to -4.368	Yes	****	<0.0001						Interaction	17.9	0.001	***	Yes			ZT 8:Myosin Cre+ vs. ZT 20:Bmal1loxp/loxp Myosin Cre+	-6.69	-10.19 to -3.194	Yes	****	<0.0001						Interaction	11.79	0.0021	**	Yes			ZT 8:Myosin Cre+ vs. ZT 20:Bmal1loxp/loxp Myosin Cre+	-8.921	-12.74 to -5.106	Yes	****	<0.0001
Row Factor	7.539	0.0219	*	Yes			ZT 8:Bmal1loxp/loxp Myosin Cre+ vs. ZT 20:Myosin Cre+	3.546	-0.3840 to 7.476	No	ns	0.0966						Row Factor	10.95	0.0075	**	Yes			ZT 8:Bmal1loxp/loxp Myosin Cre+ vs. ZT 20:Myosin Cre+	1.666	-1.830 to 5.162	No	ns	>0.9999						Row Factor	5.242	0.0316	*	Yes			ZT 8:Bmal1loxp/loxp Myosin Cre+ vs. ZT 20:Myosin Cre+	4.622	0.8072 to 8.437	Yes	*	0.0111
Column Factor	46.84	<0.0001	****	Yes			ZT 8:Bmal1loxp/loxp Myosin Cre+ vs. ZT 20:Bmal1loxp/loxp Myosin Cre+	0.01314	-4.155 to 4.182	No	ns	>0.9999						Column Factor	30.29	<0.0001	****	Yes			ZT 8:Bmal1loxp/loxp Myosin Cre+ vs. ZT 20:Bmal1loxp/loxp Myosin Cre+	0.6992	-3.009 to 4.407	No	ns	>0.9999						Column Factor	52.02	<0.0001	****	Yes			ZT 8:Bmal1loxp/loxp Myosin Cre+ vs. ZT 20:Bmal1loxp/loxp Myosin Cre+	1.074	-2.972 to 5.120	No	ns	>0.9999
							ZT 20:Myosin Cre+ vs. ZT 20:Bmal1loxp/loxp Myosin Cre+	-3.533	-7.463 to 0.3972	No	ns	0.0987													ZT 20:Myosin Cre+ vs. ZT 20:Bmal1loxp/loxp Myosin Cre+	-0.9668	-4.463 to 2.529	No	ns	>0.9999													ZT 20:Myosin Cre+ vs. ZT 20:Bmal1loxp/loxp Myosin Cre+	-3.548	-7.362 to 0.2671	No	ns	0.0804
ANOVA table	SS (Type III)	DF	MS	F (DFn, DFd)	P value													ANOVA table	SS (Type III)	DF	MS	F (DFn, DFd)	P value													ANOVA table	SS (Type III)	DF	MS	F (DFn, DFd)	P value
Interaction	44.95	1	44.95	F (1, 28) = 5.957	P=0.0212													Interaction	81.2	1	81.2	F (1, 28) = 13.60	P=0.0010													Interaction	81.85	1	81.85	F (1, 28) = 11.51	P=0.0021
Row Factor	44.46	1	44.46	F (1, 28) = 5.891	P=0.0219		Test details	Predicted (LS) mean 1	Predicted (LS) mean 2	Predicted (LS) mean diff.	SE of diff.	N1	N2	t	DF			Row Factor	49.69	1	49.69	F (1, 28) = 8.323	P=0.0075		Test details	Predicted (LS) mean 1	Predicted (LS) mean 2	Predicted (LS) mean diff.	SE of diff.	N1	N2	t	DF			Row Factor	36.39	1	36.39	F (1, 28) = 5.118	P=0.0316		Test details	Predicted (LS) mean 1	Predicted (LS) mean 2	Predicted (LS) mean diff.	SE of diff.	N1	N2
Column Factor	276.2	1	276.2	F (1, 28) = 36.60	P<0.0001													Column Factor	137.5	1	137.5	F (1, 28) = 23.02	P<0.0001													Column Factor	361.1	1	361.1	F (1, 28) = 50.79	P<0.0001
Residual	211.3	28	7.546				ZT 8:Myosin Cre+ vs. ZT 8:Bmal1loxp/loxp Myosin Cre+	-10.51	-2.199	-8.311	1.384	9	7	6.004	28			Residual	167.2	28	5.97				ZT 8:Myosin Cre+ vs. ZT 8:Bmal1loxp/loxp Myosin Cre+	-9.031	-1.642	-7.389	1.231	9	7	6.001	28			Residual	199.1	28	7.109				ZT 8:Myosin Cre+ vs. ZT 8:Bmal1loxp/loxp Myosin Cre+	-12.14	-2.148	-9.995	1.344	9	7
							ZT 8:Myosin Cre+ vs. ZT 20:Myosin Cre+	-10.51	-5.745	-4.765	1.295	9	9	3.68	28										ZT 8:Myosin Cre+ vs. ZT 20:Myosin Cre+	-9.031	-3.308	-5.723	1.152	9	9	4.969	28										ZT 8:Myosin Cre+ vs. ZT 20:Myosin Cre+	-12.14	-6.77	-5.373	1.257	9	9
Difference between column means							ZT 8:Myosin Cre+ vs. ZT 20:Bmal1loxp/loxp Myosin Cre+	-10.51	-2.212	-8.298	1.384	9	7	5.994	28			Difference between column means							ZT 8:Myosin Cre+ vs. ZT 20:Bmal1loxp/loxp Myosin Cre+	-9.031	-2.342	-6.69	1.231	9	7	5.433	28			Difference between column means							ZT 8:Myosin Cre+ vs. ZT 20:Bmal1loxp/loxp Myosin Cre+	-12.14	-3.223	-8.921	1.344	9	7
Predicted (LS) mean of Myosin Cre+	-8.128						ZT 8:Bmal1loxp/loxp Myosin Cre+ vs. ZT 20:Myosin Cre+	-2.199	-5.745	3.546	1.384	7	9	2.562	28			Predicted (LS) mean of Myosin Cre+	-6.17						ZT 8:Bmal1loxp/loxp Myosin Cre+ vs. ZT 20:Myosin Cre+	-1.642	-3.308	1.666	1.231	7	9	1.353	28			Predicted (LS) mean of Myosin Cre+	-9.457						ZT 8:Bmal1loxp/loxp Myosin Cre+ vs. ZT 20:Myosin Cre+	-2.148	-6.77	4.622	1.344	7	9
Predicted (LS) mean of Bmal1loxp/loxp Myosin Cre+	-2.206						ZT 8:Bmal1loxp/loxp Myosin Cre+ vs. ZT 20:Bmal1loxp/loxp Myosin Cre+	-2.199	-2.212	0.01314	1.468	7	7	0.008951	28			Predicted (LS) mean of Bmal1loxp/loxp Myosin Cre+	-1.992						ZT 8:Bmal1loxp/loxp Myosin Cre+ vs. ZT 20:Bmal1loxp/loxp Myosin Cre+	-1.642	-2.342	0.6992	1.306	7	7	0.5353	28			Predicted (LS) mean of Bmal1loxp/loxp Myosin Cre+	-2.686						ZT 8:Bmal1loxp/loxp Myosin Cre+ vs. ZT 20:Bmal1loxp/loxp Myosin Cre+	-2.148	-3.223	1.074	1.425	7	7
Difference between predicted means	-5.922						ZT 20:Myosin Cre+ vs. ZT 20:Bmal1loxp/loxp Myosin Cre+	-5.745	-2.212	-3.533	1.384	9	7	2.552	28			Difference between predicted means	-4.178						ZT 20:Myosin Cre+ vs. ZT 20:Bmal1loxp/loxp Myosin Cre+	-3.308	-2.342	-0.9668	1.231	9	7	0.7851	28			Difference between predicted means	-6.771						ZT 20:Myosin Cre+ vs. ZT 20:Bmal1loxp/loxp Myosin Cre+	-6.77	-3.223	-3.548	1.344	9	7
SE of difference	0.9789																	SE of difference	0.8707																	SE of difference	0.9502
95% CI of difference	-7.927 to -3.917																	95% CI of difference	-5.961 to -2.394																	95% CI of difference	-8.718 to -4.825
Difference between row means																		Difference between row means																		Difference between row means
Predicted (LS) mean of ZT 8	-6.355																	Predicted (LS) mean of ZT 8	-5.337																	Predicted (LS) mean of ZT 8	-7.146
Predicted (LS) mean of ZT 20	-3.979																	Predicted (LS) mean of ZT 20	-2.825																	Predicted (LS) mean of ZT 20	-4.997
Difference between predicted means	-2.376																	Difference between predicted means	-2.512																	Difference between predicted means	-2.15
SE of difference	0.9789																	SE of difference	0.8707																	SE of difference	0.9502
95% CI of difference	-4.381 to -0.3708																	95% CI of difference	-4.296 to -0.7284																	95% CI of difference	-4.096 to -0.2033
Interaction CI																		Interaction CI																		Interaction CI
Mean diff, A1 - B1	-8.311																	Mean diff, A1 - B1	-7.389																	Mean diff, A1 - B1	-9.995
Mean diff, A2 - B2	-3.533																	Mean diff, A2 - B2	-0.9668																	Mean diff, A2 - B2	-3.548
(A1 -B1) - (A2 - B2)	-4.778																	(A1 -B1) - (A2 - B2)	-6.422																	(A1 -B1) - (A2 - B2)	-6.448
95% CI of difference	-8.789 to -0.7679																	95% CI of difference	-9.989 to -2.855																	95% CI of difference	-10.34 to -2.555
(B1 - A1) - (B2 - A2)	4.778																	(B1 - A1) - (B2 - A2)	6.422																	(B1 - A1) - (B2 - A2)	6.448
95% CI of difference	0.7679 to 8.789																	95% CI of difference	2.855 to 9.989																	95% CI of difference	2.555 to 10.34
[truncated: 20 more columns]

## Sheet: d
EDV																			ESV
	Myosin Cre+									Hif2aloxP/loxP Myosin Cre+										Myosin Cre+									Hif2aloxP/loxP Myosin Cre+
ZT 8	66.246	62.722	67.427	66.236	31.927	55.078	69.437	80.37	68.689	97.598	76.74	90.449	125.15	84.9	85.657	79.215	111.333		ZT 8	38.828	40.106	44.961	45.853	23.597	32.035	44.421	60.189	37.381	82.058	60.093	67.879	95.79	61.648	65.937	57.506	88.425
ZT 20	69.38	64.489	79.694	69.92	125.189	114.625	75.002	112.508	119.485	135.625	129.353	114.924	134.494	120.073	79.235	70.893	103.653		ZT 20	47.461	51.635	63.806	49.568	102.707	85.682	56.062	89.029	92.862	111.296	105.101	94.265	114.498	101.177	61.228	56.57	87.919
Table Analyzed	EDV																		Table Analyzed	ESV
Two-way ANOVA	Ordinary						Bonferroni's multiple comparisons test	Predicted (LS) mean diff.	95.00% CI of diff.	Below threshold?	Summary	Adjusted P Value							Two-way ANOVA	Ordinary						Bonferroni's multiple comparisons test	Predicted (LS) mean diff.	95.00% CI of diff.	Below threshold?	Summary	Adjusted P Value
Alpha	0.05																		Alpha	0.05
							ZT 8:Myosin Cre+ vs. ZT 8:Hif2aloxP/loxP Myosin Cre+	-30.75	-58.95 to -2.559	Yes	*	0.0263														ZT 8:Myosin Cre+ vs. ZT 8:Hif2aloxP/loxP Myosin Cre+	-31.6	-55.78 to -7.415	Yes	**	0.0053
Source of Variation	% of total variation	P value	P value summary	Significant?			ZT 8:Myosin Cre+ vs. ZT 20:Myosin Cre+	-29.13	-56.48 to -1.776	Yes	*	0.0317							Source of Variation	% of total variation	P value	P value summary	Significant?			ZT 8:Myosin Cre+ vs. ZT 20:Myosin Cre+	-30.16	-53.62 to -6.699	Yes	**	0.0062
Interaction	1.33	0.4029	ns	No			ZT 8:Myosin Cre+ vs. ZT 20:Hif2aloxP/loxP Myosin Cre+	-47.91	-76.10 to -19.71	Yes	***	0.0002							Interaction	1.259	0.3678	ns	No			ZT 8:Myosin Cre+ vs. ZT 20:Hif2aloxP/loxP Myosin Cre+	-50.69	-74.87 to -26.51	Yes	****	<0.0001
Row Factor	19.85	0.0026	**	Yes			ZT 8:Hif2aloxP/loxP Myosin Cre+ vs. ZT 20:Myosin Cre+	1.626	-26.57 to 29.82	No	ns	>0.9999							Row Factor	24.91	0.0003	***	Yes			ZT 8:Hif2aloxP/loxP Myosin Cre+ vs. ZT 20:Myosin Cre+	1.438	-22.74 to 25.62	No	ns	>0.9999
Column Factor	22.74	0.0014	**	Yes			ZT 8:Hif2aloxP/loxP Myosin Cre+ vs. ZT 20:Hif2aloxP/loxP Myosin Cre+	-17.15	-46.16 to 11.86	No	ns	0.6321							Column Factor	27.91	0.0002	***	Yes			ZT 8:Hif2aloxP/loxP Myosin Cre+ vs. ZT 20:Hif2aloxP/loxP Myosin Cre+	-19.09	-43.97 to 5.794	No	ns	0.2298
							ZT 20:Myosin Cre+ vs. ZT 20:Hif2aloxP/loxP Myosin Cre+	-18.78	-46.97 to 9.418	No	ns	0.4182														ZT 20:Myosin Cre+ vs. ZT 20:Hif2aloxP/loxP Myosin Cre+	-20.53	-44.71 to 3.655	No	ns	0.1375
ANOVA table	SS (Type III)	DF	MS	F (DFn, DFd)	P value														ANOVA table	SS (Type III)	DF	MS	F (DFn, DFd)	P value
Interaction	303.8	1	303.8	F (1, 30) = 0.7200	P=0.4029														Interaction	259.5	1	259.5	F (1, 30) = 0.8360	P=0.3678
Row Factor	4536	1	4536	F (1, 30) = 10.75	P=0.0026		Test details	Predicted (LS) mean 1	Predicted (LS) mean 2	Predicted (LS) mean diff.	SE of diff.	N1	N2	t	DF				Row Factor	5136	1	5136	F (1, 30) = 16.55	P=0.0003		Test details	Predicted (LS) mean 1	Predicted (LS) mean 2	Predicted (LS) mean diff.	SE of diff.	N1	N2	t	DF
Column Factor	5195	1	5195	F (1, 30) = 12.31	P=0.0014														Column Factor	5754	1	5754	F (1, 30) = 18.54	P=0.0002
Residual	12659	30	422				ZT 8:Myosin Cre+ vs. ZT 8:Hif2aloxP/loxP Myosin Cre+	63.13	93.88	-30.75	9.982	9	8	3.081	30				Residual	9313	30	310.4				ZT 8:Myosin Cre+ vs. ZT 8:Hif2aloxP/loxP Myosin Cre+	40.82	72.42	-31.6	8.561	9	8	3.691	30
							ZT 8:Myosin Cre+ vs. ZT 20:Myosin Cre+	63.13	92.25	-29.13	9.684	9	9	3.008	30											ZT 8:Myosin Cre+ vs. ZT 20:Myosin Cre+	40.82	70.98	-30.16	8.306	9	9	3.631	30
Difference between column means							ZT 8:Myosin Cre+ vs. ZT 20:Hif2aloxP/loxP Myosin Cre+	63.13	111	-47.91	9.982	9	8	4.799	30				Difference between column means							ZT 8:Myosin Cre+ vs. ZT 20:Hif2aloxP/loxP Myosin Cre+	40.82	91.51	-50.69	8.561	9	8	5.921	30
Predicted (LS) mean of Myosin Cre+	77.69						ZT 8:Hif2aloxP/loxP Myosin Cre+ vs. ZT 20:Myosin Cre+	93.88	92.25	1.626	9.982	8	9	0.1629	30				Predicted (LS) mean of Myosin Cre+	55.9						ZT 8:Hif2aloxP/loxP Myosin Cre+ vs. ZT 20:Myosin Cre+	72.42	70.98	1.438	8.561	8	9	0.168	30
Predicted (LS) mean of Hif2aloxP/loxP Myosin Cre+	102.5						ZT 8:Hif2aloxP/loxP Myosin Cre+ vs. ZT 20:Hif2aloxP/loxP Myosin Cre+	93.88	111	-17.15	10.27	8	8	1.67	30				Predicted (LS) mean of Hif2aloxP/loxP Myosin Cre+	81.96						ZT 8:Hif2aloxP/loxP Myosin Cre+ vs. ZT 20:Hif2aloxP/loxP Myosin Cre+	72.42	91.51	-19.09	8.809	8	8	2.167	30
Difference between predicted means	-24.77						ZT 20:Myosin Cre+ vs. ZT 20:Hif2aloxP/loxP Myosin Cre+	92.25	111	-18.78	9.982	9	8	1.881	30				Difference between predicted means	-26.06						ZT 20:Myosin Cre+ vs. ZT 20:Hif2aloxP/loxP Myosin Cre+	70.98	91.51	-20.53	8.561	9	8	2.398	30
SE of difference	7.058																		SE of difference	6.054
95% CI of difference	-39.18 to -10.35																		95% CI of difference	-38.43 to -13.70
Difference between row means																			Difference between row means
Predicted (LS) mean of ZT 8	78.5																		Predicted (LS) mean of ZT 8	56.62
Predicted (LS) mean of ZT 20	101.6																		Predicted (LS) mean of ZT 20	81.24
Difference between predicted means	-23.14																		Difference between predicted means	-24.62
SE of difference	7.058																		SE of difference	6.054
95% CI of difference	-37.55 to -8.725																		95% CI of difference	-36.99 to -12.26
Interaction CI																			Interaction CI
Mean diff, A1 - B1	-30.75																		Mean diff, A1 - B1	-31.6
Mean diff, A2 - B2	-18.78																		Mean diff, A2 - B2	-20.53
(A1 -B1) - (A2 - B2)	-11.98																		(A1 -B1) - (A2 - B2)	-11.07
95% CI of difference	-40.81 to 16.85																		95% CI of difference	-35.80 to 13.66
(B1 - A1) - (B2 - A2)	11.98																		(B1 - A1) - (B2 - A2)	11.07
95% CI of difference	-16.85 to 40.81																		95% CI of difference	-13.66 to 35.80
EDLVM																			ESLVM
	Myosin Cre+									Hif2aloxP/loxP Myosin Cre+										Myosin Cre+									Hif2aloxP/loxP Myosin Cre+
ZT 8	33.027	35.114	47.22	32.707	30.91	31.385	29.587	36.781	41.037	47.885	45.457	54.309	66.253	53.605	56.035	52.011	65.089		ZT 8	33.899	38.682	47.198	35.406	31.783	33.057	33.921	37.627	41.362	47.04	48.684	54.578	69.346	55.355	56.144	50.576	66.004
ZT 20	48.665	45.649	47.673	43.312	52.479	51.232	40.417	78.069	46.878	67.358	59.929	72.747	72.026	61.167	39.199	46.995	80.587		ZT 20	49.269	45.654	49.241	45.505	53.383	50.955	40.417	78.327	47.914	69.983	64.61	71.762	72.071	62.753	40.148	48.238	80.434
Table Analyzed	EDLVM																		Table Analyzed	ESLVM
Two-way ANOVA	Ordinary						Bonferroni's multiple comparisons test	Predicted (LS) mean diff.	95.00% CI of diff.	Below threshold?	Summary	Adjusted P Value							Two-way ANOVA	Ordinary						Bonferroni's multiple comparisons test	Predicted (LS) mean diff.	95.00% CI of diff.	Below threshold?	Summary	Adjusted P Value
Alpha	0.05																		Alpha	0.05
							ZT 8:Myosin Cre+ vs. ZT 8:HIF2aloxp/loxp Myosin Cre+	-19.77	-33.37 to -6.179	Yes	**	0.0017														ZT 8:Myosin Cre+ vs. ZT 8:Hif2aloxp/loxp Myosin Cre+	-18.97	-32.29 to -5.658	Yes	**	0.0021
Source of Variation	% of total variation	P value	P value summary	Significant?			ZT 8:Myosin Cre+ vs. ZT 20:Myosin Cre+	-15.18	-28.37 to -1.990	Yes	*	0.017							Source of Variation	% of total variation	P value	P value summary	Significant?			ZT 8:Myosin Cre+ vs. ZT 20:Myosin Cre+	-14.19	-27.11 to -1.275	Yes	*	0.0249
Interaction	2.01	0.2634	ns	No			ZT 8:Myosin Cre+ vs. ZT 20:HIF2aloxp/loxp Myosin Cre+	-27.19	-40.79 to -13.60	Yes	****	<0.0001							Interaction	1.431	0.3441	ns	No			ZT 8:Myosin Cre+ vs. ZT 20:Hif2aloxp/loxp Myosin Cre+	-26.76	-40.07 to -13.44	Yes	****	<0.0001
Row Factor	17.06	0.0024	**	Yes			ZT 8:HIF2aloxp/loxp Myosin Cre+ vs. ZT 20:Myosin Cre+	4.595	-9.000 to 18.19	No	ns	>0.9999							Row Factor	16.83	0.0025	**	Yes			ZT 8:Hif2aloxp/loxp Myosin Cre+ vs. ZT 20:Myosin Cre+	4.781	-8.534 to 18.10	No	ns	>0.9999
Column Factor	33.75	<0.0001	****	Yes			ZT 8:HIF2aloxp/loxp Myosin Cre+ vs. ZT 20:HIF2aloxp/loxp Myosin Cre+	-7.421	-21.41 to 6.568	No	ns	0.8668							Column Factor	34.65	<0.0001	****	Yes			ZT 8:Hif2aloxp/loxp Myosin Cre+ vs. ZT 20:Hif2aloxp/loxp Myosin Cre+	-7.784	-21.48 to 5.917	No	ns	0.714
							ZT 20:Myosin Cre+ vs. ZT 20:HIF2aloxp/loxp Myosin Cre+	-12.02	-25.61 to 1.579	No	ns	0.1096														ZT 20:Myosin Cre+ vs. ZT 20:Hif2aloxp/loxp Myosin Cre+	-12.56	-25.88 to 0.7498	No	ns	0.0735
ANOVA table	SS (Type III)	DF	MS	F (DFn, DFd)	P value														ANOVA table	SS (Type III)	DF	MS	F (DFn, DFd)	P value
Interaction	127.5	1	127.5	F (1, 30) = 1.299	P=0.2634														Interaction	86.96	1	86.96	F (1, 30) = 0.9241	P=0.3441
Row Factor	1082	1	1082	F (1, 30) = 11.02	P=0.0024		Test details	Predicted (LS) mean 1	Predicted (LS) mean 2	Predicted (LS) mean diff.	SE of diff.	N1	N2	t	DF				Row Factor	1023	1	1023	F (1, 30) = 10.87	P=0.0025		Test details	Predicted (LS) mean 1	Predicted (LS) mean 2	Predicted (LS) mean diff.	SE of diff.	N1	N2	t	DF
Column Factor	2140	1	2140	F (1, 30) = 21.81	P<0.0001														Column Factor	2106	1	2106	F (1, 30) = 22.38	P<0.0001
Residual	2943	30	98.1				ZT 8:Myosin Cre+ vs. ZT 8:HIF2aloxp/loxp Myosin Cre+	35.31	55.08	-19.77	4.813	9	8	4.109	30				Residual	2823	30	94.1				ZT 8:Myosin Cre+ vs. ZT 8:Hif2aloxp/loxp Myosin Cre+	36.99	55.97	-18.97	4.714	9	8	4.025	30
							ZT 8:Myosin Cre+ vs. ZT 20:Myosin Cre+	35.31	50.49	-15.18	4.669	9	9	3.251	30											ZT 8:Myosin Cre+ vs. ZT 20:Myosin Cre+	36.99	51.19	-14.19	4.573	9	9	3.104	30
Difference between column means							ZT 8:Myosin Cre+ vs. ZT 20:HIF2aloxp/loxp Myosin Cre+	35.31	62.5	-27.19	4.813	9	8	5.65	30				Difference between column means							ZT 8:Myosin Cre+ vs. ZT 20:Hif2aloxp/loxp Myosin Cre+	36.99	63.75	-26.76	4.714	9	8	5.676	30
Predicted (LS) mean of Myosin Cre+	42.9						ZT 8:HIF2aloxp/loxp Myosin Cre+ vs. ZT 20:Myosin Cre+	55.08	50.49	4.595	4.813	8	9	0.9547	30				Predicted (LS) mean of Myosin Cre+	44.09						ZT 8:Hif2aloxp/loxp Myosin Cre+ vs. ZT 20:Myosin Cre+	55.97	51.19	4.781	4.714	8	9	1.014	30
Predicted (LS) mean of HIF2aloxp/loxp Myosin Cre+	58.79						ZT 8:HIF2aloxp/loxp Myosin Cre+ vs. ZT 20:HIF2aloxp/loxp Myosin Cre+	55.08	62.5	-7.421	4.952	8	8	1.498	30				Predicted (LS) mean of Hif2aloxp/loxp Myosin Cre+	59.86						ZT 8:Hif2aloxp/loxp Myosin Cre+ vs. ZT 20:Hif2aloxp/loxp Myosin Cre+	55.97	63.75	-7.784	4.85	8	8	1.605	30
Difference between predicted means	-15.89						ZT 20:Myosin Cre+ vs. ZT 20:HIF2aloxp/loxp Myosin Cre+	50.49	62.5	-12.02	4.813	9	8	2.497	30				Difference between predicted means	-15.77						ZT 20:Myosin Cre+ vs. ZT 20:Hif2aloxp/loxp Myosin Cre+	51.19	63.75	-12.56	4.714	9	8	2.666	30
SE of difference	3.403																		SE of difference	3.333
95% CI of difference	-22.84 to -8.944																		95% CI of difference	-22.58 to -8.962
Difference between row means																			Difference between row means
Predicted (LS) mean of ZT 8	45.19																		Predicted (LS) mean of ZT 8	46.48
Predicted (LS) mean of ZT 20	56.49																		Predicted (LS) mean of ZT 20	57.47
Difference between predicted means	-11.3																		Difference between predicted means	-10.99
SE of difference	3.403																		SE of difference	3.333
95% CI of difference	-18.25 to -4.349																		95% CI of difference	-17.80 to -4.181
Interaction CI																			Interaction CI
Mean diff, A1 - B1	-19.77																		Mean diff, A1 - B1	-18.97
Mean diff, A2 - B2	-12.02																		Mean diff, A2 - B2	-12.56
(A1 -B1) - (A2 - B2)	-7.758																		(A1 -B1) - (A2 - B2)	-6.408
95% CI of difference	-21.66 to 6.142																		95% CI of difference	-20.02 to 7.206
(B1 - A1) - (B2 - A2)	7.758																		(B1 - A1) - (B2 - A2)	6.408
95% CI of difference	-6.142 to 21.66																		95% CI of difference	-7.206 to 20.02

## Sheet: f
Ant Mid																			Post Apex
	Myosin Cre+									Hif2aloxP/loxP Myosin Cre+										Myosin Cre+									Hif2aloxP/loxP Myosin Cre+
ZT 8	-14.0856	-6.445	-9.1783	-9.3167	-10.213	-14.6211	-11.6138	-6.7363	-12.3844	-8.273	-5.6669	-3.2412	-5.3618	-5.9681	-8.4879	-5.8282	-3.0389		ZT 8	-14.161	-4.8707	-4.8177	-7.0052	-9.7679	-10.2261	-14.4399	-11.6105	-4.3837	-2.8871	-1.3032	-2.5303	-2.4848	-3.478	-6.1143	-3.7117	-1.7701
ZT 20	-8.4467	-3.1216	-2.9007	-2.1606	-3.8053	-12.5583	-8.1626	-5.7152	-4.8367	-4.8358	-2.7388	-3.5693	-1.4029	-2.0876	-3.3915	-4.8693	-1.5034		ZT 20	-3.4818	-2.9908	-3.3648	-4.7996	-4.2179	-6.0119	-2.3985	-2.1457	-0.3637	-1.7424	-1.9425	-2.7014	-1.2584	-0.1192	-3.7684	-3.5164	-0.6975
Table Analyzed	Ant Mid																		Table Analyzed	Post Apex
Two-way ANOVA	Ordinary						Bonferroni's multiple comparisons test	Predicted (LS) mean diff.	95.00% CI of diff.	Below threshold?	Summary	Adjusted P Value							Two-way ANOVA	Ordinary						Bonferroni's multiple comparisons test	Predicted (LS) mean diff.	95.00% CI of diff.	Below threshold?	Summary	Adjusted P Value
Alpha	0.05																		Alpha	0.05
							ZT 8:Myosin Cre+ vs. ZT 8:Hif2aloxP/loxP Myosin Cre+	-4.777	-8.331 to -1.223	Yes	**	0.004														ZT 8:Myosin Cre+ vs. ZT 8:Hif2aloxP/loxP Myosin Cre+	-5.996	-9.296 to -2.697	Yes	****	<0.0001
Source of Variation	% of total variation	P value	P value summary	Significant?			ZT 8:Myosin Cre+ vs. ZT 20:Myosin Cre+	-4.765	-8.213 to -1.317	Yes	**	0.003							Source of Variation	% of total variation	P value	P value summary	Significant?			ZT 8:Myosin Cre+ vs. ZT 20:Myosin Cre+	-5.723	-8.924 to -2.522	Yes	***	0.0001
Interaction	2.038	0.2513	ns	No			ZT 8:Myosin Cre+ vs. ZT 20:Hif2aloxP/loxP Myosin Cre+	-7.461	-11.01 to -3.906	Yes	****	<0.0001							Interaction	10.45	0.0085	**	Yes			ZT 8:Myosin Cre+ vs. ZT 20:Hif2aloxP/loxP Myosin Cre+	-7.063	-10.36 to -3.763	Yes	****	<0.0001
Row Factor	26.09	0.0002	***	Yes			ZT 8:Hif2aloxP/loxP Myosin Cre+ vs. ZT 20:Myosin Cre+	0.01205	-3.542 to 3.566	No	ns	>0.9999							Row Factor	22.22	0.0003	***	Yes			ZT 8:Hif2aloxP/loxP Myosin Cre+ vs. ZT 20:Myosin Cre+	0.2734	-3.026 to 3.573	No	ns	>0.9999
Column Factor	26.25	0.0002	***	Yes			ZT 8:Hif2aloxP/loxP Myosin Cre+ vs. ZT 20:Hif2aloxP/loxP Myosin Cre+	-2.683	-6.341 to 0.9739	No	ns	0.2814							Column Factor	25.95	0.0001	***	Yes			ZT 8:Hif2aloxP/loxP Myosin Cre+ vs. ZT 20:Hif2aloxP/loxP Myosin Cre+	-1.067	-4.462 to 2.329	No	ns	>0.9999
							ZT 20:Myosin Cre+ vs. ZT 20:Hif2aloxP/loxP Myosin Cre+	-2.695	-6.250 to 0.8588	No	ns	0.2425														ZT 20:Myosin Cre+ vs. ZT 20:Hif2aloxP/loxP Myosin Cre+	-1.34	-4.640 to 1.960	No	ns	>0.9999
ANOVA table	SS (Type III)	DF	MS	F (DFn, DFd)	P value														ANOVA table	SS (Type III)	DF	MS	F (DFn, DFd)	P value
Interaction	9.177	1	9.177	F (1, 30) = 1.369	P=0.2513														Interaction	45.92	1	45.92	F (1, 30) = 7.945	P=0.0085
Row Factor	117.5	1	117.5	F (1, 30) = 17.52	P=0.0002		Test details	Predicted (LS) mean 1	Predicted (LS) mean 2	Predicted (LS) mean diff.	SE of diff.	N1	N2	t	DF				Row Factor	97.63	1	97.63	F (1, 30) = 16.89	P=0.0003		Test details	Predicted (LS) mean 1	Predicted (LS) mean 2	Predicted (LS) mean diff.	SE of diff.	N1	N2	t	DF
Column Factor	118.3	1	118.3	F (1, 30) = 17.63	P=0.0002														Column Factor	114	1	114	F (1, 30) = 19.72	P=0.0001
Residual	201.2	30	6.706				ZT 8:Myosin Cre+ vs. ZT 8:Hif2aloxP/loxP Myosin Cre+	-10.51	-5.733	-4.777	1.258	9	8	3.797	30				Residual	173.4	30	5.779				ZT 8:Myosin Cre+ vs. ZT 8:Hif2aloxP/loxP Myosin Cre+	-9.031	-3.035	-5.996	1.168	9	8	5.133	30
							ZT 8:Myosin Cre+ vs. ZT 20:Myosin Cre+	-10.51	-5.745	-4.765	1.221	9	9	3.904	30											ZT 8:Myosin Cre+ vs. ZT 20:Myosin Cre+	-9.031	-3.308	-5.723	1.133	9	9	5.05	30
Difference between column means							ZT 8:Myosin Cre+ vs. ZT 20:Hif2aloxP/loxP Myosin Cre+	-10.51	-3.05	-7.461	1.258	9	8	5.929	30				Difference between column means							ZT 8:Myosin Cre+ vs. ZT 20:Hif2aloxP/loxP Myosin Cre+	-9.031	-1.968	-7.063	1.168	9	8	6.046	30
Predicted (LS) mean of Myosin Cre+	-8.128						ZT 8:Hif2aloxP/loxP Myosin Cre+ vs. ZT 20:Myosin Cre+	-5.733	-5.745	0.01205	1.258	8	9	0.009577	30				Predicted (LS) mean of Myosin Cre+	-6.17						ZT 8:Hif2aloxP/loxP Myosin Cre+ vs. ZT 20:Myosin Cre+	-3.035	-3.308	0.2734	1.168	8	9	0.234	30
Predicted (LS) mean of Hif2aloxP/loxP Myosin Cre+	-4.392						ZT 8:Hif2aloxP/loxP Myosin Cre+ vs. ZT 20:Hif2aloxP/loxP Myosin Cre+	-5.733	-3.05	-2.683	1.295	8	8	2.073	30				Predicted (LS) mean of Hif2aloxP/loxP Myosin Cre+	-2.502						ZT 8:Hif2aloxP/loxP Myosin Cre+ vs. ZT 20:Hif2aloxP/loxP Myosin Cre+	-3.035	-1.968	-1.067	1.202	8	8	0.8874	30
Difference between predicted means	-3.736						ZT 20:Myosin Cre+ vs. ZT 20:Hif2aloxP/loxP Myosin Cre+	-5.745	-3.05	-2.695	1.258	9	8	2.142	30				Difference between predicted means	-3.668						ZT 20:Myosin Cre+ vs. ZT 20:Hif2aloxP/loxP Myosin Cre+	-3.308	-1.968	-1.34	1.168	9	8	1.147	30
SE of difference	0.8897																		SE of difference	0.826
95% CI of difference	-5.553 to -1.919																		95% CI of difference	-5.355 to -1.981
Difference between row means																			Difference between row means
Predicted (LS) mean of ZT 8	-8.122																		Predicted (LS) mean of ZT 8	-6.033
Predicted (LS) mean of ZT 20	-4.398																		Predicted (LS) mean of ZT 20	-2.638
Difference between predicted means	-3.724																		Difference between predicted means	-3.395
SE of difference	0.8897																		SE of difference	0.826
95% CI of difference	-5.541 to -1.907																		95% CI of difference	-5.082 to -1.708
Interaction CI																			Interaction CI
Mean diff, A1 - B1	-4.777																		Mean diff, A1 - B1	-5.996
Mean diff, A2 - B2	-2.695																		Mean diff, A2 - B2	-1.34
(A1 -B1) - (A2 - B2)	-2.082																		(A1 -B1) - (A2 - B2)	-4.656
95% CI of difference	-5.716 to 1.552																		95% CI of difference	-8.030 to -1.283
(B1 - A1) - (B2 - A2)	2.082																		(B1 - A1) - (B2 - A2)	4.656
95% CI of difference	-1.552 to 5.716																		95% CI of difference	1.283 to 8.030
Post. Mid																			Post. Base
	Myosin Cre+									Hif2aloxP/loxP Myosin Cre+										Myosin Cre+									Hif2aloxP/loxP Myosin Cre+
ZT 8	-17.0376	-9.357	-13.6998	-13.2553	-11.7057	-13.0375	-12.2656	-12.7429	-6.1919	-2.819	-5.6636	-8.0207	-5.9189	-3.1769	-6.7157	-5.2453	-5.2413		ZT 8	-13.271	-20.4221	-13.7639	-13.9189	-10.462	-13.0375	-20.2567	-20.6741	-15.5626	-4.2362	-6.5611	-5.7221	-10.0616	-7.9392	-6.4898	-19.3221	-7.9277
ZT 20	-3.4911	-5.9489	-5.3152	-6.072	-5.2602	-8.2545	-14.7473	-4.4118	-7.4318	-6.7399	-3.3671	-6.8793	-1.9559	-4.0092	-6.6444	-4.4047	-0.5797		ZT 20	-3.4134	-10.1922	-10.0707	-11.3266	-6.1431	-16.715	-16.2806	-8.8939	-4.2576	-5.6507	-8.4312	-8.0607	-4.1416	-1.8842	-8.5851	-5.0128	-4.6109
Table Analyzed	Post Mid																		Table Analyzed	Post Base
Two-way ANOVA	Ordinary						Bonferroni's multiple comparisons test	Predicted (LS) mean diff.	95.00% CI of diff.	Below threshold?	Summary	Adjusted P Value							Two-way ANOVA	Ordinary						Bonferroni's multiple comparisons test	Predicted (LS) mean diff.	95.00% CI of diff.	Below threshold?	Summary	Adjusted P Value
Alpha	0.05																		Alpha	0.05
							ZT 8:Myosin Cre+ vs. ZT 8:Hif2aloxP/loxP Myosin Cre+	-6.794	-10.50 to -3.083	Yes	****	<0.0001														ZT 8:Myosin Cre+ vs. ZT 8:Hif2aloxP/loxP Myosin Cre+	-7.175	-12.71 to -1.645	Yes	**	0.0057
Source of Variation	% of total variation	P value	P value summary	Significant?			ZT 8:Myosin Cre+ vs. ZT 20:Myosin Cre+	-5.373	-8.973 to -1.773	Yes	**	0.0013							Source of Variation	% of total variation	P value	P value summary	Significant?			ZT 8:Myosin Cre+ vs. ZT 20:Myosin Cre+	-6.008	-11.37 to -0.6436	Yes	*	0.0213
Interaction	7.485	0.0262	*	Yes			ZT 8:Myosin Cre+ vs. ZT 20:Hif2aloxP/loxP Myosin Cre+	-7.821	-11.53 to -4.110	Yes	****	<0.0001							Interaction	2.416	0.2464	ns	No			ZT 8:Myosin Cre+ vs. ZT 20:Hif2aloxP/loxP Myosin Cre+	-9.91	-15.44 to -4.381	Yes	***	0.0001
Row Factor	16.24	0.0017	**	Yes			ZT 8:Hif2aloxP/loxP Myosin Cre+ vs. ZT 20:Myosin Cre+	1.42	-2.291 to 5.131	No	ns	>0.9999							Row Factor	17.24	0.0036	**	Yes			ZT 8:Hif2aloxP/loxP Myosin Cre+ vs. ZT 20:Myosin Cre+	1.167	-4.363 to 6.697	No	ns	>0.9999
Column Factor	33.85	<0.0001	****	Yes			ZT 8:Hif2aloxP/loxP Myosin Cre+ vs. ZT 20:Hif2aloxP/loxP Myosin Cre+	-1.028	-4.846 to 2.791	No	ns	>0.9999							Column Factor	27.67	0.0004	***	Yes			ZT 8:Hif2aloxP/loxP Myosin Cre+ vs. ZT 20:Hif2aloxP/loxP Myosin Cre+	-2.735	-8.426 to 2.955	No	ns	>0.9999
							ZT 20:Myosin Cre+ vs. ZT 20:Hif2aloxP/loxP Myosin Cre+	-2.448	-6.159 to 1.263	No	ns	0.4334														ZT 20:Myosin Cre+ vs. ZT 20:Hif2aloxP/loxP Myosin Cre+	-3.902	-9.432 to 1.628	No	ns	0.3324
ANOVA table	SS (Type III)	DF	MS	F (DFn, DFd)	P value														ANOVA table	SS (Type III)	DF	MS	F (DFn, DFd)	P value
Interaction	39.99	1	39.99	F (1, 30) = 5.471	P=0.0262														Interaction	22.69	1	22.69	F (1, 30) = 1.398	P=0.2464
Row Factor	86.77	1	86.77	F (1, 30) = 11.87	P=0.0017		Test details	Predicted (LS) mean 1	Predicted (LS) mean 2	Predicted (LS) mean diff.	SE of diff.	N1	N2	t	DF				Row Factor	161.9	1	161.9	F (1, 30) = 9.974	P=0.0036		Test details	Predicted (LS) mean 1	Predicted (LS) mean 2	Predicted (LS) mean diff.	SE of diff.	N1	N2	t	DF
Column Factor	180.9	1	180.9	F (1, 30) = 24.74	P<0.0001														Column Factor	259.8	1	259.8	F (1, 30) = 16.01	P=0.0004
Residual	219.3	30	7.309				ZT 8:Myosin Cre+ vs. ZT 8:Hif2aloxP/loxP Myosin Cre+	-12.14	-5.35	-6.794	1.314	9	8	5.171	30				Residual	487	30	16.23				ZT 8:Myosin Cre+ vs. ZT 8:Hif2aloxP/loxP Myosin Cre+	-15.71	-8.532	-7.175	1.958	9	8	3.665	30
							ZT 8:Myosin Cre+ vs. ZT 20:Myosin Cre+	-12.14	-6.77	-5.373	1.274	9	9	4.216	30											ZT 8:Myosin Cre+ vs. ZT 20:Myosin Cre+	-15.71	-9.699	-6.008	1.899	9	9	3.164	30
Difference between column means							ZT 8:Myosin Cre+ vs. ZT 20:Hif2aloxP/loxP Myosin Cre+	-12.14	-4.323	-7.821	1.314	9	8	5.954	30				Difference between column means							ZT 8:Myosin Cre+ vs. ZT 20:Hif2aloxP/loxP Myosin Cre+	-15.71	-5.797	-9.91	1.958	9	8	5.062	30
Predicted (LS) mean of Myosin Cre+	-9.457						ZT 8:Hif2aloxP/loxP Myosin Cre+ vs. ZT 20:Myosin Cre+	-5.35	-6.77	1.42	1.314	8	9	1.081	30				Predicted (LS) mean of Myosin Cre+	-12.7						ZT 8:Hif2aloxP/loxP Myosin Cre+ vs. ZT 20:Myosin Cre+	-8.532	-9.699	1.167	1.958	8	9	0.596	30
Predicted (LS) mean of Hif2aloxP/loxP Myosin Cre+	-4.836						ZT 8:Hif2aloxP/loxP Myosin Cre+ vs. ZT 20:Hif2aloxP/loxP Myosin Cre+	-5.35	-4.323	-1.028	1.352	8	8	0.7602	30				Predicted (LS) mean of Hif2aloxP/loxP Myosin Cre+	-7.165						ZT 8:Hif2aloxP/loxP Myosin Cre+ vs. ZT 20:Hif2aloxP/loxP Myosin Cre+	-8.532	-5.797	-2.735	2.014	8	8	1.358	30
Difference between predicted means	-4.621						ZT 20:Myosin Cre+ vs. ZT 20:Hif2aloxP/loxP Myosin Cre+	-6.77	-4.323	-2.448	1.314	9	8	1.863	30				Difference between predicted means	-5.539						ZT 20:Myosin Cre+ vs. ZT 20:Hif2aloxP/loxP Myosin Cre+	-9.699	-5.797	-3.902	1.958	9	8	1.993	30
SE of difference	0.9289																		SE of difference	1.384
95% CI of difference	-6.518 to -2.724																		95% CI of difference	-8.366 to -2.711
Difference between row means																			Difference between row means
Predicted (LS) mean of ZT 8	-8.747																		Predicted (LS) mean of ZT 8	-12.12
Predicted (LS) mean of ZT 20	-5.546																		Predicted (LS) mean of ZT 20	-7.748
Difference between predicted means	-3.201																		Difference between predicted means	-4.372
SE of difference	0.9289																		SE of difference	1.384
95% CI of difference	-5.098 to -1.303																		95% CI of difference	-7.199 to -1.545
Interaction CI																			Interaction CI
Mean diff, A1 - B1	-6.794																		Mean diff, A1 - B1	-7.175
Mean diff, A2 - B2	-2.448																		Mean diff, A2 - B2	-3.902
(A1 -B1) - (A2 - B2)	-4.346																		(A1 -B1) - (A2 - B2)	-3.273
95% CI of difference	-8.140 to -0.5515																		95% CI of difference	-8.927 to 2.381
(B1 - A1) - (B2 - A2)	4.346																		(B1 - A1) - (B2 - A2)	3.273
95% CI of difference	0.5515 to 8.140																		95% CI of difference	-2.381 to 8.927
