# Supplementary material for: BMAL1–HIF2A heterodimer modulates circadian variations of myocardial injury
Source: Nature. 2025 Apr 23;641(8064):1017–28. doi: 10.1038/s41586-025-08898-z (PMC12095075; doi:10.1038/s41586-025-08898-z)
Supplement: Supplementary file 4 — Source data for Supplementary Tables 1–9. [file 41586_2025_8898_MOESM4_ESM.zip › 2024-02-02713C-s4/2024-02-02713C-Source data Supplementary Table 3.xlsx]

## Sheet: c
Time	Myosin Cre+							Hif1aloxp/loxp Myosin Cre+
ZT8	41.4828	45.3908	61.3751	56.5019	41.2253	63.3204	46.8546	54.7196	51.0052	44.6935	43.6954	42.7644	52.4889	62.3597
ZT20	42.3941	61.5942	54.6736	62.59	42.6462	55.5683	56.5439	51.1128	46.7229	57.0699	61.5451	37.517	43.9749	50.3747
Two-way ANOVA	Ordinary						Bonferroni's multiple comparisons test	Mean Diff.	95.00% CI of diff.	Below threshold?	Summary	Adjusted P Value
Alpha	0.05
							ZT 8:Myosin Cre+ vs. ZT 8:Hif1aloxp/loxp/Myosin Cre+	0.632	-11.98 to 13.25	No	ns	>0.9999
Source of Variation	% of total variation	P value	P value summary	Significant?			ZT 8:Myosin Cre+ vs. ZT 20:Myosin Cre+	-2.837	-15.45 to 9.779	No	ns	>0.9999
Interaction	1.149	0.5971	ns	No			ZT 8:Myosin Cre+ vs. ZT 20:Hif1aloxp/loxp/Myosin Cre+	1.119	-11.50 to 13.74	No	ns	>0.9999
Row Factor	0.5741	0.7083	ns	No			ZT 8:Hif1aloxp/loxp/Myosin Cre+ vs. ZT 20:Myosin Cre+	-3.469	-16.09 to 9.147	No	ns	>0.9999
Column Factor	2.189	0.4669	ns	No			ZT 8:Hif1aloxp/loxp/Myosin Cre+ vs. ZT 20:Hif1aloxp/loxp/Myosin Cre+	0.4871	-12.13 to 13.10	No	ns	>0.9999
							ZT 20:Myosin Cre+ vs. ZT 20:Hif1aloxp/loxp/Myosin Cre+	3.956	-8.660 to 16.57	No	ns	>0.9999
ANOVA table	SS	DF	MS	F (DFn, DFd)	P value
Interaction	19.34	1	19.34	F (1, 24) = 0.2869	P=0.5971
Row Factor	9.664	1	9.664	F (1, 24) = 0.1434	P=0.7083		Test details	Mean 1	Mean 2	Mean Diff.	SE of diff.	N1	N2	t	DF
Column Factor	36.84	1	36.84	F (1, 24) = 0.5466	P=0.4669
Residual	1617	24	67.39				ZT 8:Myosin Cre+ vs. ZT 8:Hif1aloxp/loxp/Myosin Cre+	50.88	50.25	0.632	4.388	7	7	0.144	24
							ZT 8:Myosin Cre+ vs. ZT 20:Myosin Cre+	50.88	53.72	-2.837	4.388	7	7	0.6465	24
Difference between column means							ZT 8:Myosin Cre+ vs. ZT 20:Hif1aloxp/loxp/Myosin Cre+	50.88	49.76	1.119	4.388	7	7	0.255	24
Mean of Myosin Cre+	52.3						ZT 8:Hif1aloxp/loxp/Myosin Cre+ vs. ZT 20:Myosin Cre+	50.25	53.72	-3.469	4.388	7	7	0.7906	24
Mean of Hif1aloxp/loxp/Myosin Cre+	50						ZT 8:Hif1aloxp/loxp/Myosin Cre+ vs. ZT 20:Hif1aloxp/loxp/Myosin Cre+	50.25	49.76	0.4871	4.388	7	7	0.111	24
Difference between means	2.294						ZT 20:Myosin Cre+ vs. ZT 20:Hif1aloxp/loxp/Myosin Cre+	53.72	49.76	3.956	4.388	7	7	0.9016	24
SE of difference	3.103
95% CI of difference	-4.110 to 8.698
Difference between row means
Mean of ZT 8	50.56
Mean of ZT 20	51.74
Difference between means	-1.175
SE of difference	3.103
95% CI of difference	-7.579 to 5.229
Interaction CI
Mean diff, A1 - B1	0.632
Mean diff, A2 - B2	3.956
(A1 -B1) - (A2 - B2)	-3.324
95% CI of difference	-16.13 to 9.484
(B1 - A1) - (B2 - A2)	3.324
95% CI of difference	-9.484 to 16.13

## Sheet: d
Time	Myosin Cre+							Hif1aloxp/loxp Myosin Cre+
ZT8	24.9476	20.0626	26.576	27.3186	11.9339	28.3685	25.9015	19.3079	30.7064	21.5565	15.9535	19.9527	24.4172	33.8871
ZT20	43.4417	42.9905	44.0349	37.7326	35.5398	39.8523	41.1152	42.1286	47.7458	43.4407	29.8296	30.2525	50.4609	38.6833
Two-way ANOVA	Ordinary						Bonferroni's multiple comparisons test	Mean Diff.	95.00% CI of diff.	Below threshold?	Summary	Adjusted P Value
Alpha	0.05
							ZT 8:Myosin Cre+ vs. ZT 8:Hif1aloxp/loxp/Myosin Cre+	-0.09608	-9.495 to 9.303	No	ns	>0.9999
Source of Variation	% of total variation	P value	P value summary	Significant?			ZT 8:Myosin Cre+ vs. ZT 20:Myosin Cre+	-17.09	-26.48 to -7.686	Yes	***	0.0001
Interaction	0.009942	0.9308	ns	No			ZT 8:Myosin Cre+ vs. ZT 20:Hif1aloxp/loxp/Myosin Cre+	-16.78	-26.18 to -7.377	Yes	***	0.0002
Row Factor	68.96	<0.0001	****	Yes			ZT 8:Hif1aloxp/loxp/Myosin Cre+ vs. ZT 20:Myosin Cre+	-16.99	-26.39 to -7.590	Yes	***	0.0002
Column Factor	0.002751	0.9636	ns	No			ZT 8:Hif1aloxp/loxp/Myosin Cre+ vs. ZT 20:Hif1aloxp/loxp/Myosin Cre+	-16.68	-26.08 to -7.281	Yes	***	0.0002
							ZT 20:Myosin Cre+ vs. ZT 20:Hif1aloxp/loxp/Myosin Cre+	0.3094	-9.090 to 9.708	No	ns	>0.9999
ANOVA table	SS	DF	MS	F (DFn, DFd)	P value
Interaction	0.2877	1	0.2877	F (1, 24) = 0.007691	P=0.9308
Row Factor	1995	1	1995	F (1, 24) = 53.34	P<0.0001		Test details	Mean 1	Mean 2	Mean Diff.	SE of diff.	N1	N2	t	DF
Column Factor	0.07961	1	0.07961	F (1, 24) = 0.002128	P=0.9636
Residual	897.7	24	37.41				ZT 8:Myosin Cre+ vs. ZT 8:Hif1aloxp/loxp/Myosin Cre+	23.59	23.68	-0.09608	3.269	7	7	0.02939	24
							ZT 8:Myosin Cre+ vs. ZT 20:Myosin Cre+	23.59	40.67	-17.09	3.269	7	7	5.226	24
Difference between column means							ZT 8:Myosin Cre+ vs. ZT 20:Hif1aloxp/loxp/Myosin Cre+	23.59	40.36	-16.78	3.269	7	7	5.132	24
Mean of Myosin Cre+	32.13						ZT 8:Hif1aloxp/loxp/Myosin Cre+ vs. ZT 20:Myosin Cre+	23.68	40.67	-16.99	3.269	7	7	5.197	24
Mean of Hif1aloxp/loxp/Myosin Cre+	32.02						ZT 8:Hif1aloxp/loxp/Myosin Cre+ vs. ZT 20:Hif1aloxp/loxp/Myosin Cre+	23.68	40.36	-16.68	3.269	7	7	5.102	24
Difference between means	0.1066						ZT 20:Myosin Cre+ vs. ZT 20:Hif1aloxp/loxp/Myosin Cre+	40.67	40.36	0.3094	3.269	7	7	0.09463	24
SE of difference	2.312
95% CI of difference	-4.664 to 4.878
Difference between row means
Mean of ZT 8	23.63
Mean of ZT 20	40.52
Difference between means	-16.88
SE of difference	2.312
95% CI of difference	-21.65 to -12.11
Interaction CI
Mean diff, A1 - B1	-0.09608
Mean diff, A2 - B2	0.3094
(A1 -B1) - (A2 - B2)	-0.4054
95% CI of difference	-9.947 to 9.136
(B1 - A1) - (B2 - A2)	0.4054
95% CI of difference	-9.136 to 9.947

## Sheet: e
Time	Myosin Cre+							Hif1aloxp/loxp Myosin Cre+
ZT8	27.875	19.375	21.8125	21.9688	40	19.1875	35.0938	11.9	11.55	28.8	23.55	11.55	11.3	9.65
ZT20	67.75	53.875	60.3125	50.125	66.5	99.1562	105.406	52.35	48.4	68.55	65.4	155.5	124	77.2
Two-way ANOVA	Ordinary						Bonferroni's multiple comparisons test	Mean Diff.	95.00% CI of diff.	Below threshold?	Summary	Adjusted P Value
Alpha	0.05
							ZT 8:Myosin Cre+ vs. ZT 8:Hif1aloxp/loxp/Myosin Cre+	11	-25.04 to 47.04	No	ns	>0.9999
Source of Variation	% of total variation	P value	P value summary	Significant?			ZT 8:Myosin Cre+ vs. ZT 20:Myosin Cre+	-45.4	-81.44 to -9.363	Yes	**	0.0082
Interaction	2.631	0.1954	ns	No			ZT 8:Myosin Cre+ vs. ZT 20:Hif1aloxp/loxp/Myosin Cre+	-58.01	-94.05 to -21.97	Yes	***	0.0006
Row Factor	61.77	<0.0001	****	Yes			ZT 8:Hif1aloxp/loxp/Myosin Cre+ vs. ZT 20:Myosin Cre+	-56.4	-92.44 to -20.36	Yes	***	0.0009
Column Factor	0.01221	0.9284	ns	No			ZT 8:Hif1aloxp/loxp/Myosin Cre+ vs. ZT 20:Hif1aloxp/loxp/Myosin Cre+	-69.01	-105.1 to -32.98	Yes	****	<0.0001
							ZT 20:Myosin Cre+ vs. ZT 20:Hif1aloxp/loxp/Myosin Cre+	-12.61	-48.65 to 23.43	No	ns	>0.9999
ANOVA table	SS	DF	MS	F (DFn, DFd)	P value
Interaction	975.7	1	975.7	F (1, 24) = 1.774	P=0.1954
Row Factor	22909	1	22909	F (1, 24) = 41.66	P<0.0001		Test details	Mean 1	Mean 2	Mean Diff.	SE of diff.	N1	N2	t	DF
Column Factor	4.53	1	4.53	F (1, 24) = 0.008238	P=0.9284
Residual	13198	24	549.9				ZT 8:Myosin Cre+ vs. ZT 8:Hif1aloxp/loxp/Myosin Cre+	26.47	15.47	11	12.53	7	7	0.8777	24
							ZT 8:Myosin Cre+ vs. ZT 20:Myosin Cre+	26.47	71.88	-45.4	12.53	7	7	3.622	24
Difference between column means							ZT 8:Myosin Cre+ vs. ZT 20:Hif1aloxp/loxp/Myosin Cre+	26.47	84.49	-58.01	12.53	7	7	4.628	24
Mean of Myosin Cre+	49.17						ZT 8:Hif1aloxp/loxp/Myosin Cre+ vs. ZT 20:Myosin Cre+	15.47	71.88	-56.4	12.53	7	7	4.5	24
Mean of Hif1aloxp/loxp/Myosin Cre+	49.98						ZT 8:Hif1aloxp/loxp/Myosin Cre+ vs. ZT 20:Hif1aloxp/loxp/Myosin Cre+	15.47	84.49	-69.01	12.53	7	7	5.506	24
Difference between means	-0.8045						ZT 20:Myosin Cre+ vs. ZT 20:Hif1aloxp/loxp/Myosin Cre+	71.88	84.49	-12.61	12.53	7	7	1.006	24
SE of difference	8.863
95% CI of difference	-19.10 to 17.49
Difference between row means
Mean of ZT 8	20.97
Mean of ZT 20	78.18
Difference between means	-57.21
SE of difference	8.863
95% CI of difference	-75.50 to -38.91
Interaction CI
Mean diff, A1 - B1	11
Mean diff, A2 - B2	-12.61
(A1 -B1) - (A2 - B2)	23.61
95% CI of difference	-12.97 to 60.20
(B1 - A1) - (B2 - A2)	-23.61
95% CI of difference	-60.20 to 12.97

## Sheet: f
EF																				FS
Time	Myosin Cre+									Hif1aloxP/loxP Myosin Cre+										Time	Myosin Cre+									Hif1aloxP/loxP Myosin Cre+
ZT8	41.088	34.216	33.207	28.642	28.91	41.684	31.379	24.952	28.619	31.149	33.3	30.631	29.871	32.832	29.549	31.19	28.435	27.256		ZT8	23.36	21.939	19.562	14.282	10.631	22.285	16.634	9.711	16.874	10.969	18.695	19.313	14.98	14.051	15.395	14.673	15.227	9.361
ZT20	28.723	19.922	19.86	24.706	8.885	25.018	24.85	20.737	22.207	22.446	22.426	18.991	24.059	27.239	22.039	18.393	17.271	18.164		ZT20	13.782	6.934	13.606	14.309	10.498	8.413	11.445	8.157	8.235	7.361	8.405	7.12	10.674	10.088	10.509	6.839	4.772	13.316
Two-way ANOVA	Ordinary						Bonferroni's multiple comparisons test	Mean Diff.	95.00% CI of diff.	Below threshold?	Summary	Adjusted P Value								Two-way ANOVA	Ordinary						Bonferroni's multiple comparisons test	Mean Diff.	95.00% CI of diff.	Below threshold?	Summary	Adjusted P Value
Alpha	0.05																			Alpha	0.05
							ZT 8:Myosin Cre+ vs. ZT 8:Hif1aloxP/loxP Myosin Cre+	2.054	-3.828 to 7.936	No	ns	>0.9999															ZT 8:Myosin Cre+ vs. ZT 8:Hif1aloxP/loxP Myosin Cre+	2.513	-2.162 to 7.188	No	ns	0.8428
Source of Variation	% of total variation	P value	P value summary	Significant?			ZT 8:Myosin Cre+ vs. ZT 20:Myosin Cre+	10.87	4.983 to 16.75	Yes	****	<0.0001								Source of Variation	% of total variation	P value	P value summary	Significant?			ZT 8:Myosin Cre+ vs. ZT 20:Myosin Cre+	6.655	1.980 to 11.33	Yes	**	0.0021
Interaction	0.3799	0.5871	ns	No			ZT 8:Myosin Cre+ vs. ZT 20:Hif1aloxP/loxP Myosin Cre+	11.3	5.415 to 17.18	Yes	****	<0.0001								Interaction	0.1389	0.7671	ns	No			ZT 8:Myosin Cre+ vs. ZT 20:Hif1aloxP/loxP Myosin Cre+	8.466	3.791 to 13.14	Yes	****	<0.0001
Row Factor	58.34	<0.0001	****	Yes			ZT 8:Hif1aloxP/loxP Myosin Cre+ vs. ZT 20:Myosin Cre+	8.812	2.930 to 14.69	Yes	**	0.0012								Row Factor	44.78	<0.0001	****	Yes			ZT 8:Hif1aloxP/loxP Myosin Cre+ vs. ZT 20:Myosin Cre+	4.143	-0.5323 to 8.818	No	ns	0.1084
Column Factor	0.8909	0.4071	ns	No			ZT 8:Hif1aloxP/loxP Myosin Cre+ vs. ZT 20:Hif1aloxP/loxP Myosin Cre+	9.243	3.361 to 15.12	Yes	***	0.0006								Column Factor	5.265	0.0752	ns	No			ZT 8:Hif1aloxP/loxP Myosin Cre+ vs. ZT 20:Hif1aloxP/loxP Myosin Cre+	5.953	1.278 to 10.63	Yes	**	0.0067
							ZT 20:Myosin Cre+ vs. ZT 20:Hif1aloxP/loxP Myosin Cre+	0.4311	-5.451 to 6.313	No	ns	>0.9999															ZT 20:Myosin Cre+ vs. ZT 20:Hif1aloxP/loxP Myosin Cre+	1.811	-2.865 to 6.486	No	ns	>0.9999
ANOVA table	SS	DF	MS	F (DFn, DFd)	P value															ANOVA table	SS	DF	MS	F (DFn, DFd)	P value
Interaction	5.924	1	5.924	F (1, 32) = 0.3010	P=0.5871															Interaction	1.109	1	1.109	F (1, 32) = 0.08919	P=0.7671
Row Factor	909.8	1	909.8	F (1, 32) = 46.22	P<0.0001		Test details	Mean 1	Mean 2	Mean Diff.	SE of diff.	N1	N2	t	DF					Row Factor	357.7	1	357.7	F (1, 32) = 28.77	P<0.0001		Test details	Mean 1	Mean 2	Mean Diff.	SE of diff.	N1	N2	t	DF
Column Factor	13.89	1	13.89	F (1, 32) = 0.7058	P=0.4071															Column Factor	42.05	1	42.05	F (1, 32) = 3.382	P=0.0752
Residual	629.9	32	19.68				ZT 8:Myosin Cre+ vs. ZT 8:Hif1aloxP/loxP Myosin Cre+	32.52	30.47	2.054	2.092	9	9	0.982	32					Residual	397.9	32	12.44				ZT 8:Myosin Cre+ vs. ZT 8:Hif1aloxP/loxP Myosin Cre+	17.25	14.74	2.513	1.662	9	9	1.512	32
							ZT 8:Myosin Cre+ vs. ZT 20:Myosin Cre+	32.52	21.66	10.87	2.092	9	9	5.195	32												ZT 8:Myosin Cre+ vs. ZT 20:Myosin Cre+	17.25	10.6	6.655	1.662	9	9	4.004	32
Difference between column means							ZT 8:Myosin Cre+ vs. ZT 20:Hif1aloxP/loxP Myosin Cre+	32.52	21.23	11.3	2.092	9	9	5.401	32					Difference between column means							ZT 8:Myosin Cre+ vs. ZT 20:Hif1aloxP/loxP Myosin Cre+	17.25	8.787	8.466	1.662	9	9	5.093	32
Mean of Myosin Cre+	27.09						ZT 8:Hif1aloxP/loxP Myosin Cre+ vs. ZT 20:Myosin Cre+	30.47	21.66	8.812	2.092	9	9	4.213	32					Mean of Myosin Cre+	13.93						ZT 8:Hif1aloxP/loxP Myosin Cre+ vs. ZT 20:Myosin Cre+	14.74	10.6	4.143	1.662	9	9	2.492	32
Mean of Hif1aloxP/loxP Myosin Cre+	25.85						ZT 8:Hif1aloxP/loxP Myosin Cre+ vs. ZT 20:Hif1aloxP/loxP Myosin Cre+	30.47	21.23	9.243	2.092	9	9	4.419	32					Mean of Hif1aloxP/loxP Myosin Cre+	11.76						ZT 8:Hif1aloxP/loxP Myosin Cre+ vs. ZT 20:Hif1aloxP/loxP Myosin Cre+	14.74	8.787	5.953	1.662	9	9	3.581	32
Difference between means	1.242						ZT 20:Myosin Cre+ vs. ZT 20:Hif1aloxP/loxP Myosin Cre+	21.66	21.23	0.4311	2.092	9	9	0.2061	32					Difference between means	2.162						ZT 20:Myosin Cre+ vs. ZT 20:Hif1aloxP/loxP Myosin Cre+	10.6	8.787	1.811	1.662	9	9	1.089	32
SE of difference	1.479																			SE of difference	1.175
95% CI of difference	-1.770 to 4.255																			95% CI of difference	-0.2327 to 4.556
Difference between row means																				Difference between row means
Mean of ZT 8	31.5																			Mean of ZT 8	16
Mean of ZT 20	21.44																			Mean of ZT 20	9.692
Difference between means	10.05																			Difference between means	6.304
SE of difference	1.479																			SE of difference	1.175
95% CI of difference	7.042 to 13.07																			95% CI of difference	3.910 to 8.699
Interaction CI																				Interaction CI
Mean diff, A1 - B1	2.054																			Mean diff, A1 - B1	2.513
Mean diff, A2 - B2	0.4311																			Mean diff, A2 - B2	1.811
(A1 -B1) - (A2 - B2)	1.623																			(A1 -B1) - (A2 - B2)	0.7021
95% CI of difference	-4.402 to 7.648																			95% CI of difference	-4.087 to 5.491
(B1 - A1) - (B2 - A2)	-1.623																			(B1 - A1) - (B2 - A2)	-0.7021
95% CI of difference	-7.648 to 4.402																			95% CI of difference	-5.491 to 4.087

## Sheet: g
GLS																				EDV
Time	Myosin Cre+									Hif1aloxP/loxP Myosin Cre+										Time	Myosin Cre+									Hif1aloxP/loxP Myosin Cre+
ZT8	-11.881	-10.979	-10.335	-10.049	-14.475	-13.559	-12.456	-8.385	-8.815	-10.069	-8.29	-10.324	-8.327	-11.13	-10.392	-11.586	-8.83	-8.505		ZT8	66.246	62.722	67.427	66.236	31.927	55.078	69.437	80.37	68.689	75.236	64.372	86.911	97.442	82.584	78.318	70.403	81.319	84.957
ZT20	-5.474	-7.185	-4.535	-6.69	-5.11	-8.289	-9.886	-6.025	-4.513	-4.348	-3.655	-5.233	-5.666	-5.634	-6.177	-6.786	-4.535	-4.781		ZT20	69.38	64.489	79.694	69.92	125.189	114.625	75.002	112.508	119.485	86.552	133.65	124.112	105.56	92.096	119.454	97.177	109.866	110.824
Two-way ANOVA	Ordinary						Bonferroni's multiple comparisons test	Mean Diff.	95.00% CI of diff.	Below threshold?	Summary	Adjusted P Value								Two-way ANOVA	Ordinary						Bonferroni's multiple comparisons test	Mean Diff.	95.00% CI of diff.	Below threshold?	Summary	Adjusted P Value
Alpha	0.05																			Alpha	0.05
							ZT 8:Myosin Cre+ vs. ZT 8:Hif1aloxP/loxP Myosin Cre+	-1.498	-3.600 to 0.6042	No	ns	0.3216															ZT 8:Myosin Cre+ vs. ZT 8:Hif1aloxP/loxP Myosin Cre+	-17.05	-39.36 to 5.270	No	ns	0.2362
Source of Variation	% of total variation	P value	P value summary	Significant?			ZT 8:Myosin Cre+ vs. ZT 20:Myosin Cre+	-4.803	-6.905 to -2.701	Yes	****	<0.0001								Source of Variation	% of total variation	P value	P value summary	Significant?			ZT 8:Myosin Cre+ vs. ZT 20:Myosin Cre+	-29.13	-51.44 to -6.813	Yes	**	0.0052
Interaction	0.06365	0.7873	ns	No			ZT 8:Myosin Cre+ vs. ZT 20:Hif1aloxP/loxP Myosin Cre+	-6.013	-8.115 to -3.911	Yes	****	<0.0001								Interaction	0.002827	0.9654	ns	No			ZT 8:Myosin Cre+ vs. ZT 20:Hif1aloxP/loxP Myosin Cre+	-45.68	-68.00 to -23.37	Yes	****	<0.0001
Row Factor	66.79	<0.0001	****	Yes			ZT 8:Hif1aloxP/loxP Myosin Cre+ vs. ZT 20:Myosin Cre+	-3.305	-5.407 to -1.203	Yes	***	0.0006								Row Factor	39.28	<0.0001	****	Yes			ZT 8:Hif1aloxP/loxP Myosin Cre+ vs. ZT 20:Myosin Cre+	-12.08	-34.40 to 10.23	No	ns	0.8258
Column Factor	5.641	0.0153	*	Yes			ZT 8:Hif1aloxP/loxP Myosin Cre+ vs. ZT 20:Hif1aloxP/loxP Myosin Cre+	-4.515	-6.617 to -2.413	Yes	****	<0.0001								Column Factor	13.29	0.0053	**	Yes			ZT 8:Hif1aloxP/loxP Myosin Cre+ vs. ZT 20:Hif1aloxP/loxP Myosin Cre+	-28.64	-50.95 to -6.323	Yes	**	0.0062
							ZT 20:Myosin Cre+ vs. ZT 20:Hif1aloxP/loxP Myosin Cre+	-1.21	-3.312 to 0.8919	No	ns	0.6915															ZT 20:Myosin Cre+ vs. ZT 20:Hif1aloxP/loxP Myosin Cre+	-16.56	-38.87 to 5.760	No	ns	0.27
ANOVA table	SS	DF	MS	F (DFn, DFd)	P value															ANOVA table	SS	DF	MS	F (DFn, DFd)	P value
Interaction	0.1862	1	0.1862	F (1, 32) = 0.07406	P=0.7873															Interaction	0.5405	1	0.5405	F (1, 32) = 0.001908	P=0.9654
Row Factor	195.4	1	195.4	F (1, 32) = 77.71	P<0.0001		Test details	Mean 1	Mean 2	Mean Diff.	SE of diff.	N1	N2	t	DF					Row Factor	7508	1	7508	F (1, 32) = 26.50	P<0.0001		Test details	Mean 1	Mean 2	Mean Diff.	SE of diff.	N1	N2	t	DF
Column Factor	16.5	1	16.5	F (1, 32) = 6.563	P=0.0153															Column Factor	2540	1	2540	F (1, 32) = 8.966	P=0.0053
Residual	80.45	32	2.514				ZT 8:Myosin Cre+ vs. ZT 8:Hif1aloxP/loxP Myosin Cre+	-11.21	-9.717	-1.498	0.7475	9	9	2.004	32					Residual	9066	32	283.3				ZT 8:Myosin Cre+ vs. ZT 8:Hif1aloxP/loxP Myosin Cre+	63.13	80.17	-17.05	7.935	9	9	2.148	32
							ZT 8:Myosin Cre+ vs. ZT 20:Myosin Cre+	-11.21	-6.412	-4.803	0.7475	9	9	6.426	32												ZT 8:Myosin Cre+ vs. ZT 20:Myosin Cre+	63.13	92.25	-29.13	7.935	9	9	3.671	32
Difference between column means							ZT 8:Myosin Cre+ vs. ZT 20:Hif1aloxP/loxP Myosin Cre+	-11.21	-5.202	-6.013	0.7475	9	9	8.045	32					Difference between column means							ZT 8:Myosin Cre+ vs. ZT 20:Hif1aloxP/loxP Myosin Cre+	63.13	108.8	-45.68	7.935	9	9	5.757	32
Mean of Myosin Cre+	-8.813						ZT 8:Hif1aloxP/loxP Myosin Cre+ vs. ZT 20:Myosin Cre+	-9.717	-6.412	-3.305	0.7475	9	9	4.422	32					Mean of Myosin Cre+	77.69						ZT 8:Hif1aloxP/loxP Myosin Cre+ vs. ZT 20:Myosin Cre+	80.17	92.25	-12.08	7.935	9	9	1.523	32
Mean of Hif1aloxP/loxP Myosin Cre+	-7.459						ZT 8:Hif1aloxP/loxP Myosin Cre+ vs. ZT 20:Hif1aloxP/loxP Myosin Cre+	-9.717	-5.202	-4.515	0.7475	9	9	6.041	32					Mean of Hif1aloxP/loxP Myosin Cre+	94.49						ZT 8:Hif1aloxP/loxP Myosin Cre+ vs. ZT 20:Hif1aloxP/loxP Myosin Cre+	80.17	108.8	-28.64	7.935	9	9	3.609	32
Difference between means	-1.354						ZT 20:Myosin Cre+ vs. ZT 20:Hif1aloxP/loxP Myosin Cre+	-6.412	-5.202	-1.21	0.7475	9	9	1.619	32					Difference between means	-16.8						ZT 20:Myosin Cre+ vs. ZT 20:Hif1aloxP/loxP Myosin Cre+	92.25	108.8	-16.56	7.935	9	9	2.086	32
SE of difference	0.5285																			SE of difference	5.611
95% CI of difference	-2.431 to -0.2775																			95% CI of difference	-28.23 to -5.372
Difference between row means																				Difference between row means
Mean of ZT 8	-10.47																			Mean of ZT 8	71.65
Mean of ZT 20	-5.807																			Mean of ZT 20	100.5
Difference between means	-4.659																			Difference between means	-28.88
SE of difference	0.5285																			SE of difference	5.611
95% CI of difference	-5.736 to -3.583																			95% CI of difference	-40.31 to -17.46
Interaction CI																				Interaction CI
Mean diff, A1 - B1	-1.498																			Mean diff, A1 - B1	-17.05
Mean diff, A2 - B2	-1.21																			Mean diff, A2 - B2	-16.56
(A1 -B1) - (A2 - B2)	-0.2877																			(A1 -B1) - (A2 - B2)	-0.4901
95% CI of difference	-2.441 to 1.866																			95% CI of difference	-23.35 to 22.37
(B1 - A1) - (B2 - A2)	0.2877																			(B1 - A1) - (B2 - A2)	0.4901
95% CI of difference	-1.866 to 2.441																			95% CI of difference	-22.37 to 23.35
ESV																				EDLVM
Time	Myosin Cre+									Hif1aloxP/loxP Myosin Cre+										Time	Myosin Cre+									Hif1aloxP/loxP Myosin Cre+
ZT8	38.828	40.106	44.961	45.853	23.597	32.035	44.421	60.189	37.381	51.711	42.896	60.889	62.332	51.943	58.968	48.369	58.169	56.118		ZT8	33.027	35.114	47.22	32.707	30.91	31.385	29.587	36.781	41.037	50.114	34.887	56.291	36.291	32.519	33.956	36.522	42.204	41.431
ZT20	47.461	51.635	63.806	49.568	102.707	85.682	56.062	89.029	92.862	67.036	103.414	100.21	82.449	66.972	93.005	79.307	90.73	90.532		ZT20	48.665	45.649	47.673	43.312	52.479	51.232	40.417	78.069	46.878	62.571	85.288	72.467	57.355	52.331	59.36	55.111	53.173	51.854
Two-way ANOVA	Ordinary						Bonferroni's multiple comparisons test	Mean Diff.	95.00% CI of diff.	Below threshold?	Summary	Adjusted P Value								Two-way ANOVA	Ordinary						Bonferroni's multiple comparisons test	Mean Diff.	95.00% CI of diff.	Below threshold?	Summary	Adjusted P Value
Alpha	0.05																			Alpha	0.05
							ZT 8:Myosin Cre+ vs. ZT 8:Hif1aloxP/loxP Myosin Cre+	-13.78	-32.25 to 4.686	No	ns	0.263															ZT 8:Myosin Cre+ vs. ZT 8:Hif1aloxp/loxp Myosin Cre+	-5.161	-17.41 to 7.093	No	ns	>0.9999
Source of Variation	% of total variation	P value	P value summary	Significant?			ZT 8:Myosin Cre+ vs. ZT 20:Myosin Cre+	-30.16	-48.63 to -11.69	Yes	***	0.0004								Source of Variation	% of total variation	P value	P value summary	Significant?			ZT 8:Myosin Cre+ vs. ZT 20:Myosin Cre+	-15.18	-27.43 to -2.924	Yes	**	0.0087
Interaction	0.0196	0.8978	ns	No			ZT 8:Myosin Cre+ vs. ZT 20:Hif1aloxP/loxP Myosin Cre+	-45.14	-63.61 to -26.68	Yes	****	<0.0001								Interaction	1.056	0.3865	ns	No			ZT 8:Myosin Cre+ vs. ZT 20:Hif1aloxp/loxp Myosin Cre+	-25.75	-38.00 to -13.50	Yes	****	<0.0001
Row Factor	51.33	<0.0001	****	Yes			ZT 8:Hif1aloxP/loxP Myosin Cre+ vs. ZT 20:Myosin Cre+	-16.38	-34.85 to 2.087	No	ns	0.1078								Row Factor	46.17	<0.0001	****	Yes			ZT 8:Hif1aloxp/loxp Myosin Cre+ vs. ZT 20:Myosin Cre+	-10.02	-22.27 to 2.236	No	ns	0.1691
Column Factor	11.22	0.004	**	Yes			ZT 8:Hif1aloxP/loxP Myosin Cre+ vs. ZT 20:Hif1aloxP/loxP Myosin Cre+	-31.36	-49.83 to -12.90	Yes	***	0.0002								Column Factor	8.931	0.0157	*	Yes			ZT 8:Hif1aloxp/loxp Myosin Cre+ vs. ZT 20:Hif1aloxp/loxp Myosin Cre+	-20.59	-32.84 to -8.334	Yes	***	0.0003
							ZT 20:Myosin Cre+ vs. ZT 20:Hif1aloxP/loxP Myosin Cre+	-14.98	-33.45 to 3.484	No	ns	0.1758															ZT 20:Myosin Cre+ vs. ZT 20:Hif1aloxp/loxp Myosin Cre+	-10.57	-22.82 to 1.683	No	ns	0.1265
ANOVA table	SS	DF	MS	F (DFn, DFd)	P value															ANOVA table	SS	DF	MS	F (DFn, DFd)	P value
Interaction	3.251	1	3.251	F (1, 32) = 0.01676	P=0.8978															Interaction	65.85	1	65.85	F (1, 32) = 0.7708	P=0.3865
Row Factor	8516	1	8516	F (1, 32) = 43.89	P<0.0001		Test details	Mean 1	Mean 2	Mean Diff.	SE of diff.	N1	N2	t	DF					Row Factor	2878	1	2878	F (1, 32) = 33.69	P<0.0001		Test details	Mean 1	Mean 2	Mean Diff.	SE of diff.	N1	N2	t	DF
Column Factor	1861	1	1861	F (1, 32) = 9.594	P=0.0040															Column Factor	556.8	1	556.8	F (1, 32) = 6.518	P=0.0157
Residual	6209	32	194				ZT 8:Myosin Cre+ vs. ZT 8:Hif1aloxP/loxP Myosin Cre+	40.82	54.6	-13.78	6.566	9	9	2.099	32					Residual	2734	32	85.43				ZT 8:Myosin Cre+ vs. ZT 8:Hif1aloxp/loxp Myosin Cre+	35.31	40.47	-5.161	4.357	9	9	1.184	32
							ZT 8:Myosin Cre+ vs. ZT 20:Myosin Cre+	40.82	70.98	-30.16	6.566	9	9	4.593	32												ZT 8:Myosin Cre+ vs. ZT 20:Myosin Cre+	35.31	50.49	-15.18	4.357	9	9	3.484	32
Difference between column means							ZT 8:Myosin Cre+ vs. ZT 20:Hif1aloxP/loxP Myosin Cre+	40.82	85.96	-45.14	6.566	9	9	6.875	32					Difference between column means							ZT 8:Myosin Cre+ vs. ZT 20:Hif1aloxp/loxp Myosin Cre+	35.31	61.06	-25.75	4.357	9	9	5.91	32
Mean of Myosin Cre+	55.9						ZT 8:Hif1aloxP/loxP Myosin Cre+ vs. ZT 20:Myosin Cre+	54.6	70.98	-16.38	6.566	9	9	2.494	32					Mean of Myosin Cre+	42.9						ZT 8:Hif1aloxp/loxp Myosin Cre+ vs. ZT 20:Myosin Cre+	40.47	50.49	-10.02	4.357	9	9	2.299	32
Mean of Hif1aloxP/loxP Myosin Cre+	70.28						ZT 8:Hif1aloxP/loxP Myosin Cre+ vs. ZT 20:Hif1aloxP/loxP Myosin Cre+	54.6	85.96	-31.36	6.566	9	9	4.776	32					Mean of Hif1aloxp/loxp Myosin Cre+	50.76						ZT 8:Hif1aloxp/loxp Myosin Cre+ vs. ZT 20:Hif1aloxp/loxp Myosin Cre+	40.47	61.06	-20.59	4.357	9	9	4.725	32
Difference between means	-14.38						ZT 20:Myosin Cre+ vs. ZT 20:Hif1aloxP/loxP Myosin Cre+	70.98	85.96	-14.98	6.566	9	9	2.282	32					Difference between means	-7.866						ZT 20:Myosin Cre+ vs. ZT 20:Hif1aloxp/loxp Myosin Cre+	50.49	61.06	-10.57	4.357	9	9	2.426	32
SE of difference	4.643																			SE of difference	3.081
95% CI of difference	-23.84 to -4.924																			95% CI of difference	-14.14 to -1.590
Difference between row means																				Difference between row means
Mean of ZT 8	47.71																			Mean of ZT 8	37.89
Mean of ZT 20	78.47																			Mean of ZT 20	55.77
Difference between means	-30.76																			Difference between means	-17.88
SE of difference	4.643																			SE of difference	3.081
95% CI of difference	-40.22 to -21.30																			95% CI of difference	-24.16 to -11.61
Interaction CI																				Interaction CI
Mean diff, A1 - B1	-13.78																			Mean diff, A1 - B1	-5.161
Mean diff, A2 - B2	-14.98																			Mean diff, A2 - B2	-10.57
(A1 -B1) - (A2 - B2)	1.202																			(A1 -B1) - (A2 - B2)	5.41
95% CI of difference	-17.71 to 20.12																			95% CI of difference	-7.142 to 17.96
(B1 - A1) - (B2 - A2)	-1.202																			(B1 - A1) - (B2 - A2)	-5.41
95% CI of difference	-20.12 to 17.71																			95% CI of difference	-17.96 to 7.142
ESLVM
Time	Myosin Cre+									Hif1aloxP/loxP Myosin Cre+
ZT8	33.899	38.682	47.198	35.406	31.783	33.057	33.921	37.627	41.362	51.514	36.302	41.48	34.94	40.948	49.919	41.622	46.23	43.2
ZT20	49.269	45.654	49.241	45.505	53.383	50.955	40.417	78.327	47.914	58.573	84.545	72.994	57.88	51.925	63.848	55.443	53.487	53.64
Two-way ANOVA	Ordinary						Bonferroni's multiple comparisons test	Mean Diff.	95.00% CI of diff.	Below threshold?	Summary	Adjusted P Value
Alpha	0.05
							ZT 8:Myosin Cre+ vs. ZT 8:Hif1aloxp/loxp Myosin Cre+	-5.913	-17.21 to 5.382	No	ns	0.9042
Source of Variation	% of total variation	P value	P value summary	Significant?			ZT 8:Myosin Cre+ vs. ZT 20:Myosin Cre+	-14.19	-25.49 to -2.897	Yes	**	0.0076
Interaction	0.7681	0.4574	ns	No			ZT 8:Myosin Cre+ vs. ZT 20:Hif1aloxp/loxp Myosin Cre+	-24.38	-35.67 to -13.08	Yes	****	<0.0001
Row Factor	44.88	<0.0001	****	Yes			ZT 8:Hif1aloxp/loxp Myosin Cre+ vs. ZT 20:Myosin Cre+	-8.279	-19.57 to 3.016	No	ns	0.2848
Column Factor	10.91	0.0079	**	Yes			ZT 8:Hif1aloxp/loxp Myosin Cre+ vs. ZT 20:Hif1aloxp/loxp Myosin Cre+	-18.46	-29.76 to -7.169	Yes	***	0.0004
							ZT 20:Myosin Cre+ vs. ZT 20:Hif1aloxp/loxp Myosin Cre+	-10.19	-21.48 to 1.110	No	ns	0.0977
ANOVA table	SS	DF	MS	F (DFn, DFd)	P value
Interaction	41.07	1	41.07	F (1, 32) = 0.5658	P=0.4574
Row Factor	2400	1	2400	F (1, 32) = 33.06	P<0.0001		Test details	Mean 1	Mean 2	Mean Diff.	SE of diff.	N1	N2	t	DF
Column Factor	583.1	1	583.1	F (1, 32) = 8.034	P=0.0079
Residual	2323	32	72.59				ZT 8:Myosin Cre+ vs. ZT 8:Hif1aloxp/loxp Myosin Cre+	36.99	42.91	-5.913	4.016	9	9	1.472	32
							ZT 8:Myosin Cre+ vs. ZT 20:Myosin Cre+	36.99	51.19	-14.19	4.016	9	9	3.534	32
Difference between column means							ZT 8:Myosin Cre+ vs. ZT 20:Hif1aloxp/loxp Myosin Cre+	36.99	61.37	-24.38	4.016	9	9	6.07	32
Mean of Myosin Cre+	44.09						ZT 8:Hif1aloxp/loxp Myosin Cre+ vs. ZT 20:Myosin Cre+	42.91	51.19	-8.279	4.016	9	9	2.061	32
Mean of Hif1aloxp/loxp Myosin Cre+	52.14						ZT 8:Hif1aloxp/loxp Myosin Cre+ vs. ZT 20:Hif1aloxp/loxp Myosin Cre+	42.91	61.37	-18.46	4.016	9	9	4.597	32
Difference between means	-8.049						ZT 20:Myosin Cre+ vs. ZT 20:Hif1aloxp/loxp Myosin Cre+	51.19	61.37	-10.19	4.016	9	9	2.536	32
SE of difference	2.84
95% CI of difference	-13.83 to -2.265
Difference between row means
Mean of ZT 8	39.95
Mean of ZT 20	56.28
Difference between means	-16.33
SE of difference	2.84
95% CI of difference	-22.11 to -10.54
Interaction CI
Mean diff, A1 - B1	-5.913
Mean diff, A2 - B2	-10.19
(A1 -B1) - (A2 - B2)	4.272
95% CI of difference	-7.297 to 15.84
(B1 - A1) - (B2 - A2)	-4.272
95% CI of difference	-15.84 to 7.297

## Sheet: i
Ant. Mid																				Post. Apex
Time	Myosin Cre+									Hif1aloxP/loxP Myosin Cre+										Time	Myosin Cre+									Hif1aloxP/loxP Myosin Cre+
ZT8	-14.0856	-6.445	-9.1783	-9.3167	-10.213	-14.6211	-11.6138	-6.7363	-12.3844	-7.0289	-10.0344	-11.0854	-4.8856	-5.8352	-7.3623	-6.455	-6.8823	-10.6921		ZT8	-14.161	-4.8707	-4.8177	-7.0052	-9.7679	-10.2261	-14.4399	-11.6105	-4.3837	-4.2548	-8.511	-6.1181	-6.4964	-4.862	-7.158	-8.2895	-5.1653	-7.4124
ZT20	-8.4467	-3.1216	-2.9007	-2.1606	-3.8053	-12.5583	-8.1626	-5.7152	-4.8367	-2.9769	-3.0488	-4.0144	-5.7695	-1.7384	-3.856	-6.7038	-4.484	-3.1671		ZT20	-3.4818	-2.9908	-3.3648	-4.7996	-4.2179	-6.0119	-2.3985	-2.1457	-0.3637	-4.0169	-2.4983	-1.1072	-2.6316	-4.1963	-0.1337	-5.3052	-2.3237	-4.9277
Two-way ANOVA	Ordinary						Bonferroni's multiple comparisons test	Mean Diff.	95.00% CI of diff.	Below threshold?	Summary	Adjusted P Value								Two-way ANOVA	Ordinary						Bonferroni's multiple comparisons test	Mean Diff.	95.00% CI of diff.	Below threshold?	Summary	Adjusted P Value
Alpha	0.05																			Alpha	0.05
							ZT 8:Myosin Cre+ vs. ZT 8:Hif1aloxP/loxP Myosin Cre+	-2.704	-6.171 to 0.7633	No	ns	0.2141															ZT 8:Myosin Cre+ vs. ZT 8:Hif1aloxP/loxP Myosin Cre+	-2.557	-5.776 to 0.6613	No	ns	0.1954
Source of Variation	% of total variation	P value	P value summary	Significant?			ZT 8:Myosin Cre+ vs. ZT 20:Myosin Cre+	-4.765	-8.232 to -1.298	Yes	**	0.0031								Source of Variation	% of total variation	P value	P value summary	Significant?			ZT 8:Myosin Cre+ vs. ZT 20:Myosin Cre+	-5.723	-8.942 to -2.505	Yes	***	0.0001
Interaction	0.4518	0.5968	ns	No			ZT 8:Myosin Cre+ vs. ZT 20:Hif1aloxP/loxP Myosin Cre+	-6.537	-10.00 to -3.070	Yes	****	<0.0001								Interaction	2.827	0.1714	ns	No			ZT 8:Myosin Cre+ vs. ZT 20:Hif1aloxP/loxP Myosin Cre+	-6.016	-9.234 to -2.797	Yes	****	<0.0001
Row Factor	38.49	<0.0001	****	Yes			ZT 8:Hif1aloxP/loxP Myosin Cre+ vs. ZT 20:Myosin Cre+	-2.062	-5.528 to 1.405	No	ns	0.6253								Row Factor	46.48	<0.0001	****	Yes			ZT 8:Hif1aloxP/loxP Myosin Cre+ vs. ZT 20:Myosin Cre+	-3.166	-6.384 to 0.05265	No	ns	0.056
Column Factor	10.43	0.0151	*	Yes			ZT 8:Hif1aloxP/loxP Myosin Cre+ vs. ZT 20:Hif1aloxP/loxP Myosin Cre+	-3.834	-7.301 to -0.3667	Yes	*	0.0235								Column Factor	4.478	0.0878	ns	No			ZT 8:Hif1aloxP/loxP Myosin Cre+ vs. ZT 20:Hif1aloxP/loxP Myosin Cre+	-3.459	-6.677 to -0.2400	Yes	*	0.0295
							ZT 20:Myosin Cre+ vs. ZT 20:Hif1aloxP/loxP Myosin Cre+	-1.772	-5.239 to 1.695	No	ns	0.9617															ZT 20:Myosin Cre+ vs. ZT 20:Hif1aloxP/loxP Myosin Cre+	-0.2927	-3.511 to 2.926	No	ns	>0.9999
ANOVA table	SS	DF	MS	F (DFn, DFd)	P value															ANOVA table	SS	DF	MS	F (DFn, DFd)	P value
Interaction	1.953	1	1.953	F (1, 32) = 0.2855	P=0.5968															Interaction	11.54	1	11.54	F (1, 32) = 1.958	P=0.1714
Row Factor	166.4	1	166.4	F (1, 32) = 24.33	P<0.0001		Test details	Mean 1	Mean 2	Mean Diff.	SE of diff.	N1	N2	t	DF					Row Factor	189.7	1	189.7	F (1, 32) = 32.18	P<0.0001		Test details	Mean 1	Mean 2	Mean Diff.	SE of diff.	N1	N2	t	DF
Column Factor	45.07	1	45.07	F (1, 32) = 6.591	P=0.0151															Column Factor	18.27	1	18.27	F (1, 32) = 3.101	P=0.0878
Residual	218.8	32	6.839				ZT 8:Myosin Cre+ vs. ZT 8:Hif1aloxP/loxP Myosin Cre+	-10.51	-7.807	-2.704	1.233	9	9	2.193	32					Residual	188.6	32	5.894				ZT 8:Myosin Cre+ vs. ZT 8:Hif1aloxP/loxP Myosin Cre+	-9.031	-6.474	-2.557	1.144	9	9	2.235	32
							ZT 8:Myosin Cre+ vs. ZT 20:Myosin Cre+	-10.51	-5.745	-4.765	1.233	9	9	3.865	32												ZT 8:Myosin Cre+ vs. ZT 20:Myosin Cre+	-9.031	-3.308	-5.723	1.144	9	9	5.001	32
Difference between column means							ZT 8:Myosin Cre+ vs. ZT 20:Hif1aloxP/loxP Myosin Cre+	-10.51	-3.973	-6.537	1.233	9	9	5.303	32					Difference between column means							ZT 8:Myosin Cre+ vs. ZT 20:Hif1aloxP/loxP Myosin Cre+	-9.031	-3.016	-6.016	1.144	9	9	5.257	32
Mean of Myosin Cre+	-8.128						ZT 8:Hif1aloxP/loxP Myosin Cre+ vs. ZT 20:Myosin Cre+	-7.807	-5.745	-2.062	1.233	9	9	1.672	32					Mean of Myosin Cre+	-6.17						ZT 8:Hif1aloxP/loxP Myosin Cre+ vs. ZT 20:Myosin Cre+	-6.474	-3.308	-3.166	1.144	9	9	2.766	32
Mean of Hif1aloxP/loxP Myosin Cre+	-5.89						ZT 8:Hif1aloxP/loxP Myosin Cre+ vs. ZT 20:Hif1aloxP/loxP Myosin Cre+	-7.807	-3.973	-3.834	1.233	9	9	3.11	32					Mean of Hif1aloxP/loxP Myosin Cre+	-4.745						ZT 8:Hif1aloxP/loxP Myosin Cre+ vs. ZT 20:Hif1aloxP/loxP Myosin Cre+	-6.474	-3.016	-3.459	1.144	9	9	3.022	32
Difference between means	-2.238						ZT 20:Myosin Cre+ vs. ZT 20:Hif1aloxP/loxP Myosin Cre+	-5.745	-3.973	-1.772	1.233	9	9	1.438	32					Difference between means	-1.425						ZT 20:Myosin Cre+ vs. ZT 20:Hif1aloxP/loxP Myosin Cre+	-3.308	-3.016	-0.2927	1.144	9	9	0.2557	32
SE of difference	0.8717																			SE of difference	0.8092
95% CI of difference	-4.013 to -0.4623																			95% CI of difference	-3.073 to 0.2234
Difference between row means																				Difference between row means
Mean of ZT 8	-9.159																			Mean of ZT 8	-7.753
Mean of ZT 20	-4.859																			Mean of ZT 20	-3.162
Difference between means	-4.299																			Difference between means	-4.591
SE of difference	0.8717																			SE of difference	0.8092
95% CI of difference	-6.075 to -2.524																			95% CI of difference	-6.239 to -2.942
Interaction CI																				Interaction CI
Mean diff, A1 - B1	-2.704																			Mean diff, A1 - B1	-2.557
Mean diff, A2 - B2	-1.772																			Mean diff, A2 - B2	-0.2927
(A1 -B1) - (A2 - B2)	-0.9316																			(A1 -B1) - (A2 - B2)	-2.265
95% CI of difference	-4.483 to 2.620																			95% CI of difference	-5.561 to 1.032
(B1 - A1) - (B2 - A2)	0.9316																			(B1 - A1) - (B2 - A2)	2.265
95% CI of difference	-2.620 to 4.483																			95% CI of difference	-1.032 to 5.561
Post. Mid																				Post. Base
Time	Myosin Cre+									Hif1aloxP/loxP Myosin Cre+										Time	Myosin Cre+									Hif1aloxP/loxP Myosin Cre+
ZT8	-17.0376	-9.357	-13.6998	-13.2553	-11.7057	-13.0375	-12.2656	-12.7429	-6.1919	-8.9103	-10.2625	-12.7214	-12.8017	-10.4782	-6.6654	-15.4277	-8.4895	-8.013		ZT8	-13.271	-20.4221	-13.7639	-13.9189	-10.462	-13.0375	-20.2567	-20.6741	-15.5626	-22.593	-18.0895	-12.3964	-21.9889	-23.3403	-23.3962	-14.9803	-17.4836	-13.3936
ZT20	-3.4911	-5.9489	-5.3152	-6.072	-5.2602	-8.2545	-14.7473	-4.4118	-7.4318	-8.428	-3.1788	-8.6686	-5.5608	-8.1963	-3.0521	-6.2691	-3.0492	-4.7972		ZT20	-3.4134	-10.1922	-10.0707	-11.3266	-6.1431	-16.715	-16.2806	-8.8939	-4.2576	-9.2384	-7.4912	-5.6189	-15.2865	-8.1963	-12.0603	-8.3424	-7.2995	-7.9221
Two-way ANOVA	Ordinary						Bonferroni's multiple comparisons test	Mean Diff.	95.00% CI of diff.	Below threshold?	Summary	Adjusted P Value								Two-way ANOVA	Ordinary						Bonferroni's multiple comparisons test	Mean Diff.	95.00% CI of diff.	Below threshold?	Summary	Adjusted P Value
Alpha	0.05																			Alpha	0.05
							ZT 8:Myosin Cre+ vs. ZT 8:Hif1aloxP/loxP Myosin Cre+	-1.725	-5.549 to 2.100	No	ns	>0.9999															ZT 8:Myosin Cre+ vs. ZT 8:Hif1aloxP/loxP Myosin Cre+	2.921	-2.392 to 8.235	No	ns	0.7912
Source of Variation	% of total variation	P value	P value summary	Significant?			ZT 8:Myosin Cre+ vs. ZT 20:Myosin Cre+	-5.373	-9.198 to -1.549	Yes	**	0.0024								Source of Variation	% of total variation	P value	P value summary	Significant?			ZT 8:Myosin Cre+ vs. ZT 20:Myosin Cre+	-6.008	-11.32 to -0.6950	Yes	*	0.0196
Interaction	0.181	0.7401	ns	No			ZT 8:Myosin Cre+ vs. ZT 20:Hif1aloxP/loxP Myosin Cre+	-6.455	-10.28 to -2.630	Yes	***	0.0002								Interaction	2.605	0.1909	ns	No			ZT 8:Myosin Cre+ vs. ZT 20:Hif1aloxP/loxP Myosin Cre+	-6.657	-11.97 to -1.344	Yes	**	0.0078
Row Factor	44.63	<0.0001	****	Yes			ZT 8:Hif1aloxP/loxP Myosin Cre+ vs. ZT 20:Myosin Cre+	-3.649	-7.473 to 0.1761	No	ns	0.0687								Row Factor	49.65	<0.0001	****	Yes			ZT 8:Hif1aloxP/loxP Myosin Cre+ vs. ZT 20:Myosin Cre+	-8.93	-14.24 to -3.616	Yes	***	0.0003
Column Factor	3.443	0.1543	ns	No			ZT 8:Hif1aloxP/loxP Myosin Cre+ vs. ZT 20:Hif1aloxP/loxP Myosin Cre+	-4.73	-8.555 to -0.9053	Yes	**	0.0089								Column Factor	1.056	0.4013	ns	No			ZT 8:Hif1aloxP/loxP Myosin Cre+ vs. ZT 20:Hif1aloxP/loxP Myosin Cre+	-9.578	-14.89 to -4.265	Yes	****	<0.0001
							ZT 20:Myosin Cre+ vs. ZT 20:Hif1aloxP/loxP Myosin Cre+	-1.081	-4.906 to 2.743	No	ns	>0.9999															ZT 20:Myosin Cre+ vs. ZT 20:Hif1aloxP/loxP Myosin Cre+	-0.6486	-5.962 to 4.665	No	ns	>0.9999
ANOVA table	SS	DF	MS	F (DFn, DFd)	P value															ANOVA table	SS	DF	MS	F (DFn, DFd)	P value
Interaction	0.9315	1	0.9315	F (1, 32) = 0.1119	P=0.7401															Interaction	28.68	1	28.68	F (1, 32) = 1.785	P=0.1909
Row Factor	229.7	1	229.7	F (1, 32) = 27.60	P<0.0001		Test details	Mean 1	Mean 2	Mean Diff.	SE of diff.	N1	N2	t	DF					Row Factor	546.6	1	546.6	F (1, 32) = 34.03	P<0.0001		Test details	Mean 1	Mean 2	Mean Diff.	SE of diff.	N1	N2	t	DF
Column Factor	17.72	1	17.72	F (1, 32) = 2.129	P=0.1543															Column Factor	11.62	1	11.62	F (1, 32) = 0.7236	P=0.4013
Residual	266.3	32	8.322				ZT 8:Myosin Cre+ vs. ZT 8:Hif1aloxP/loxP Myosin Cre+	-12.14	-10.42	-1.725	1.36	9	9	1.268	32					Residual	514	32	16.06				ZT 8:Myosin Cre+ vs. ZT 8:Hif1aloxP/loxP Myosin Cre+	-15.71	-18.63	2.921	1.889	9	9	1.546	32
							ZT 8:Myosin Cre+ vs. ZT 20:Myosin Cre+	-12.14	-6.77	-5.373	1.36	9	9	3.951	32												ZT 8:Myosin Cre+ vs. ZT 20:Myosin Cre+	-15.71	-9.699	-6.008	1.889	9	9	3.18	32
Difference between column means							ZT 8:Myosin Cre+ vs. ZT 20:Hif1aloxP/loxP Myosin Cre+	-12.14	-5.689	-6.455	1.36	9	9	4.746	32					Difference between column means							ZT 8:Myosin Cre+ vs. ZT 20:Hif1aloxP/loxP Myosin Cre+	-15.71	-9.051	-6.657	1.889	9	9	3.524	32
Mean of Myosin Cre+	-9.457						ZT 8:Hif1aloxP/loxP Myosin Cre+ vs. ZT 20:Myosin Cre+	-10.42	-6.77	-3.649	1.36	9	9	2.683	32					Mean of Myosin Cre+	-12.7						ZT 8:Hif1aloxP/loxP Myosin Cre+ vs. ZT 20:Myosin Cre+	-18.63	-9.699	-8.93	1.889	9	9	4.727	32
Mean of Hif1aloxP/loxP Myosin Cre+	-8.054						ZT 8:Hif1aloxP/loxP Myosin Cre+ vs. ZT 20:Hif1aloxP/loxP Myosin Cre+	-10.42	-5.689	-4.73	1.36	9	9	3.478	32					Mean of Hif1aloxP/loxP Myosin Cre+	-13.84						ZT 8:Hif1aloxP/loxP Myosin Cre+ vs. ZT 20:Hif1aloxP/loxP Myosin Cre+	-18.63	-9.051	-9.578	1.889	9	9	5.07	32
Difference between means	-1.403						ZT 20:Myosin Cre+ vs. ZT 20:Hif1aloxP/loxP Myosin Cre+	-6.77	-5.689	-1.081	1.36	9	9	0.7952	32					Difference between means	1.136						ZT 20:Myosin Cre+ vs. ZT 20:Hif1aloxP/loxP Myosin Cre+	-9.699	-9.051	-0.6486	1.889	9	9	0.3433	32
SE of difference	0.9616																			SE of difference	1.336
95% CI of difference	-3.362 to 0.5556																			95% CI of difference	-1.585 to 3.858
Difference between row means																				Difference between row means
Mean of ZT 8	-11.28																			Mean of ZT 8	-17.17
Mean of ZT 20	-6.23																			Mean of ZT 20	-9.375
Difference between means	-5.052																			Difference between means	-7.793
SE of difference	0.9616																			SE of difference	1.336
95% CI of difference	-7.010 to -3.093																			95% CI of difference	-10.51 to -5.072
Interaction CI																				Interaction CI
Mean diff, A1 - B1	-1.725																			Mean diff, A1 - B1	2.921
Mean diff, A2 - B2	-1.081																			Mean diff, A2 - B2	-0.6486
(A1 -B1) - (A2 - B2)	-0.6434																			(A1 -B1) - (A2 - B2)	3.57
95% CI of difference	-4.561 to 3.274																			95% CI of difference	-1.872 to 9.013
(B1 - A1) - (B2 - A2)	0.6434																			(B1 - A1) - (B2 - A2)	-3.57
95% CI of difference	-3.274 to 4.561																			95% CI of difference	-9.013 to 1.872

## Sheet: k
Intra-ventricular delay																				Standard deviation
Time	Myosin Cre+									Hif1aloxP/loxP Myosin Cre+										Time	Myosin Cre+									Hif1aloxP/loxP Myosin Cre+
ZT8	35	30	36	38	20	18	19	22	28	20	26	23	22	26	25	17	24	28		ZT8	14.36	11.94	13.36	12.58	8.914	7.421	8.454	8.916	11.1	7.935	12.32	8.976	9.612	13.43	9.416	8.27	8.666	9.223
ZT20	43	58	56	50	53	55	57	46	77	60	37	27	56	39	74	60	33	36		ZT20	16.89	18.71	21.22	16.99	20.19	20.85	20.43	17.42	25.68	28.99	15	10.01	19.57	15.72	25.56	19.66	13.96	13.2
Two-way ANOVA	Ordinary						Bonferroni's multiple comparisons test	Mean Diff.	95.00% CI of diff.	Below threshold?	Summary	Adjusted P Value								Two-way ANOVA	Ordinary						Bonferroni's multiple comparisons test	Mean Diff.	95.00% CI of diff.	Below threshold?	Summary	Adjusted P Value
Alpha	0.05																			Alpha	0.05
							ZT 8:Myosin Cre+ vs. ZT 8:Hif1a	3.889	-9.710 to 17.49	No	ns	>0.9999															ZT 8:Myosin Cre+ vs. ZT 8:Hif1a	1.022	-3.881 to 5.925	No	ns	>0.9999
Source of Variation	% of total variation	P value	P value summary	Significant?			ZT 8:Myosin Cre+ vs. ZT 20:Myosin Cre+	-27.67	-41.27 to -14.07	Yes	****	<0.0001								Source of Variation	% of total variation	P value	P value summary	Significant?			ZT 8:Myosin Cre+ vs. ZT 20:Myosin Cre+	-9.037	-13.94 to -4.135	Yes	****	<0.0001
Interaction	0.4174	0.5413	ns	No			ZT 8:Myosin Cre+ vs. ZT 20:Hif1a	-19.56	-33.15 to -5.956	Yes	**	0.0019								Interaction	0.1392	0.7371	ns	No			ZT 8:Myosin Cre+ vs. ZT 20:Hif1a	-7.181	-12.08 to -2.278	Yes	**	0.0015
Row Factor	61.17	<0.0001	****	Yes			ZT 8:Hif1a vs. ZT 20:Myosin Cre+	-31.56	-45.15 to -17.96	Yes	****	<0.0001								Row Factor	59.36	<0.0001	****	Yes			ZT 8:Hif1a vs. ZT 20:Myosin Cre+	-10.06	-14.96 to -5.156	Yes	****	<0.0001
Column Factor	3.372	0.0889	ns	No			ZT 8:Hif1a vs. ZT 20:Hif1a	-23.44	-37.04 to -9.845	Yes	***	0.0002								Column Factor	1.655	0.2516	ns	No			ZT 8:Hif1a vs. ZT 20:Hif1a	-8.202	-13.11 to -3.300	Yes	***	0.0003
							ZT 20:Myosin Cre+ vs. ZT 20:Hif1a	8.111	-5.488 to 21.71	No	ns	0.6193															ZT 20:Myosin Cre+ vs. ZT 20:Hif1a	1.857	-3.046 to 6.759	No	ns	>0.9999
ANOVA table	SS	DF	MS	F (DFn, DFd)	P value															ANOVA table	SS	DF	MS	F (DFn, DFd)	P value
Interaction	40.11	1	40.11	F (1, 32) = 0.3812	P=0.5413															Interaction	1.568	1	1.568	F (1, 32) = 0.1147	P=0.7371
Row Factor	5878	1	5878	F (1, 32) = 55.86	P<0.0001		Test details	Mean 1	Mean 2	Mean Diff.	SE of diff.	N1	N2	t	DF					Row Factor	668.7	1	668.7	F (1, 32) = 48.90	P<0.0001		Test details	Mean 1	Mean 2	Mean Diff.	SE of diff.	N1	N2	t	DF
Column Factor	324	1	324	F (1, 32) = 3.079	P=0.0889															Column Factor	18.64	1	18.64	F (1, 32) = 1.363	P=0.2516
Residual	3367	32	105.2				ZT 8:Myosin Cre+ vs. ZT 8:Hif1a	27.33	23.44	3.889	4.836	9	9	0.8042	32					Residual	437.6	32	13.68				ZT 8:Myosin Cre+ vs. ZT 8:Hif1a	10.78	9.761	1.022	1.743	9	9	0.5862	32
							ZT 8:Myosin Cre+ vs. ZT 20:Myosin Cre+	27.33	55	-27.67	4.836	9	9	5.721	32												ZT 8:Myosin Cre+ vs. ZT 20:Myosin Cre+	10.78	19.82	-9.037	1.743	9	9	5.184	32
Difference between column means							ZT 8:Myosin Cre+ vs. ZT 20:Hif1a	27.33	46.89	-19.56	4.836	9	9	4.044	32					Difference between column means							ZT 8:Myosin Cre+ vs. ZT 20:Hif1a	10.78	17.96	-7.181	1.743	9	9	4.119	32
Mean of Myosin Cre+	41.17						ZT 8:Hif1a vs. ZT 20:Myosin Cre+	23.44	55	-31.56	4.836	9	9	6.526	32					Mean of Myosin Cre+	15.3						ZT 8:Hif1a vs. ZT 20:Myosin Cre+	9.761	19.82	-10.06	1.743	9	9	5.77	32
Mean of Hif1a	35.17						ZT 8:Hif1a vs. ZT 20:Hif1a	23.44	46.89	-23.44	4.836	9	9	4.848	32					Mean of Hif1a	13.86						ZT 8:Hif1a vs. ZT 20:Hif1a	9.761	17.96	-8.202	1.743	9	9	4.705	32
Difference between means	6						ZT 20:Myosin Cre+ vs. ZT 20:Hif1a	55	46.89	8.111	4.836	9	9	1.677	32					Difference between means	1.439						ZT 20:Myosin Cre+ vs. ZT 20:Hif1a	19.82	17.96	1.857	1.743	9	9	1.065	32
SE of difference	3.419																			SE of difference	1.233
95% CI of difference	-0.9648 to 12.96																			95% CI of difference	-1.072 to 3.950
Difference between row means																				Difference between row means
Mean of ZT 8	25.39																			Mean of ZT 8	10.27
Mean of ZT 20	50.94																			Mean of ZT 20	18.89
Difference between means	-25.56																			Difference between means	-8.62
SE of difference	3.419																			SE of difference	1.233
95% CI of difference	-32.52 to -18.59																			95% CI of difference	-11.13 to -6.109
Interaction CI																				Interaction CI
Mean diff, A1 - B1	3.889																			Mean diff, A1 - B1	1.022
Mean diff, A2 - B2	8.111																			Mean diff, A2 - B2	1.857
(A1 -B1) - (A2 - B2)	-4.222																			(A1 -B1) - (A2 - B2)	-0.8348
95% CI of difference	-18.15 to 9.707																			95% CI of difference	-5.857 to 4.187
(B1 - A1) - (B2 - A2)	4.222																			(B1 - A1) - (B2 - A2)	0.8348
95% CI of difference	-9.707 to 18.15
