# Supplementary material for: BMAL1–HIF2A heterodimer modulates circadian variations of myocardial injury
Source: Nature. 2025 Apr 23;641(8064):1017–28. doi: 10.1038/s41586-025-08898-z (PMC12095075; doi:10.1038/s41586-025-08898-z)
Supplement: Supplementary file 4 — Source data for Supplementary Tables 1–9. [file 41586_2025_8898_MOESM4_ESM.zip › 2024-02-02713C-s4/2024-02-02713C-Source data Supplementary Table 4.xlsx]

## Sheet: a
EDV																		ESV
Time	WT								Areg-/-									Time	WT								Areg-/-
ZT8	65.224	57.686	68.68	82.542	47.07	54.65	59.476	48.973	105.452	126.672	137.331	130.063	98.188	135.031	77.299	112.448		ZT8	37.42	35.605	48.781	46.497	29.75	36.245	41.204	30.367	91.987	96.698	115.571	99.871	79.402	95.962	60.197	99.459
ZT20	99.256	101.724	80.259	91.725	76.102	81.991	89.009	71.302	128.328	80.129	107.365	107.445	127.071	113.022	81.494	127.453		ZT20	72.066	84.117	61.703	77.401	64.395	58.624	64.436	57.655	110.707	63.299	91.836	91.461	114.469	88.804	64.115	98.606
Two-way ANOVA	Ordinary						Bonferroni's multiple comparisons test	Mean Diff.	95.00% CI of diff.	Below threshold?	Summary	Adjusted P Value						Two-way ANOVA	Ordinary						Bonferroni's multiple comparisons test	Mean Diff.	95.00% CI of diff.	Below threshold?	Summary	Adjusted P Value
Alpha	0.05																	Alpha	0.05
							ZT 8:WT vs. ZT 8:Areg-/-	-54.77	-77.96 to -31.58	Yes	****	<0.0001													ZT 8:WT vs. ZT 8:Areg-/-	-54.16	-73.74 to -34.58	Yes	****	<0.0001
Source of Variation	% of total variation	P value	P value summary	Significant?			ZT 8:WT vs. ZT 20:WT	-25.88	-49.07 to -2.692	Yes	*	0.0221						Source of Variation	% of total variation	P value	P value summary	Significant?			ZT 8:WT vs. ZT 20:WT	-29.32	-48.89 to -9.737	Yes	**	0.0013
Interaction	9.278	0.0095	**	Yes			ZT 8:WT vs. ZT 20:Areg-/-	-48.5	-71.69 to -25.31	Yes	****	<0.0001						Interaction	9.489	0.0033	**	Yes			ZT 8:WT vs. ZT 20:Areg-/-	-52.18	-71.76 to -32.60	Yes	****	<0.0001
Row Factor	3.451	0.1007	ns	No			ZT 8:Areg-/- vs. ZT 20:WT	28.89	5.699 to 52.08	Yes	**	0.0086						Row Factor	7.238	0.0091	**	Yes			ZT 8:Areg-/- vs. ZT 20:WT	24.84	5.265 to 44.42	Yes	**	0.0072
Column Factor	53.74	<0.0001	****	Yes			ZT 8:Areg-/- vs. ZT 20:Areg-/-	6.272	-16.92 to 29.46	No	ns	>0.9999						Column Factor	57.47	<0.0001	****	Yes			ZT 8:Areg-/- vs. ZT 20:Areg-/-	1.981	-17.60 to 21.56	No	ns	>0.9999
							ZT 20:WT vs. ZT 20:Areg-/-	-22.62	-45.81 to 0.5736	No	ns	0.0592													ZT 20:WT vs. ZT 20:Areg-/-	-22.86	-42.44 to -3.284	Yes	*	0.0152
ANOVA table	SS	DF	MS	F (DFn, DFd)	P value													ANOVA table	SS	DF	MS	F (DFn, DFd)	P value
Interaction	2068	1	2068	F (1, 28) = 7.747	P=0.0095													Interaction	1959	1	1959	F (1, 28) = 10.30	P=0.0033
Row Factor	769.2	1	769.2	F (1, 28) = 2.882	P=0.1007		Test details	Mean 1	Mean 2	Mean Diff.	SE of diff.	N1	N2	t	DF			Row Factor	1494	1	1494	F (1, 28) = 7.855	P=0.0091		Test details	Mean 1	Mean 2	Mean Diff.	SE of diff.	N1	N2	t	DF
Column Factor	11979	1	11979	F (1, 28) = 44.88	P<0.0001													Column Factor	11865	1	11865	F (1, 28) = 62.36	P<0.0001
Residual	7474	28	266.9				ZT 8:WT vs. ZT 8:Areg-/-	60.54	115.3	-54.77	8.169	8	8	6.705	28			Residual	5327	28	190.3				ZT 8:WT vs. ZT 8:Areg-/-	38.23	92.39	-54.16	6.897	8	8	7.853	28
							ZT 8:WT vs. ZT 20:WT	60.54	86.42	-25.88	8.169	8	8	3.169	28										ZT 8:WT vs. ZT 20:WT	38.23	67.55	-29.32	6.897	8	8	4.251	28
Difference between column means							ZT 8:WT vs. ZT 20:Areg-/-	60.54	109	-48.5	8.169	8	8	5.937	28			Difference between column means							ZT 8:WT vs. ZT 20:Areg-/-	38.23	90.41	-52.18	6.897	8	8	7.566	28
Mean of WT	73.48						ZT 8:Areg-/- vs. ZT 20:WT	115.3	86.42	28.89	8.169	8	8	3.537	28			Mean of WT	52.89						ZT 8:Areg-/- vs. ZT 20:WT	92.39	67.55	24.84	6.897	8	8	3.602	28
Mean of Areg-/-	112.2						ZT 8:Areg-/- vs. ZT 20:Areg-/-	115.3	109	6.272	8.169	8	8	0.7678	28			Mean of Areg-/-	91.4						ZT 8:Areg-/- vs. ZT 20:Areg-/-	92.39	90.41	1.981	6.897	8	8	0.2873	28
Difference between means	-38.7						ZT 20:WT vs. ZT 20:Areg-/-	86.42	109	-22.62	8.169	8	8	2.769	28			Difference between means	-38.51						ZT 20:WT vs. ZT 20:Areg-/-	67.55	90.41	-22.86	6.897	8	8	3.315	28
SE of difference	5.776																	SE of difference	4.877
95% CI of difference	-50.53 to -26.86																	95% CI of difference	-48.50 to -28.52
Difference between row means																		Difference between row means
Mean of ZT 8	87.92																	Mean of ZT 8	65.31
Mean of ZT 20	97.73																	Mean of ZT 20	78.98
Difference between means	-9.806																	Difference between means	-13.67
SE of difference	5.776																	SE of difference	4.877
95% CI of difference	-21.64 to 2.027																	95% CI of difference	-23.66 to -3.678
Interaction CI																		Interaction CI
Mean diff, A1 - B1	-54.77																	Mean diff, A1 - B1	-54.16
Mean diff, A2 - B2	-22.62																	Mean diff, A2 - B2	-22.86
(A1 -B1) - (A2 - B2)	-32.16																	(A1 -B1) - (A2 - B2)	-31.3
95% CI of difference	-55.82 to -8.491																	95% CI of difference	-51.28 to -11.32
(B1 - A1) - (B2 - A2)	32.16																	(B1 - A1) - (B2 - A2)	31.3
95% CI of difference	8.491 to 55.82																	95% CI of difference	11.32 to 51.28
EDLVM																		ESLVM
Time	WT								Areg-/-									Time	WT								Areg-/-
ZT8	29.551	34.301	39.509	39.147	39.356	42.707	37.367	37.015	59.455	82.445	71.228	64.106	57.316	72.463	36.452	65.816		ZT8	29.368	34.943	40.616	48.186	39.144	43.46	39.966	44.624	62.68	86.097	73.642	66.39	58.014	73.41	37.206	69.198
ZT20	57.196	46.139	53.763	56.417	45.175	60.34	59.612	61.055	80.578	55.125	63.202	61.508	86.56	64.631	49.963	61.396		ZT20	56.981	46.63	56.188	56.38	45.767	61.646	61.664	62.967	84.172	56.658	65.842	61.796	89.616	67.786	54.376	59.812
Two-way ANOVA	Ordinary						Bonferroni's multiple comparisons test	Mean Diff.	95.00% CI of diff.	Below threshold?	Summary	Adjusted P Value						Two-way ANOVA	Ordinary						Bonferroni's multiple comparisons test	Mean Diff.	95.00% CI of diff.	Below threshold?	Summary	Adjusted P Value
Alpha	0.05																	Alpha	0.05
							ZT 8:WT vs. ZT 8:Areg-/-	-26.29	-40.31 to -12.27	Yes	****	<0.0001													ZT 8:WT vs. ZT 8:Areg-/-	-25.79	-40.80 to -10.79	Yes	***	0.0002
Source of Variation	% of total variation	P value	P value summary	Significant?			ZT 8:WT vs. ZT 20:WT	-17.59	-31.61 to -3.577	Yes	**	0.008						Source of Variation	% of total variation	P value	P value summary	Significant?			ZT 8:WT vs. ZT 20:WT	-15.99	-30.99 to -0.9846	Yes	*	0.0317
Interaction	7.56	0.0308	*	Yes			ZT 8:WT vs. ZT 20:Areg-/-	-28	-42.02 to -13.99	Yes	****	<0.0001						Interaction	5.902	0.0658	ns	No			ZT 8:WT vs. ZT 20:Areg-/-	-27.47	-42.47 to -12.46	Yes	****	<0.0001
Row Factor	11.17	0.01	**	Yes			ZT 8:Areg-/- vs. ZT 20:WT	8.698	-5.318 to 22.71	No	ns	0.5341						Row Factor	8.994	0.0253	*	Yes			ZT 8:Areg-/- vs. ZT 20:WT	9.802	-5.203 to 24.81	No	ns	0.4454
Column Factor	40.36	<0.0001	****	Yes			ZT 8:Areg-/- vs. ZT 20:Areg-/-	-1.71	-15.73 to 12.31	No	ns	>0.9999						Column Factor	40.03	<0.0001	****	Yes			ZT 8:Areg-/- vs. ZT 20:Areg-/-	-1.678	-16.68 to 13.33	No	ns	>0.9999
							ZT 20:WT vs. ZT 20:Areg-/-	-10.41	-24.42 to 3.608	No	ns	0.2646													ZT 20:WT vs. ZT 20:Areg-/-	-11.48	-26.48 to 3.526	No	ns	0.2309
ANOVA table	SS	DF	MS	F (DFn, DFd)	P value													ANOVA table	SS	DF	MS	F (DFn, DFd)	P value
Interaction	504.5	1	504.5	F (1, 28) = 5.175	P=0.0308													Interaction	409.7	1	409.7	F (1, 28) = 3.666	P=0.0658
Row Factor	745.2	1	745.2	F (1, 28) = 7.643	P=0.0100		Test details	Mean 1	Mean 2	Mean Diff.	SE of diff.	N1	N2	t	DF			Row Factor	624.3	1	624.3	F (1, 28) = 5.587	P=0.0253		Test details	Mean 1	Mean 2	Mean Diff.	SE of diff.	N1	N2	t	DF
Column Factor	2694	1	2694	F (1, 28) = 27.63	P<0.0001													Column Factor	2778	1	2778	F (1, 28) = 24.86	P<0.0001
Residual	2730	28	97.5				ZT 8:WT vs. ZT 8:Areg-/-	37.37	63.66	-26.29	4.937	8	8	5.325	28			Residual	3129	28	111.7				ZT 8:WT vs. ZT 8:Areg-/-	40.04	65.83	-25.79	5.285	8	8	4.88	28
							ZT 8:WT vs. ZT 20:WT	37.37	54.96	-17.59	4.937	8	8	3.563	28										ZT 8:WT vs. ZT 20:WT	40.04	56.03	-15.99	5.285	8	8	3.025	28
Difference between column means							ZT 8:WT vs. ZT 20:Areg-/-	37.37	65.37	-28	4.937	8	8	5.672	28			Difference between column means							ZT 8:WT vs. ZT 20:Areg-/-	40.04	67.51	-27.47	5.285	8	8	5.197	28
Mean of WT	46.17						ZT 8:Areg-/- vs. ZT 20:WT	63.66	54.96	8.698	4.937	8	8	1.762	28			Mean of WT	48.03						ZT 8:Areg-/- vs. ZT 20:WT	65.83	56.03	9.802	5.285	8	8	1.854	28
Mean of Areg-/-	64.52						ZT 8:Areg-/- vs. ZT 20:Areg-/-	63.66	65.37	-1.71	4.937	8	8	0.3464	28			Mean of Areg-/-	66.67						ZT 8:Areg-/- vs. ZT 20:Areg-/-	65.83	67.51	-1.678	5.285	8	8	0.3174	28
Difference between means	-18.35						ZT 20:WT vs. ZT 20:Areg-/-	54.96	65.37	-10.41	4.937	8	8	2.108	28			Difference between means	-18.64						ZT 20:WT vs. ZT 20:Areg-/-	56.03	67.51	-11.48	5.285	8	8	2.172	28
SE of difference	3.491																	SE of difference	3.737
95% CI of difference	-25.50 to -11.20																	95% CI of difference	-26.29 to -10.98
Difference between row means																		Difference between row means
Mean of ZT 8	50.51																	Mean of ZT 8	52.93
Mean of ZT 20	60.17																	Mean of ZT 20	61.77
Difference between means	-9.652																	Difference between means	-8.834
SE of difference	3.491																	SE of difference	3.737
95% CI of difference	-16.80 to -2.501																	95% CI of difference	-16.49 to -1.178
Interaction CI																		Interaction CI
Mean diff, A1 - B1	-26.29																	Mean diff, A1 - B1	-25.79
Mean diff, A2 - B2	-10.41																	Mean diff, A2 - B2	-11.48
(A1 -B1) - (A2 - B2)	-15.88																	(A1 -B1) - (A2 - B2)	-14.31
95% CI of difference	-30.18 to -1.581																	95% CI of difference	-29.62 to 0.9994
(B1 - A1) - (B2 - A2)	15.88																	(B1 - A1) - (B2 - A2)	14.31
95% CI of difference	1.581 to 30.18																	95% CI of difference	-0.9994 to 29.62

## Sheet: b
Ant. Mid																		Post. Apex
Time	WT								Areg-/-									Time	WT								Areg-/-
ZT8	-4.9613	-5.7382	-9.0273	-5.129	-10.8917	-7.3514	-9.336	-8.9253	-4.3295	-7.8404	-0.0153	-6.527	-2.9295	-5.0549	-3.7502	-1.1674		ZT8	-8.1161	-7.435	-6.0246	-11.5313	-10.1478	-6.7314	-4.8889	-9.9713	-2.8844	-0.8082	-4.3844	-2.3109	-2.8167	-5.3221	-5.7833	-1.4527
ZT20	-4.4453	-1.3915	-5.8587	-1.8731	-1.897	-0.8161	-5.0058	-5.1457	-0.8518	-6.1164	-0.9696	-0.0227	-1.0517	-0.0965	-1.0161	-0.3746		ZT20	-2.4013	-2.3577	-5.9508	-3.6823	-2.7218	-3.2969	-6.7552	-4.5001	-2.5971	-0.3308	-1.4969	-1.2011	-0.7554	-2.9742	-1.3338	-4.9016
Two-way ANOVA	Ordinary						Bonferroni's multiple comparisons test	Mean Diff.	95.00% CI of diff.	Below threshold?	Summary	Adjusted P Value						Two-way ANOVA	Ordinary						Bonferroni's multiple comparisons test	Mean Diff.	95.00% CI of diff.	Below threshold?	Summary	Adjusted P Value
Alpha	0.05																	Alpha	0.05
							ZT 8:WT vs. ZT 8:Areg-/-	-3.718	-6.861 to -0.5759	Yes	*	0.0136													ZT 8:WT vs. ZT 8:Areg-/-	-4.885	-7.476 to -2.295	Yes	****	<0.0001
Source of Variation	% of total variation	P value	P value summary	Significant?			ZT 8:WT vs. ZT 20:WT	-4.366	-7.508 to -1.223	Yes	**	0.0029						Source of Variation	% of total variation	P value	P value summary	Significant?			ZT 8:WT vs. ZT 20:WT	-4.148	-6.738 to -1.557	Yes	***	0.0006
Interaction	1.945	0.2794	ns	No			ZT 8:WT vs. ZT 20:Areg-/-	-6.358	-9.500 to -3.215	Yes	****	<0.0001						Interaction	6.275	0.0341	*	Yes			ZT 8:WT vs. ZT 20:Areg-/-	-6.157	-8.748 to -3.566	Yes	****	<0.0001
Row Factor	32.02	0.0001	***	Yes			ZT 8:Areg-/- vs. ZT 20:WT	-0.6476	-3.790 to 2.495	No	ns	>0.9999						Row Factor	22.28	0.0002	***	Yes			ZT 8:Areg-/- vs. ZT 20:WT	0.7379	-1.853 to 3.329	No	ns	>0.9999
Column Factor	21.27	0.0011	**	Yes			ZT 8:Areg-/- vs. ZT 20:Areg-/-	-2.639	-5.782 to 0.5030	No	ns	0.1447						Column Factor	36.06	<0.0001	****	Yes			ZT 8:Areg-/- vs. ZT 20:Areg-/-	-1.271	-3.862 to 1.319	No	ns	>0.9999
							ZT 20:WT vs. ZT 20:Areg-/-	-1.992	-5.134 to 1.151	No	ns	0.4965													ZT 20:WT vs. ZT 20:Areg-/-	-2.009	-4.600 to 0.5814	No	ns	0.2165
ANOVA table	SS	DF	MS	F (DFn, DFd)	P value													ANOVA table	SS	DF	MS	F (DFn, DFd)	P value
Interaction	5.962	1	5.962	F (1, 28) = 1.216	P=0.2794													Interaction	16.54	1	16.54	F (1, 28) = 4.966	P=0.0341
Row Factor	98.15	1	98.15	F (1, 28) = 20.03	P=0.0001		Test details	Mean 1	Mean 2	Mean Diff.	SE of diff.	N1	N2	t	DF			Row Factor	58.73	1	58.73	F (1, 28) = 17.63	P=0.0002		Test details	Mean 1	Mean 2	Mean Diff.	SE of diff.	N1	N2	t	DF
Column Factor	65.21	1	65.21	F (1, 28) = 13.31	P=0.0011													Column Factor	95.08	1	95.08	F (1, 28) = 28.54	P<0.0001
Residual	137.2	28	4.901				ZT 8:WT vs. ZT 8:Areg-/-	-7.67	-3.952	-3.718	1.107	8	8	3.359	28			Residual	93.28	28	3.331				ZT 8:WT vs. ZT 8:Areg-/-	-8.106	-3.22	-4.885	0.9126	8	8	5.353	28
							ZT 8:WT vs. ZT 20:WT	-7.67	-3.304	-4.366	1.107	8	8	3.944	28										ZT 8:WT vs. ZT 20:WT	-8.106	-3.958	-4.148	0.9126	8	8	4.545	28
Difference between column means							ZT 8:WT vs. ZT 20:Areg-/-	-7.67	-1.312	-6.358	1.107	8	8	5.744	28			Difference between column means							ZT 8:WT vs. ZT 20:Areg-/-	-8.106	-1.949	-6.157	0.9126	8	8	6.747	28
Mean of WT	-5.487						ZT 8:Areg-/- vs. ZT 20:WT	-3.952	-3.304	-0.6476	1.107	8	8	0.5851	28			Mean of WT	-6.032						ZT 8:Areg-/- vs. ZT 20:WT	-3.22	-3.958	0.7379	0.9126	8	8	0.8086	28
Mean of Areg-/-	-2.632						ZT 8:Areg-/- vs. ZT 20:Areg-/-	-3.952	-1.312	-2.639	1.107	8	8	2.384	28			Mean of Areg-/-	-2.585						ZT 8:Areg-/- vs. ZT 20:Areg-/-	-3.22	-1.949	-1.271	0.9126	8	8	1.393	28
Difference between means	-2.855						ZT 20:WT vs. ZT 20:Areg-/-	-3.304	-1.312	-1.992	1.107	8	8	1.799	28			Difference between means	-3.447						ZT 20:WT vs. ZT 20:Areg-/-	-3.958	-1.949	-2.009	0.9126	8	8	2.202	28
SE of difference	0.7827																	SE of difference	0.6453
95% CI of difference	-4.458 to -1.252																	95% CI of difference	-4.769 to -2.126
Difference between row means																		Difference between row means
Mean of ZT 8	-5.811																	Mean of ZT 8	-5.663
Mean of ZT 20	-2.308																	Mean of ZT 20	-2.954
Difference between means	-3.503																	Difference between means	-2.71
SE of difference	0.7827																	SE of difference	0.6453
95% CI of difference	-5.106 to -1.899																	95% CI of difference	-4.031 to -1.388
Interaction CI																		Interaction CI
Mean diff, A1 - B1	-3.718																	Mean diff, A1 - B1	-4.885
Mean diff, A2 - B2	-1.992																	Mean diff, A2 - B2	-2.009
(A1 -B1) - (A2 - B2)	-1.727																	(A1 -B1) - (A2 - B2)	-2.876
95% CI of difference	-4.933 to 1.480																	95% CI of difference	-5.520 to -0.2323
(B1 - A1) - (B2 - A2)	1.727																	(B1 - A1) - (B2 - A2)	2.876
95% CI of difference	-1.480 to 4.933																	95% CI of difference	0.2323 to 5.520
Post. Mid
Time	WT								Areg-/-
ZT8	-17.176	-14.348	-10.271	-15.5681	-10.0158	-11.429	-12.5594	-17.1395	-6.4768	-6.6712	-1.7372	-7.1408	-7.005	-8.1409	-2.6988	-2.6988
ZT20	-8.0229	-4.5244	-9.756	-8.9095	-4.3557	-5.4796	-8.9425	-3.4896	-0.3011	-5.4322	-4.6802	-4.6755	-4.6232	-6.4709	-6.6665	-6.1691
Two-way ANOVA	Ordinary						Bonferroni's multiple comparisons test	Mean Diff.	95.00% CI of diff.	Below threshold?	Summary	Adjusted P Value
Alpha	0.05
							ZT 8:WT vs. ZT 8:Areg-/-	-8.242	-11.79 to -4.692	Yes	****	<0.0001
Source of Variation	% of total variation	P value	P value summary	Significant?			ZT 8:WT vs. ZT 20:WT	-6.878	-10.43 to -3.328	Yes	****	<0.0001
Interaction	14.6	0.0011	**	Yes			ZT 8:WT vs. ZT 20:Areg-/-	-8.686	-12.24 to -5.136	Yes	****	<0.0001
Row Factor	18.91	0.0003	***	Yes			ZT 8:Areg-/- vs. ZT 20:WT	1.364	-2.186 to 4.914	No	ns	>0.9999
Column Factor	35.61	<0.0001	****	Yes			ZT 8:Areg-/- vs. ZT 20:Areg-/-	-0.4438	-3.994 to 3.106	No	ns	>0.9999
							ZT 20:WT vs. ZT 20:Areg-/-	-1.808	-5.358 to 1.742	No	ns	0.9564
ANOVA table	SS	DF	MS	F (DFn, DFd)	P value
Interaction	82.8	1	82.8	F (1, 28) = 13.24	P=0.0011
Row Factor	107.2	1	107.2	F (1, 28) = 17.14	P=0.0003		Test details	Mean 1	Mean 2	Mean Diff.	SE of diff.	N1	N2	t	DF
Column Factor	202	1	202	F (1, 28) = 32.29	P<0.0001
Residual	175.1	28	6.255				ZT 8:WT vs. ZT 8:Areg-/-	-13.56	-5.321	-8.242	1.251	8	8	6.591	28
							ZT 8:WT vs. ZT 20:WT	-13.56	-6.685	-6.878	1.251	8	8	5.5	28
Difference between column means							ZT 8:WT vs. ZT 20:Areg-/-	-13.56	-4.877	-8.686	1.251	8	8	6.946	28
Mean of WT	-10.12						ZT 8:Areg-/- vs. ZT 20:WT	-5.321	-6.685	1.364	1.251	8	8	1.091	28
Mean of Areg-/-	-5.099						ZT 8:Areg-/- vs. ZT 20:Areg-/-	-5.321	-4.877	-0.4438	1.251	8	8	0.3549	28
Difference between means	-5.025						ZT 20:WT vs. ZT 20:Areg-/-	-6.685	-4.877	-1.808	1.251	8	8	1.446	28
SE of difference	0.8842
95% CI of difference	-6.836 to -3.214
Difference between row means
Mean of ZT 8	-9.442
Mean of ZT 20	-5.781
Difference between means	-3.661
SE of difference	0.8842
95% CI of difference	-5.472 to -1.850
Interaction CI
Mean diff, A1 - B1	-8.242
Mean diff, A2 - B2	-1.808
(A1 -B1) - (A2 - B2)	-6.434
95% CI of difference	-10.06 to -2.812
(B1 - A1) - (B2 - A2)	6.434
95% CI of difference	2.812 to 10.06

## Sheet: d
Intra-ventricular delay
Time	WT								Areg-/-
ZT8	23	38	7	21	18	30	26	13	80	104	59	59	72	58	44	35
ZT20	30	67	67	36	56	52	52	38	39	76	28	69	28	62	27	90
Two-way ANOVA	Ordinary						Bonferroni's multiple comparisons test	Mean Diff.	95.00% CI of diff.	Below threshold?	Summary	Adjusted P Value
Alpha	0.05
							ZT 8:WT vs. ZT 8:Areg-/-	-41.88	-68.19 to -15.56	Yes	***	0.0006
Source of Variation	% of total variation	P value	P value summary	Significant?			ZT 8:WT vs. ZT20:WT	-27.75	-54.06 to -1.436	Yes	*	0.0342
Interaction	17.92	0.0057	**	Yes			ZT 8:WT vs. ZT20:Areg-/-	-30.38	-56.69 to -4.061	Yes	*	0.0168
Row Factor	3.072	0.2254	ns	No			ZT 8:Areg-/- vs. ZT20:WT	14.13	-12.19 to 40.44	No	ns	0.8325
Column Factor	23.04	0.0021	**	Yes			ZT 8:Areg-/- vs. ZT20:Areg-/-	11.5	-14.81 to 37.81	No	ns	>0.9999
							ZT20:WT vs. ZT20:Areg-/-	-2.625	-28.94 to 23.69	No	ns	>0.9999
ANOVA table	SS	DF	MS	F (DFn, DFd)	P value
Interaction	3081	1	3081	F (1, 28) = 8.966	P=0.0057
Row Factor	528.1	1	528.1	F (1, 28) = 1.537	P=0.2254		Test details	Mean 1	Mean 2	Mean Diff.	SE of diff.	N1	N2	t	DF
Column Factor	3961	1	3961	F (1, 28) = 11.52	P=0.0021
Residual	9622	28	343.7				ZT 8:WT vs. ZT 8:Areg-/-	22	63.88	-41.88	9.269	8	8	4.518	28
							ZT 8:WT vs. ZT20:WT	22	49.75	-27.75	9.269	8	8	2.994	28
Difference between column means							ZT 8:WT vs. ZT20:Areg-/-	22	52.38	-30.38	9.269	8	8	3.277	28
Mean of WT	35.88						ZT 8:Areg-/- vs. ZT20:WT	63.88	49.75	14.13	9.269	8	8	1.524	28
Mean of Areg-/-	58.13						ZT 8:Areg-/- vs. ZT20:Areg-/-	63.88	52.38	11.5	9.269	8	8	1.241	28
Difference between means	-22.25						ZT20:WT vs. ZT20:Areg-/-	49.75	52.38	-2.625	9.269	8	8	0.2832	28
SE of difference	6.554
95% CI of difference	-35.68 to -8.824
Difference between row means
Mean of ZT 8	42.94
Mean of ZT20	51.06
Difference between means	-8.125
SE of difference	6.554
95% CI of difference	-21.55 to 5.301
Interaction CI
Mean diff, A1 - B1	-41.88
Mean diff, A2 - B2	-2.625
(A1 -B1) - (A2 - B2)	-39.25
95% CI of difference	-66.10 to -12.40
(B1 - A1) - (B2 - A2)	39.25
95% CI of difference	12.40 to 66.10

## Sheet: e
EDV																	ESV
Time	WT + Veh							WT + AREG									Time	WT + Veh							WT + AREG
ZT 8	63.763	79.194	62.018	75.521	79.06	68.078	78.059	53.221	58.318	45.795	42.288	52.796	34.781	35.332			ZT 8	25.404	61.088	42.833	43.474	57.84	48.536	53.321	27.988	44.126	22.413	23.5	37.623	18.921	14.92
ZT 20	119.438	82.435	93.494	110.122	88.128	87.377	85.658	48.595	58.222	51.673	80.884	51.559	48.23	69.18			ZT 20	35.404	64.745	78.514	86.731	68.083	71.895	55.874	27.457	33.152	36.428	54.751	33.372	31.026	32.395
Two-way ANOVA	Ordinary						Bonferroni's multiple comparisons test	Mean Diff.	95.00% CI of diff.	Below threshold?	Summary	Adjusted P Value					Two-way ANOVA	Ordinary						Bonferroni's multiple comparisons test	Mean Diff.	95.00% CI of diff.	Below threshold?	Summary	Adjusted P Value
Alpha	0.05																Alpha	0.05
							ZT 8:WT + Veh vs. ZT 8:WT + AREG	26.17	9.191 to 43.14	Yes	**	0.0011												ZT 8:WT + Veh vs. ZT 8:WT + AREG	20.43	2.703 to 38.16	Yes	*	0.0175
Source of Variation	% of total variation	P value	P value summary	Significant?			ZT 8:WT + Veh vs. ZT 20:WT + Veh	-22.99	-39.97 to -6.019	Yes	**	0.0041					Source of Variation	% of total variation	P value	P value summary	Significant?			ZT 8:WT + Veh vs. ZT 20:WT + Veh	-27.35	-45.08 to -9.626	Yes	**	0.001
Interaction	1.644	0.2108	ns	No			ZT 8:WT + Veh vs. ZT 20:WT + AREG	13.91	-3.068 to 30.88	No	ns	0.1621					Interaction	5.083	0.0402	*	Yes			ZT 8:WT + Veh vs. ZT 20:WT + AREG	11.99	-5.739 to 29.71	No	ns	0.382
Row Factor	17.73	0.0003	***	Yes			ZT 8:WT + AREG vs. ZT 20:WT + Veh	-49.16	-66.14 to -32.18	Yes	****	<0.0001					Row Factor	18.21	0.0004	***	Yes			ZT 8:WT + AREG vs. ZT 20:WT + Veh	-47.78	-65.51 to -30.06	Yes	****	<0.0001
Column Factor	56.75	<0.0001	****	Yes			ZT 8:WT + AREG vs. ZT 20:WT + AREG	-12.26	-29.23 to 4.717	No	ns	0.2925					Column Factor	50.77	<0.0001	****	Yes			ZT 8:WT + AREG vs. ZT 20:WT + AREG	-8.441	-26.17 to 9.285	No	ns	>0.9999
							ZT 20:WT + Veh vs. ZT 20:WT + AREG	36.9	19.93 to 53.88	Yes	****	<0.0001												ZT 20:WT + Veh vs. ZT 20:WT + AREG	39.34	21.61 to 57.07	Yes	****	<0.0001
ANOVA table	SS	DF	MS	F (DFn, DFd)	P value												ANOVA table	SS	DF	MS	F (DFn, DFd)	P value
Interaction	201.7	1	201.7	F (1, 24) = 1.653	P=0.2108												Interaction	625.9	1	625.9	F (1, 24) = 4.704	P=0.0402
Row Factor	2175	1	2175	F (1, 24) = 17.82	P=0.0003		Test details	Mean 1	Mean 2	Mean Diff.	SE of diff.	N1	N2	t	DF		Row Factor	2242	1	2242	F (1, 24) = 16.85	P=0.0004		Test details	Mean 1	Mean 2	Mean Diff.	SE of diff.	N1	N2	t	DF
Column Factor	6961	1	6961	F (1, 24) = 57.05	P<0.0001												Column Factor	6252	1	6252	F (1, 24) = 46.99	P<0.0001
Residual	2928	24	122				ZT 8:WT + Veh vs. ZT 8:WT + AREG	72.24	46.08	26.17	5.904	7	7	4.432	24		Residual	3193	24	133.1				ZT 8:WT + Veh vs. ZT 8:WT + AREG	47.5	27.07	20.43	6.166	7	7	3.313	24
							ZT 8:WT + Veh vs. ZT 20:WT + Veh	72.24	95.24	-22.99	5.904	7	7	3.894	24									ZT 8:WT + Veh vs. ZT 20:WT + Veh	47.5	74.85	-27.35	6.166	7	7	4.436	24
Difference between column means							ZT 8:WT + Veh vs. ZT 20:WT + AREG	72.24	58.33	13.91	5.904	7	7	2.355	24		Difference between column means							ZT 8:WT + Veh vs. ZT 20:WT + AREG	47.5	35.51	11.99	6.166	7	7	1.944	24
Mean of WT + Veh	83.74						ZT 8:WT + AREG vs. ZT 20:WT + Veh	46.08	95.24	-49.16	5.904	7	7	8.326	24		Mean of WT + Veh	61.18						ZT 8:WT + AREG vs. ZT 20:WT + Veh	27.07	74.85	-47.78	6.166	7	7	7.75	24
Mean of WT + AREG	52.21						ZT 8:WT + AREG vs. ZT 20:WT + AREG	46.08	58.33	-12.26	5.904	7	7	2.076	24		Mean of WT + AREG	31.29						ZT 8:WT + AREG vs. ZT 20:WT + AREG	27.07	35.51	-8.441	6.166	7	7	1.369	24
Difference between means	31.53																Difference between means	29.89						ZT 20:WT + Veh vs. ZT 20:WT + AREG	74.85	35.51	39.34	6.166	7	7	6.381	24
SE of difference	4.175																SE of difference	4.36
95% CI of difference	22.92 to 40.15																95% CI of difference	20.89 to 38.88
Difference between row means																	Difference between row means
Mean of ZT 8	59.16																Mean of ZT 8	37.28
Mean of ZT 20	76.79																Mean of ZT 20	55.18
Difference between means	-17.63																Difference between means	-17.9
SE of difference	4.175																SE of difference	4.36
95% CI of difference	-26.24 to -9.010																95% CI of difference	-26.90 to -8.899
Interaction CI																	Interaction CI
Mean diff, A1 - B1	26.17																Mean diff, A1 - B1	20.43
Mean diff, A2 - B2	36.9																Mean diff, A2 - B2	39.34
(A1 -B1) - (A2 - B2)	-10.74																(A1 -B1) - (A2 - B2)	-18.91
95% CI of difference	-27.97 to 6.498																95% CI of difference	-36.91 to -0.9156
(B1 - A1) - (B2 - A2)	10.74																(B1 - A1) - (B2 - A2)	18.91
95% CI of difference	-6.498 to 27.97																95% CI of difference	0.9156 to 36.91
EDLVM																	ESLVM
Time	WT + Veh							WT + AREG									Time	WT + Veh							WT + AREG
ZT 8	50.043	50.373	48.766	37.187	47.919	39.409	39.304	30.413	29.689	40.495	32.764	37.486	31.881	28.647			ZT 8	50.396	54.793	52.571	40.234	48.673	43.003	44.136	33.977	28.436	42.445	32.621	37.497	32.578	29.241
ZT 20	73.885	60.003	62.798	56.592	56.081	48.257	56.051	39.688	56.313	19.272	46.843	29.475	29.347	54.206			ZT 20	77.408	63.805	65.216	57.047	55.363	58.12	57.291	40.486	59.248	22.605	51.813	31.468	29.527	56.623
Two-way ANOVA	Ordinary																Two-way ANOVA	Ordinary						Bonferroni's multiple comparisons test	Mean Diff.	95.00% CI of diff.	Below threshold?	Summary	Adjusted P Value
Alpha	0.05																Alpha	0.05
																								ZT 8:WT + Veh vs. ZT 8:WT + AREG	13.86	0.1049 to 27.61	Yes	*	0.0475
Source of Variation	% of total variation	P value	P value summary	Significant?			Bonferroni's multiple comparisons test	Mean Diff.	95.00% CI of diff.	Below threshold?	Summary	Adjusted P Value					Source of Variation	% of total variation	P value	P value summary	Significant?			ZT 8:WT + Veh vs. ZT 20:WT + Veh	-14.35	-28.10 to -0.5953	Yes	*	0.0373
Interaction	2.599	0.2333	ns	No													Interaction	1.505	0.3466	ns	No			ZT 8:WT + Veh vs. ZT 20:WT + AREG	6.005	-7.749 to 19.76	No	ns	>0.9999
Row Factor	16.75	0.0048	**	Yes			ZT 8:WT + Veh vs. ZT 8:WT + AREG	11.66	-1.854 to 25.18	No	ns	0.1231					Row Factor	17.58	0.0031	**	Yes			ZT 8:WT + AREG vs. ZT 20:WT + Veh	-28.21	-41.96 to -14.45	Yes	****	<0.0001
Column Factor	38.92	<0.0001	****	Yes			ZT 8:WT + Veh vs. ZT 20:WT + Veh	-14.38	-27.90 to -0.8659	Yes	*	0.0323					Column Factor	41.74	<0.0001	****	Yes			ZT 8:WT + AREG vs. ZT 20:WT + AREG	-7.854	-21.61 to 5.900	No	ns	0.6821
							ZT 8:WT + Veh vs. ZT 20:WT + AREG	5.408	-8.107 to 18.92	No	ns	>0.9999												ZT 20:WT + Veh vs. ZT 20:WT + AREG	20.35	6.600 to 34.11	Yes	**	0.0017
ANOVA table	SS	DF	MS	F (DFn, DFd)	P value		ZT 8:WT + AREG vs. ZT 20:WT + Veh	-26.04	-39.56 to -12.53	Yes	****	<0.0001					ANOVA table	SS	DF	MS	F (DFn, DFd)	P value
Interaction	115.6	1	115.6	F (1, 24) = 1.495	P=0.2333		ZT 8:WT + AREG vs. ZT 20:WT + AREG	-6.253	-19.77 to 7.262	No	ns	>0.9999					Interaction	73.84	1	73.84	F (1, 24) = 0.9219	P=0.3466
Row Factor	745.1	1	745.1	F (1, 24) = 9.634	P=0.0048		ZT 20:WT + Veh vs. ZT 20:WT + AREG	19.79	6.274 to 33.30	Yes	**	0.0019					Row Factor	862.7	1	862.7	F (1, 24) = 10.77	P=0.0031		Test details	Mean 1	Mean 2	Mean Diff.	SE of diff.	N1	N2	t	DF
Column Factor	1731	1	1731	F (1, 24) = 22.38	P<0.0001												Column Factor	2048	1	2048	F (1, 24) = 25.57	P<0.0001
Residual	1856	24	77.34														Residual	1922	24	80.1				ZT 8:WT + Veh vs. ZT 8:WT + AREG	47.69	33.83	13.86	4.784	7	7	2.897	24
							Test details	Mean 1	Mean 2	Mean Diff.	SE of diff.	N1	N2	t	DF									ZT 8:WT + Veh vs. ZT 20:WT + Veh	47.69	62.04	-14.35	4.784	7	7	3	24
Difference between column means																	Difference between column means							ZT 8:WT + Veh vs. ZT 20:WT + AREG	47.69	41.68	6.005	4.784	7	7	1.255	24
Mean of WT + Veh	51.9						ZT 8:WT + Veh vs. ZT 8:WT + AREG	44.71	33.05	11.66	4.701	7	7	2.481	24		Mean of WT + Veh	54.86						ZT 8:WT + AREG vs. ZT 20:WT + Veh	33.83	62.04	-28.21	4.784	7	7	5.897	24
Mean of WT + AREG	36.18						ZT 8:WT + Veh vs. ZT 20:WT + Veh	44.71	59.1	-14.38	4.701	7	7	3.059	24		Mean of WT + AREG	37.75						ZT 8:WT + AREG vs. ZT 20:WT + AREG	33.83	41.68	-7.854	4.784	7	7	1.642	24
Difference between means	15.72						ZT 8:WT + Veh vs. ZT 20:WT + AREG	44.71	39.31	5.408	4.701	7	7	1.15	24		Difference between means	17.11						ZT 20:WT + Veh vs. ZT 20:WT + AREG	62.04	41.68	20.35	4.784	7	7	4.255	24
SE of difference	3.324						ZT 8:WT + AREG vs. ZT 20:WT + Veh	33.05	59.1	-26.04	4.701	7	7	5.54	24		SE of difference	3.383
95% CI of difference	8.865 to 22.59						ZT 8:WT + AREG vs. ZT 20:WT + AREG	33.05	39.31	-6.253	4.701	7	7	1.33	24		95% CI of difference	10.13 to 24.09
							ZT 20:WT + Veh vs. ZT 20:WT + AREG	59.1	39.31	19.79	4.701	7	7	4.21	24
Difference between row means																	Difference between row means
Mean of ZT 8	38.88																Mean of ZT 8	40.76
Mean of ZT 20	49.2																Mean of ZT 20	51.86
Difference between means	-10.32																Difference between means	-11.1
SE of difference	3.324																SE of difference	3.383
95% CI of difference	-17.18 to -3.457																95% CI of difference	-18.08 to -4.120
Interaction CI																	Interaction CI
Mean diff, A1 - B1	11.66																Mean diff, A1 - B1	13.86
Mean diff, A2 - B2	19.79																Mean diff, A2 - B2	20.35
(A1 -B1) - (A2 - B2)	-8.128																(A1 -B1) - (A2 - B2)	-6.496
95% CI of difference	-21.85 to 5.592																95% CI of difference	-20.46 to 7.467
(B1 - A1) - (B2 - A2)	8.128																(B1 - A1) - (B2 - A2)	6.496
95% CI of difference	-5.592 to 21.85																95% CI of difference	-7.467 to 20.46

## Sheet: g
Ant. Mid																	Post. Apex
Time	WT + Veh							WT + AREG									Time	WT + Veh							WT + AREG
ZT 8	-6.5317	-5.1065	-7.1263	-9.0983	-8.6916	-8.5095	-8.8016	-11.975	-6.2248	-10.663	-13.0978	-7.7937	-11.9042	-10.3486			ZT 8	-13.1067	-3.6273	-7.7844	-6.1008	-10.4652	-12.1431	-8.0343	-11.7436	-12.8344	-15.2379	-8.6238	-13.4929	-10.9803	-16.3027
ZT 20	-6.0332	-2.4488	-3.1675	-5.1981	-4.9887	-6.2011	-2.4758	-11.2781	-8.2063	-12.0389	-8.9753	-6.5948	-8.5731	-10.4777			ZT 20	-3.8883	-2.1611	-0.7112	-3.1527	-6.8228	-1.729	-4.0704	-13.344	-10.4516	-8.3381	-9.1081	-9.0014	-5.2006	-18.1288
Two-way ANOVA	Ordinary						Bonferroni's multiple comparisons test	Mean Diff.	95.00% CI of diff.	Below threshold?	Summary	Adjusted P Value					Two-way ANOVA	Ordinary						Bonferroni's multiple comparisons test	Mean Diff.	95.00% CI of diff.	Below threshold?	Summary	Adjusted P Value
Alpha	0.05																Alpha	0.05
							ZT 8:WT + Veh vs. ZT 8:WT + AREG	3.306	0.09973 to 6.512	Yes	*	0.0405												ZT 8:WT + Veh vs. ZT 8:WT + AREG	3.993	-0.8227 to 8.809	No	ns	0.1523
Source of Variation	% of total variation	P value	P value summary	Significant?			ZT 8:WT + Veh vs. ZT 20:WT + Veh	-3.336	-6.542 to -0.1299	Yes	*	0.038					Source of Variation	% of total variation	P value	P value summary	Significant?			ZT 8:WT + Veh vs. ZT 20:WT + Veh	-5.532	-10.35 to -0.7162	Yes	*	0.018
Interaction	2.024	0.2691	ns	No			ZT 8:WT + Veh vs. ZT 20:WT + AREG	1.754	-1.452 to 4.960	No	ns	0.7729					Interaction	3.263	0.1767	ns	No			ZT 8:WT + Veh vs. ZT 20:WT + AREG	1.759	-3.057 to 6.575	No	ns	>0.9999
Row Factor	15.19	0.0049	**	Yes			ZT 8:WT + AREG vs. ZT 20:WT + Veh	-6.642	-9.848 to -3.436	Yes	****	<0.0001					Row Factor	18.1	0.0032	**	Yes			ZT 8:WT + AREG vs. ZT 20:WT + Veh	-9.526	-14.34 to -4.710	Yes	****	<0.0001
Column Factor	44.83	<0.0001	****	Yes			ZT 8:WT + AREG vs. ZT 20:WT + AREG	-1.552	-4.758 to 1.654	No	ns	>0.9999					Column Factor	38.21	<0.0001	****	Yes			ZT 8:WT + AREG vs. ZT 20:WT + AREG	-2.235	-7.051 to 2.581	No	ns	>0.9999
							ZT 20:WT + Veh vs. ZT 20:WT + AREG	5.09	1.884 to 8.296	Yes	***	0.0008												ZT 20:WT + Veh vs. ZT 20:WT + AREG	7.291	2.475 to 12.11	Yes	**	0.0013
ANOVA table	SS	DF	MS	F (DFn, DFd)	P value												ANOVA table	SS	DF	MS	F (DFn, DFd)	P value
Interaction	5.571	1	5.571	F (1, 24) = 1.280	P=0.2691												Interaction	19.03	1	19.03	F (1, 24) = 1.938	P=0.1767
Row Factor	41.81	1	41.81	F (1, 24) = 9.606	P=0.0049		Test details	Mean 1	Mean 2	Mean Diff.	SE of diff.	N1	N2	t	DF		Row Factor	105.6	1	105.6	F (1, 24) = 10.75	P=0.0032		Test details	Mean 1	Mean 2	Mean Diff.	SE of diff.	N1	N2	t	DF
Column Factor	123.4	1	123.4	F (1, 24) = 28.34	P<0.0001												Column Factor	222.8	1	222.8	F (1, 24) = 22.69	P<0.0001
Residual	104.5	24	4.353				ZT 8:WT + Veh vs. ZT 8:WT + AREG	-7.695	-11	3.306	1.115	7	7	2.965	24		Residual	235.7	24	9.821				ZT 8:WT + Veh vs. ZT 8:WT + AREG	-8.752	-12.75	3.993	1.675	7	7	2.384	24
							ZT 8:WT + Veh vs. ZT 20:WT + Veh	-7.695	-4.359	-3.336	1.115	7	7	2.992	24									ZT 8:WT + Veh vs. ZT 20:WT + Veh	-8.752	-3.219	-5.532	1.675	7	7	3.303	24
Difference between column means							ZT 8:WT + Veh vs. ZT 20:WT + AREG	-7.695	-9.449	1.754	1.115	7	7	1.573	24		Difference between column means							ZT 8:WT + Veh vs. ZT 20:WT + AREG	-8.752	-10.51	1.759	1.675	7	7	1.05	24
Mean of WT + Veh	-6.027						ZT 8:WT + AREG vs. ZT 20:WT + Veh	-11	-4.359	-6.642	1.115	7	7	5.956	24		Mean of WT + Veh	-5.986						ZT 8:WT + AREG vs. ZT 20:WT + Veh	-12.75	-3.219	-9.526	1.675	7	7	5.687	24
Mean of WT + AREG	-10.23						ZT 8:WT + AREG vs. ZT 20:WT + AREG	-11	-9.449	-1.552	1.115	7	7	1.392	24		Mean of WT + AREG	-11.63						ZT 8:WT + AREG vs. ZT 20:WT + AREG	-12.75	-10.51	-2.235	1.675	7	7	1.334	24
Difference between means	4.198						ZT 20:WT + Veh vs. ZT 20:WT + AREG	-4.359	-9.449	5.09	1.115	7	7	4.565	24		Difference between means	5.642						ZT 20:WT + Veh vs. ZT 20:WT + AREG	-3.219	-10.51	7.291	1.675	7	7	4.353	24
SE of difference	0.7885																SE of difference	1.184
95% CI of difference	2.571 to 5.825																95% CI of difference	3.198 to 8.087
Difference between row means																	Difference between row means
Mean of ZT 8	-9.348																Mean of ZT 8	-10.75
Mean of ZT 20	-6.904																Mean of ZT 20	-6.865
Difference between means	-2.444																Difference between means	-3.884
SE of difference	0.7885																SE of difference	1.184
95% CI of difference	-4.071 to -0.8165																95% CI of difference	-6.328 to -1.439
Interaction CI																	Interaction CI
Mean diff, A1 - B1	3.306																Mean diff, A1 - B1	3.993
Mean diff, A2 - B2	5.09																Mean diff, A2 - B2	7.291
(A1 -B1) - (A2 - B2)	-1.784																(A1 -B1) - (A2 - B2)	-3.298
95% CI of difference	-5.039 to 1.471																95% CI of difference	-8.187 to 1.592
(B1 - A1) - (B2 - A2)	1.784																(B1 - A1) - (B2 - A2)	3.298
95% CI of difference	-1.471 to 5.039																95% CI of difference	-1.592 to 8.187
Post. Mid
Time	WT + Veh							WT + AREG
ZT 8	-14.1187	-8.7385	-9.6517	-8.5138	-13.6663	-10.2652	-13.7426	-14.5705	-13.8353	-15.5192	-14.6336	-15.8016	-10.853	-19.4875
ZT 20	-7.7487	-10.0642	-3.4781	-5.0861	-6.96966	-6.9696	-6.0598	-17.3066	-10.76	-12.7794	-10.7546	-11.8158	-15.7249	-17.0053
Two-way ANOVA	Ordinary						Bonferroni's multiple comparisons test	Mean Diff.	95.00% CI of diff.	Below threshold?	Summary	Adjusted P Value
Alpha	0.05
							ZT 8:WT + Veh vs. ZT 8:WT + AREG	3.715	-0.2934 to 7.723	No	ns	0.0814
Source of Variation	% of total variation	P value	P value summary	Significant?			ZT 8:WT + Veh vs. ZT 20:WT + Veh	-4.181	-8.189 to -0.1729	Yes	*	0.0373
Interaction	3.661	0.1464	ns	No			ZT 8:WT + Veh vs. ZT 20:WT + AREG	2.493	-1.515 to 6.501	No	ns	0.5184
Row Factor	12.21	0.0114	*	Yes			ZT 8:WT + AREG vs. ZT 20:WT + Veh	-7.896	-11.90 to -3.888	Yes	****	<0.0001
Column Factor	45.13	<0.0001	****	Yes			ZT 8:WT + AREG vs. ZT 20:WT + AREG	-1.222	-5.230 to 2.786	No	ns	>0.9999
							ZT 20:WT + Veh vs. ZT 20:WT + AREG	6.674	2.666 to 10.68	Yes	***	0.0004
ANOVA table	SS	DF	MS	F (DFn, DFd)	P value
Interaction	15.32	1	15.32	F (1, 24) = 2.253	P=0.1464
Row Factor	51.09	1	51.09	F (1, 24) = 7.510	P=0.0114		Test details	Mean 1	Mean 2	Mean Diff.	SE of diff.	N1	N2	t	DF
Column Factor	188.9	1	188.9	F (1, 24) = 27.76	P<0.0001
Residual	163.3	24	6.803				ZT 8:WT + Veh vs. ZT 8:WT + AREG	-11.24	-14.96	3.715	1.394	7	7	2.665	24
							ZT 8:WT + Veh vs. ZT 20:WT + Veh	-11.24	-7.061	-4.181	1.394	7	7	2.999	24
Difference between column means							ZT 8:WT + Veh vs. ZT 20:WT + AREG	-11.24	-13.74	2.493	1.394	7	7	1.788	24
Mean of WT + Veh	-9.152						ZT 8:WT + AREG vs. ZT 20:WT + Veh	-14.96	-7.061	-7.896	1.394	7	7	5.664	24
Mean of WT + AREG	-14.35						ZT 8:WT + AREG vs. ZT 20:WT + AREG	-14.96	-13.74	-1.222	1.394	7	7	0.8765	24
Difference between means	5.194						ZT 20:WT + Veh vs. ZT 20:WT + AREG	-7.061	-13.74	6.674	1.394	7	7	4.787	24
SE of difference	0.9858
95% CI of difference	3.160 to 7.229
Difference between row means
Mean of ZT 8	-13.1
Mean of ZT 20	-10.4
Difference between means	-2.702
SE of difference	0.9858
95% CI of difference	-4.736 to -0.6670
Interaction CI
Mean diff, A1 - B1	3.715
Mean diff, A2 - B2	6.674
(A1 -B1) - (A2 - B2)	-2.959
95% CI of difference	-7.028 to 1.110
(B1 - A1) - (B2 - A2)	2.959
95% CI of difference	-1.110 to 7.028

## Sheet: h
Intra-ventricular delay
Time	WT + Veh							WT + AREG
ZT 8	44	17	19	36	44	13	26	10	32	30	24	36	18	27
ZT 20	32	35	68	62	62	33	74	21	15	26	32	26	29	32
Two-way ANOVA	Ordinary						Bonferroni's multiple comparisons test	Mean Diff.	95.00% CI of diff.	Below threshold?	Summary	Adjusted P Value
Alpha	0.05
							ZT 8:WT + Veh vs. ZT 8:WT + AREG	3.143	-15.93 to 22.21	No	ns	>0.9999
Source of Variation	% of total variation	P value	P value summary	Significant?			ZT 8:WT + Veh vs. ZT 20:WT + Veh	-23.86	-42.93 to -4.787	Yes	**	0.0087
Interaction	13.14	0.0204	*	Yes			ZT 8:WT + Veh vs. ZT 20:WT + AREG	2.571	-16.50 to 21.64	No	ns	>0.9999
Row Factor	14.47	0.0156	*	Yes			ZT 8:WT + AREG vs. ZT 20:WT + Veh	-27	-46.07 to -7.930	Yes	**	0.0026
Column Factor	21.2	0.0043	**	Yes			ZT 8:WT + AREG vs. ZT 20:WT + AREG	-0.5714	-19.64 to 18.50	No	ns	>0.9999
							ZT 20:WT + Veh vs. ZT 20:WT + AREG	26.43	7.359 to 45.50	Yes	**	0.0033
ANOVA table	SS	DF	MS	F (DFn, DFd)	P value
Interaction	948.9	1	948.9	F (1, 24) = 6.163	P=0.0204
Row Factor	1044	1	1044	F (1, 24) = 6.782	P=0.0156		Test details	Mean 1	Mean 2	Mean Diff.	SE of diff.	N1	N2	t	DF
Column Factor	1530	1	1530	F (1, 24) = 9.939	P=0.0043
Residual	3695	24	154				ZT 8:WT + Veh vs. ZT 8:WT + AREG	28.43	25.29	3.143	6.633	7	7	0.4738	24
							ZT 8:WT + Veh vs. ZT 20:WT + Veh	28.43	52.29	-23.86	6.633	7	7	3.597	24
Difference between column means							ZT 8:WT + Veh vs. ZT 20:WT + AREG	28.43	25.86	2.571	6.633	7	7	0.3877	24
Mean of WT + Veh	40.36						ZT 8:WT + AREG vs. ZT 20:WT + Veh	25.29	52.29	-27	6.633	7	7	4.071	24
Mean of WT + AREG	25.57						ZT 8:WT + AREG vs. ZT 20:WT + AREG	25.29	25.86	-0.5714	6.633	7	7	0.08615	24
Difference between means	14.79						ZT 20:WT + Veh vs. ZT 20:WT + AREG	52.29	25.86	26.43	6.633	7	7	3.985	24
SE of difference	4.69
95% CI of difference	5.106 to 24.47
Difference between row means
Mean of ZT 8	26.86
Mean of ZT 20	39.07
Difference between means	-12.21
SE of difference	4.69
95% CI of difference	-21.89 to -2.534
Interaction CI
Mean diff, A1 - B1	3.143
Mean diff, A2 - B2	26.43
(A1 -B1) - (A2 - B2)	-23.29
95% CI of difference	-42.65 to -3.926
(B1 - A1) - (B2 - A2)	23.29
95% CI of difference	3.926 to 42.65
