# Supplementary material for: BMAL1–HIF2A heterodimer modulates circadian variations of myocardial injury
Source: Nature. 2025 Apr 23;641(8064):1017–28. doi: 10.1038/s41586-025-08898-z (PMC12095075; doi:10.1038/s41586-025-08898-z)
Supplement: Supplementary file 4 — Source data for Supplementary Tables 1–9. [file 41586_2025_8898_MOESM4_ESM.zip › 2024-02-02713C-s4/2024-02-02713C-Source data Supplementary Table 5.xlsx]

## Sheet: b
Heart				Con	AAV9		Lung				Con	AAV9		Liver				Con	AAV9
Con	AAV9		Test for normal distribution				Con	AAV9		Test for normal distribution				Con	AAV9		Test for normal distribution
1.09269	3.1861		Shapiro-Wilk test				1.06175	0.929161		Shapiro-Wilk test				0.969043	0.963548		Shapiro-Wilk test
1.11203	3.39461		W	0.7956	0.9522		0.90737	0.976347		W	0.8928	0.9026		1.04059	1.09475		W	0.9484	0.7589
0.795274	3.24989		P value	0.1041	0.579		1.03088	0.93933		P value	0.363	0.3938		0.990362	1.09632		P value	0.5623	0.0197
			Passed normality test (alpha=0.05)?	Yes	Yes					Passed normality test (alpha=0.05)?	Yes	Yes					Passed normality test (alpha=0.05)?	Yes	No
			P value summary	ns	ns					P value summary	ns	ns					P value summary	ns	*
			Column B	AAV9						Column B	AAV9						Column B	AAV9
			vs.	vs.						vs.	vs.						vs.	vs.
			Column A	Con						Column A	Con						Column A	Con
			Unpaired t test							Unpaired t test							Mann Whitney test
			P value	<0.0001						P value	0.3533						P value	0.7
			P value summary	****						P value summary	ns						Exact or approximate P value?	Exact
			Significantly different (P < 0.05)?	Yes						Significantly different (P < 0.05)?	No						P value summary	ns
			One- or two-tailed P value?	Two-tailed						One- or two-tailed P value?	Two-tailed						Significantly different (P < 0.05)?	No
			t, df	t=19.03, df=4						t, df	t=1.049, df=4						One- or two-tailed P value?	Two-tailed
																	Sum of ranks in column A,B	9 , 12
			How big is the difference?							How big is the difference?							Mann-Whitney U	3
			Mean of column A	1						Mean of column A	1
			Mean of column B	3.277						Mean of column B	0.9483						Difference between medians
			Difference between means (B - A) ± SEM	2.277 ± 0.1196						Difference between means (B - A) ± SEM	-0.05172 ± 0.04930						Median of column A	0.9904, n=3
			95% confidence interval	1.945 to 2.609						95% confidence interval	-0.1886 to 0.08515						Median of column B	1.095, n=3
			R squared (eta squared)	0.9891						R squared (eta squared)	0.2158						Difference: Actual	0.1044
																	Difference: Hodges-Lehmann	0.05573
			F test to compare variances							F test to compare variances
			F, DFn, Dfd	2.762, 2, 2						F, DFn, Dfd	10.82, 2, 2
			P value	0.5316						P value	0.1692
			P value summary	ns						P value summary	ns
			Significantly different (P < 0.05)?	No						Significantly different (P < 0.05)?	No
Kidney				Con	AAV9		Spleen				Con	AAV9		Intestine				Con	AAV9
Con	AAV9		Test for normal distribution				Con	AAV9		Test for normal distribution				Con	AAV9		Test for normal distribution
0.995837	0.868889		Shapiro-Wilk test				1.22111	0.999282		Shapiro-Wilk test				1.13869	0.994984		Shapiro-Wilk test
1.04068	0.991683		W	0.9913	0.9882		1.13379	1.05917		W	0.8607	0.8805		1.02338	0.82251		W	0.9822	0.9607
0.963483	1.07544		P value	0.8221	0.7924		0.6451	0.728228		P value	0.2695	0.3259		0.837934	1.078		P value	0.7444	0.619
			Passed normality test (alpha=0.05)?	Yes	Yes					Passed normality test (alpha=0.05)?	Yes	Yes					Passed normality test (alpha=0.05)?	Yes	Yes
			P value summary	ns	ns					P value summary	ns	ns					P value summary	ns	ns
			Column B	AAV9						Column B	AAV9						Column B	AAV9
			vs.	vs.						vs.	vs.						vs.	vs.
			Column A	Con						Column A	Con						Column A	Con
			Unpaired t test							Unpaired t test							Unpaired t test
			P value	0.7557						P value	0.7475						P value	0.778
			P value summary	ns						P value summary	ns						P value summary	ns
			Significantly different (P < 0.05)?	No						Significantly different (P < 0.05)?	No						Significantly different (P < 0.05)?	No
			One- or two-tailed P value?	Two-tailed						One- or two-tailed P value?	Two-tailed						One- or two-tailed P value?	Two-tailed
			t, df	t=0.3332, df=4						t, df	t=0.3450, df=4						t, df	t=0.3016, df=4
			How big is the difference?							How big is the difference?							How big is the difference?
			Mean of column A	1						Mean of column A	1						Mean of column A	1
			Mean of column B	0.9787						Mean of column B	0.9289						Mean of column B	0.9652
			Difference between means (B - A) ± SEM	-0.02133 ± 0.06402						Difference between means (B - A) ± SEM	-0.07111 ± 0.2061						Difference between means (B - A) ± SEM	-0.03484 ± 0.1155
			95% confidence interval	-0.1991 to 0.1564						95% confidence interval	-0.6434 to 0.5012						95% confidence interval	-0.3555 to 0.2858
			R squared (eta squared)	0.027						R squared (eta squared)	0.02889						R squared (eta squared)	0.02224
			F test to compare variances							F test to compare variances							F test to compare variances
			F, DFn, Dfd	7.182, 2, 2						F, DFn, Dfd	3.099, 2, 2						F, DFn, Dfd	1.355, 2, 2
			P value	0.2445						P value	0.4879						P value	0.8491
			P value summary	ns						P value summary	ns						P value summary	ns
			Significantly different (P < 0.05)?	No						Significantly different (P < 0.05)?	No						Significantly different (P < 0.05)?	No

## Sheet: d
Con	AAV9
1.05571	3.12399
1.03218	2.79727
0.912111	2.7373
	Con	AAV9
Test for normal distribution
Shapiro-Wilk test
W	0.869	0.8631
P value	0.2928	0.2761
Passed normality test (alpha=0.05)?	Yes	Yes
P value summary	ns	ns
Column B	AAV9
vs.	vs.
Column A	Con
Unpaired t test
P value	0.0001
P value summary	***
Significantly different (P < 0.05)?	Yes
One- or two-tailed P value?	Two-tailed
t, df	t=14.72, df=4
How big is the difference?
Mean of column A	1
Mean of column B	2.886
Difference between means (B - A) ± SEM	1.886 ± 0.1281
95% confidence interval	1.530 to 2.242
R squared (eta squared)	0.9819
F test to compare variances
F, DFn, Dfd	7.302, 2, 2
P value	0.2409
P value summary	ns
Significantly different (P < 0.05)?	No

## Sheet: e
Con	AAV9
0.497414	43.6648
3.3652	90.5821
0.597408	85.2673
	Con	AAV9
Test for normal distribution
Shapiro-Wilk test
W	0.7761	0.8337
P value	0.0587	0.1979
Passed normality test (alpha=0.05)?	Yes	Yes
P value summary	ns	ns
Column B	AAV9
vs.	vs.
Column A	Con
Unpaired t test with Welch's correction
P value	0.0398
P value summary	*
Significantly different (P < 0.05)?	Yes
One- or two-tailed P value?	Two-tailed
Welch-corrected t, df	t=4.823, df=2.016
How big is the difference?
Mean of column A	1.487
Mean of column B	73.17
Difference between means (B - A) ± SEM	71.68 ± 14.86
95% confidence interval	8.222 to 135.1
R squared (eta squared)	0.9202
F test to compare variances
F, DFn, Dfd	249.2, 2, 2
P value	0.008
P value summary	**
Significantly different (P < 0.05)?	Yes

## Sheet: g
Time	WT + Veh							WT + Areg AAV
ZT 8	54.4354	40.2871	62.4766	56.4712	39.896	43.6584	58.6569	46.9273	56.1046	44.0518	50.6108	43.6878	44.8803	60.4377
ZT 20	56.2098	38.204	47.8467	38.6074	63.3757	53.4102	43.2969	62.1615	44.715	48.0069	56.149	63.965	58.8528	37.9119
Two-way ANOVA	Ordinary						Bonferroni's multiple comparisons test	Mean Diff.	95.00% CI of diff.	Below threshold?	Summary	Adjusted P Value
Alpha	0.05
							ZT 8:WT + Veh vs. ZT 8:WT + Areg AAV	1.312	-12.31 to 14.93	No	ns	>0.9999
Source of Variation	% of total variation	P value	P value summary	Significant?			ZT 8:WT + Veh vs. ZT 20:WT + Veh	2.133	-11.49 to 15.75	No	ns	>0.9999
Interaction	2.91	0.4022	ns	No			ZT 8:WT + Veh vs. ZT 20:WT + Areg AAV	-2.269	-15.89 to 11.35	No	ns	>0.9999
Row Factor	0.1868	0.8308	ns	No			ZT 8:WT + Areg AAV vs. ZT 20:WT + Veh	0.8214	-12.80 to 14.44	No	ns	>0.9999
Column Factor	0.8514	0.6488	ns	No			ZT 8:WT + Areg AAV vs. ZT 20:WT + Areg AAV	-3.58	-17.20 to 10.04	No	ns	>0.9999
							ZT 20:WT + Veh vs. ZT 20:WT + Areg AAV	-4.402	-18.02 to 9.219	No	ns	>0.9999
ANOVA table	SS	DF	MS	F (DFn, DFd)	P value
Interaction	57.12	1	57.12	F (1, 24) = 0.7272	P=0.4022
Row Factor	3.665	1	3.665	F (1, 24) = 0.04667	P=0.8308		Test details	Mean 1	Mean 2	Mean Diff.	SE of diff.	N1	N2	t	DF
Column Factor	16.71	1	16.71	F (1, 24) = 0.2127	P=0.6488
Residual	1885	24	78.55				ZT 8:WT + Veh vs. ZT 8:WT + Areg AAV	50.84	49.53	1.312	4.737	7	7	0.2769	24
							ZT 8:WT + Veh vs. ZT 20:WT + Veh	50.84	48.71	2.133	4.737	7	7	0.4503	24
Difference between column means							ZT 8:WT + Veh vs. ZT 20:WT + Areg AAV	50.84	53.11	-2.269	4.737	7	7	0.4789	24
Mean of WT + Veh	49.77						ZT 8:WT + Areg AAV vs. ZT 20:WT + Veh	49.53	48.71	0.8214	4.737	7	7	0.1734	24
Mean of WT + Areg AAV	51.32						ZT 8:WT + Areg AAV vs. ZT 20:WT + Areg AAV	49.53	53.11	-3.58	4.737	7	7	0.7558	24
Difference between means	-1.545						ZT 20:WT + Veh vs. ZT 20:WT + Areg AAV	48.71	53.11	-4.402	4.737	7	7	0.9291	24
SE of difference	3.35
95% CI of difference	-8.459 to 5.369
Difference between row means
Mean of ZT 8	50.18
Mean of ZT 20	50.91
Difference between means	-0.7236
SE of difference	3.35
95% CI of difference	-7.637 to 6.190
Interaction CI
Mean diff, A1 - B1	1.312
Mean diff, A2 - B2	-4.402
(A1 -B1) - (A2 - B2)	5.713
95% CI of difference	-8.114 to 19.54
(B1 - A1) - (B2 - A2)	-5.713
95% CI of difference	-19.54 to 8.114

## Sheet: h
Time	WT + Veh							WT + Areg AAV
ZT 8	22.0126	38.8459	32.0215	20.688	37.467	27.1641	25.4293	25.6714	21.2205	11.2225	15.182	22.5431	8.27029	17.7377
ZT 20	43.1812	31.9568	49.2538	58.5946	49.8997	53.4102	45.2903	15.7978	22.2831	16.7113	29.7543	13.2703	29.4482	30.3942
Two-way ANOVA	Ordinary						Bonferroni's multiple comparisons test	Mean Diff.	95.00% CI of diff.	Below threshold?	Summary	Adjusted P Value
Alpha	0.05
							ZT 8:WT + Veh vs. ZT 8:WT + Areg AAV	11.68	0.3442 to 23.02	Yes	*	0.0407
Source of Variation	% of total variation	P value	P value summary	Significant?			ZT 8:WT + Veh vs. ZT 20:WT + Veh	-18.28	-29.62 to -6.941	Yes	***	0.0006
Interaction	6.185	0.0267	*	Yes			ZT 8:WT + Veh vs. ZT 20:WT + Areg AAV	6.567	-4.772 to 17.91	No	ns	0.6533
Row Factor	19.54	0.0003	***	Yes			ZT 8:WT + Areg AAV vs. ZT 20:WT + Veh	-29.96	-41.30 to -18.62	Yes	****	<0.0001
Column Factor	47.63	<0.0001	****	Yes			ZT 8:WT + Areg AAV vs. ZT 20:WT + Areg AAV	-5.116	-16.45 to 6.223	No	ns	>0.9999
							ZT 20:WT + Veh vs. ZT 20:WT + Areg AAV	24.85	13.51 to 36.19	Yes	****	<0.0001
ANOVA table	SS	DF	MS	F (DFn, DFd)	P value
Interaction	303.2	1	303.2	F (1, 24) = 5.571	P=0.0267
Row Factor	957.9	1	957.9	F (1, 24) = 17.60	P=0.0003		Test details	Mean 1	Mean 2	Mean Diff.	SE of diff.	N1	N2	t	DF
Column Factor	2335	1	2335	F (1, 24) = 42.90	P<0.0001
Residual	1306	24	54.44				ZT 8:WT + Veh vs. ZT 8:WT + Areg AAV	29.09	17.41	11.68	3.944	7	7	2.962	24
							ZT 8:WT + Veh vs. ZT 20:WT + Veh	29.09	47.37	-18.28	3.944	7	7	4.635	24
Difference between column means							ZT 8:WT + Veh vs. ZT 20:WT + Areg AAV	29.09	22.52	6.567	3.944	7	7	1.665	24
Mean of WT + Veh	38.23						ZT 8:WT + Areg AAV vs. ZT 20:WT + Veh	17.41	47.37	-29.96	3.944	7	7	7.597	24
Mean of WT + Areg AAV	19.96						ZT 8:WT + Areg AAV vs. ZT 20:WT + Areg AAV	17.41	22.52	-5.116	3.944	7	7	1.297	24
Difference between means	18.26						ZT 20:WT + Veh vs. ZT 20:WT + Areg AAV	47.37	22.52	24.85	3.944	7	7	6.3	24
SE of difference	2.789
95% CI of difference	12.51 to 24.02
Difference between row means
Mean of ZT 8	23.25
Mean of ZT 20	34.95
Difference between means	-11.7
SE of difference	2.789
95% CI of difference	-17.45 to -5.942
Interaction CI
Mean diff, A1 - B1	11.68
Mean diff, A2 - B2	24.85
(A1 -B1) - (A2 - B2)	-13.16
95% CI of difference	-24.67 to -1.653
(B1 - A1) - (B2 - A2)	13.16
95% CI of difference	1.653 to 24.67

## Sheet: i
EF																	FS
Time	WT + Veh							WT + Areg AAV									Time	WT + Veh							WT + Areg AAV
ZT 8	31.171	34.096	31.724	34.458	33.55	35.325	31.83	38.279	39.921	39.475	45.055	38.045	37.852	41.956			ZT 8	15.937	12.47	15.13	13.67	14.195	13.854	12.994	20.825	17.114	17.242	18.821	18.628	16.457	16.335
ZT 20	25.579	15.871	27.222	25.804	30.72	15.79	26.265	38.234	38.888	29.403	33.829	40.723	36.763	34.52			ZT 20	11.244	8.119	10.168	11.016	12.549	7.017	12.164	16.661	13.567	21.389	17.419	19.24	20.94	21.514
Two-way ANOVA	Ordinary						Bonferroni's multiple comparisons test	Mean Diff.	95.00% CI of diff.	Below threshold?	Summary	Adjusted P Value					Two-way ANOVA	Ordinary						Bonferroni's multiple comparisons test	Mean Diff.	95.00% CI of diff.	Below threshold?	Summary	Adjusted P Value
Alpha	0.05																Alpha	0.05
							ZT 8:veh vs. ZT 8:AREG AAV	-6.918	-12.73 to -1.112	Yes	*	0.0133												ZT 8:veh vs. ZT 8:AREG AAV	-3.882	-7.052 to -0.7113	Yes	*	0.0105
Source of Variation	% of total variation	P value	P value summary	Significant?			ZT 8:veh vs. ZT 20:veh	9.272	3.465 to 15.08	Yes	***	0.0007					Source of Variation	% of total variation	P value	P value summary	Significant?			ZT 8:veh vs. ZT 20:veh	3.71	0.5401 to 6.881	Yes	*	0.0154
Interaction	3.593	0.079	ns	No			ZT 8:veh vs. ZT 20:AREG AAV	-2.887	-8.693 to 2.920	No	ns	0.995					Interaction	8.437	0.0085	**	Yes			ZT 8:veh vs. ZT 20:AREG AAV	-4.64	-7.810 to -1.470	Yes	**	0.0019
Row Factor	23.16	<0.0001	****	Yes			ZT 8:AREG AAV vs. ZT 20:veh	16.19	10.38 to 22.00	Yes	****	<0.0001					Row Factor	3.682	0.0705	ns	No			ZT 8:AREG AAV vs. ZT 20:veh	7.592	4.422 to 10.76	Yes	****	<0.0001
Column Factor	47.62	<0.0001	****	Yes			ZT 8:AREG AAV vs. ZT 20:AREG AAV	4.032	-1.775 to 9.839	No	ns	0.3442					Column Factor	63.22	<0.0001	****	Yes			ZT 8:AREG AAV vs. ZT 20:AREG AAV	-0.7583	-3.929 to 2.412	No	ns	>0.9999
							ZT 20:veh vs. ZT 20:AREG AAV	-12.16	-17.97 to -6.352	Yes	****	<0.0001												ZT 20:veh vs. ZT 20:AREG AAV	-8.35	-11.52 to -5.180	Yes	****	<0.0001
ANOVA table	SS	DF	MS	F (DFn, DFd)	P value												ANOVA table	SS	DF	MS	F (DFn, DFd)	P value
Interaction	48.05	1	48.05	F (1, 24) = 3.366	P=0.0790												Interaction	34.95	1	34.95	F (1, 24) = 8.211	P=0.0085
Row Factor	309.7	1	309.7	F (1, 24) = 21.69	P<0.0001		Test details	Mean 1	Mean 2	Mean Diff.	SE of diff.	N1	N2	t	DF		Row Factor	15.25	1	15.25	F (1, 24) = 3.584	P=0.0705		Test details	Mean 1	Mean 2	Mean Diff.	SE of diff.	N1	N2	t	DF
Column Factor	636.9	1	636.9	F (1, 24) = 44.61	P<0.0001												Column Factor	261.8	1	261.8	F (1, 24) = 61.53	P<0.0001
Residual	342.6	24	14.28				ZT 8:veh vs. ZT 8:AREG AAV	33.16	40.08	-6.918	2.02	7	7	3.426	24		Residual	102.1	24	4.256				ZT 8:veh vs. ZT 8:AREG AAV	14.04	17.92	-3.882	1.103	7	7	3.52	24
							ZT 8:veh vs. ZT 20:veh	33.16	23.89	9.272	2.02	7	7	4.591	24									ZT 8:veh vs. ZT 20:veh	14.04	10.33	3.71	1.103	7	7	3.365	24
Difference between column means							ZT 8:veh vs. ZT 20:AREG AAV	33.16	36.05	-2.887	2.02	7	7	1.429	24		Difference between column means							ZT 8:veh vs. ZT 20:AREG AAV	14.04	18.68	-4.64	1.103	7	7	4.208	24
Mean of veh	28.53						ZT 8:AREG AAV vs. ZT 20:veh	40.08	23.89	16.19	2.02	7	7	8.016	24		Mean of veh	12.18						ZT 8:AREG AAV vs. ZT 20:veh	17.92	10.33	7.592	1.103	7	7	6.885	24
Mean of AREG AAV	38.07						ZT 8:AREG AAV vs. ZT 20:AREG AAV	40.08	36.05	4.032	2.02	7	7	1.996	24		Mean of AREG AAV	18.3						ZT 8:AREG AAV vs. ZT 20:AREG AAV	17.92	18.68	-0.7583	1.103	7	7	0.6877	24
Difference between means	-9.538						ZT 20:veh vs. ZT 20:AREG AAV	23.89	36.05	-12.16	2.02	7	7	6.02	24		Difference between means	-6.116						ZT 20:veh vs. ZT 20:AREG AAV	10.33	18.68	-8.35	1.103	7	7	7.573	24
SE of difference	1.428																SE of difference	0.7797
95% CI of difference	-12.49 to -6.591																95% CI of difference	-7.725 to -4.507
Difference between row means																	Difference between row means
Mean of ZT 8	36.62																Mean of ZT 8	15.98
Mean of ZT 20	29.97																Mean of ZT 20	14.5
Difference between means	6.652																Difference between means	1.476
SE of difference	1.428																SE of difference	0.7797
95% CI of difference	3.704 to 9.599																95% CI of difference	-0.1332 to 3.085
Interaction CI																	Interaction CI
Mean diff, A1 - B1	-6.918																Mean diff, A1 - B1	-3.882
Mean diff, A2 - B2	-12.16																Mean diff, A2 - B2	-8.35
(A1 -B1) - (A2 - B2)	5.24																(A1 -B1) - (A2 - B2)	4.469
95% CI of difference	-0.6550 to 11.14																95% CI of difference	1.250 to 7.687
(B1 - A1) - (B2 - A2)	-5.24																(B1 - A1) - (B2 - A2)	-4.469
95% CI of difference	-11.14 to 0.6550																95% CI of difference	-7.687 to -1.250
GLS
Time	WT + Veh							WT + Areg AAV
ZT 8	-11.763	-11.161	-10.882	-11.038	-12.37	-12.336	-10.463	-13.053	-12.508	-16.345	-16.483	-14.552	-14.869	-16.078
ZT 20	-5.072	-6.184	-7.798	-5.414	-6.298	-5.532	-7.57	-13.87	-15.227	-9.817	-10.052	-15.04	-11.362	-12.03
Two-way ANOVA	Ordinary						Bonferroni's multiple comparisons test	Mean Diff.	95.00% CI of diff.	Below threshold?	Summary	Adjusted P Value
Alpha	0.05
							ZT 8:veh vs. ZT 8:AREG AAV	3.411	1.069 to 5.752	Yes	**	0.002
Source of Variation	% of total variation	P value	P value summary	Significant?			ZT 8:veh vs. ZT 20:veh	-5.164	-7.505 to -2.822	Yes	****	<0.0001
Interaction	4.172	0.0225	*	Yes			ZT 8:veh vs. ZT 20:AREG AAV	1.055	-1.286 to 3.396	No	ns	>0.9999
Row Factor	29.92	<0.0001	****	Yes			ZT 8:AREG AAV vs. ZT 20:veh	-8.574	-10.92 to -6.233	Yes	****	<0.0001
Column Factor	49.07	<0.0001	****	Yes			ZT 8:AREG AAV vs. ZT 20:AREG AAV	-2.356	-4.697 to -0.01439	Yes	*	0.048
							ZT 20:veh vs. ZT 20:AREG AAV	6.219	3.877 to 8.560	Yes	****	<0.0001
ANOVA table	SS	DF	MS	F (DFn, DFd)	P value
Interaction	13.8	1	13.8	F (1, 24) = 5.944	P=0.0225
Row Factor	98.94	1	98.94	F (1, 24) = 42.63	P<0.0001		Test details	Mean 1	Mean 2	Mean Diff.	SE of diff.	N1	N2	t	DF
Column Factor	162.3	1	162.3	F (1, 24) = 69.91	P<0.0001
Residual	55.71	24	2.321				ZT 8:veh vs. ZT 8:AREG AAV	-11.43	-14.84	3.411	0.8143	7	7	4.188	24
							ZT 8:veh vs. ZT 20:veh	-11.43	-6.267	-5.164	0.8143	7	7	6.341	24
Difference between column means							ZT 8:veh vs. ZT 20:AREG AAV	-11.43	-12.49	1.055	0.8143	7	7	1.296	24
Mean of veh	-8.849						ZT 8:AREG AAV vs. ZT 20:veh	-14.84	-6.267	-8.574	0.8143	7	7	10.53	24
Mean of AREG AAV	-13.66						ZT 8:AREG AAV vs. ZT 20:AREG AAV	-14.84	-12.49	-2.356	0.8143	7	7	2.893	24
Difference between means	4.815						ZT 20:veh vs. ZT 20:AREG AAV	-6.267	-12.49	6.219	0.8143	7	7	7.636	24
SE of difference	0.5758
95% CI of difference	3.626 to 6.003
Difference between row means
Mean of ZT 8	-13.14
Mean of ZT 20	-9.376
Difference between means	-3.76
SE of difference	0.5758
95% CI of difference	-4.948 to -2.571
Interaction CI
Mean diff, A1 - B1	3.411
Mean diff, A2 - B2	6.219
(A1 -B1) - (A2 - B2)	-2.808
95% CI of difference	-5.185 to -0.4309
(B1 - A1) - (B2 - A2)	2.808
95% CI of difference	0.4309 to 5.185

## Sheet: j
ESV																	ESLVM
Time	WT + Veh							WT + Areg AAV									Time	WT + Veh							WT + Areg AAV
ZT 8	45.873	50.819	42.932	47.363	50.666	47.895	53.913	41.079	46.15	45.159	43.025	34.466	32.556	41.043			ZT 8	45.854	42.925	46.402	41.802	45.721	45.319	44.809	45.154	43.018	43.315	37.603	43.856	42.812	38.93
ZT 20	67.695	92.692	61.023	67.435	65.487	73.916	59.182	51.914	38.156	54.312	55.677	32.449	44.124	52.154			ZT 20	59.47	65.333	54.45	58.746	51.675	53.117	71.885	42.067	45.834	42.65	49.206	32.59	43.637	49.185
Two-way ANOVA	Ordinary						Bonferroni's multiple comparisons test	Mean Diff.	95.00% CI of diff.	Below threshold?	Summary	Adjusted P Value					Two-way ANOVA	Ordinary						Bonferroni's multiple comparisons test	Mean Diff.	95.00% CI of diff.	Below threshold?	Summary	Adjusted P Value
Alpha	0.05																Alpha	0.05
							ZT 8:veh vs. ZT 8:AREG AAV	7.998	-4.054 to 20.05	No	ns	0.4106												ZT 8:veh vs. ZT 8:AREG AAV	2.592	-4.896 to 10.08	No	ns	>0.9999
Source of Variation	% of total variation	P value	P value summary	Significant?			ZT 8:veh vs. ZT 20:veh	-21.14	-33.19 to -9.087	Yes	***	0.0002					Source of Variation	% of total variation	P value	P value summary	Significant?			ZT 8:veh vs. ZT 20:veh	-14.55	-22.04 to -7.061	Yes	****	<0.0001
Interaction	7.79	0.0208	*	Yes			ZT 8:veh vs. ZT 20:AREG AAV	1.525	-10.53 to 13.58	No	ns	>0.9999					Interaction	15.69	0.0017	**	Yes			ZT 8:veh vs. ZT 20:AREG AAV	1.095	-6.393 to 8.583	No	ns	>0.9999
Row Factor	27.61	<0.0001	****	Yes			ZT 8:AREG AAV vs. ZT 20:veh	-29.14	-41.19 to -17.08	Yes	****	<0.0001					Row Factor	23.71	0.0002	***	Yes			ZT 8:AREG AAV vs. ZT 20:veh	-17.14	-24.63 to -9.653	Yes	****	<0.0001
Column Factor	34.05	<0.0001	****	Yes			ZT 8:AREG AAV vs. ZT 20:AREG AAV	-6.473	-18.52 to 5.579	No	ns	0.8139					Column Factor	30.62	<0.0001	****	Yes			ZT 8:AREG AAV vs. ZT 20:AREG AAV	-1.497	-8.985 to 5.991	No	ns	>0.9999
							ZT 20:veh vs. ZT 20:AREG AAV	22.66	10.61 to 34.72	Yes	****	<0.0001												ZT 20:veh vs. ZT 20:AREG AAV	15.64	8.156 to 23.13	Yes	****	<0.0001
ANOVA table	SS	DF	MS	F (DFn, DFd)	P value												ANOVA table	SS	DF	MS	F (DFn, DFd)	P value
Interaction	376.4	1	376.4	F (1, 24) = 6.121	P=0.0208												Interaction	298.1	1	298.1	F (1, 24) = 12.56	P=0.0017
Row Factor	1334	1	1334	F (1, 24) = 21.69	P<0.0001		Test details	Mean 1	Mean 2	Mean Diff.	SE of diff.	N1	N2	t	DF		Row Factor	450.6	1	450.6	F (1, 24) = 18.98	P=0.0002		Test details	Mean 1	Mean 2	Mean Diff.	SE of diff.	N1	N2	t	DF
Column Factor	1645	1	1645	F (1, 24) = 26.75	P<0.0001												Column Factor	582	1	582	F (1, 24) = 24.51	P<0.0001
Residual	1476	24	61.5				ZT 8:veh vs. ZT 8:AREG AAV	48.49	40.5	7.998	4.192	7	7	1.908	24		Residual	569.8	24	23.74				ZT 8:veh vs. ZT 8:AREG AAV	44.69	42.1	2.592	2.604	7	7	0.9952	24
							ZT 8:veh vs. ZT 20:veh	48.49	69.63	-21.14	4.192	7	7	5.043	24									ZT 8:veh vs. ZT 20:veh	44.69	59.24	-14.55	2.604	7	7	5.586	24
Difference between column means							ZT 8:veh vs. ZT 20:AREG AAV	48.49	46.97	1.525	4.192	7	7	0.3638	24		Difference between column means							ZT 8:veh vs. ZT 20:AREG AAV	44.69	43.6	1.095	2.604	7	7	0.4203	24
Mean of veh	59.06						ZT 8:AREG AAV vs. ZT 20:veh	40.5	69.63	-29.14	4.192	7	7	6.951	24		Mean of veh	51.96						ZT 8:AREG AAV vs. ZT 20:veh	42.1	59.24	-17.14	2.604	7	7	6.581	24
Mean of AREG AAV	43.73						ZT 8:AREG AAV vs. ZT 20:AREG AAV	40.5	46.97	-6.473	4.192	7	7	1.544	24		Mean of AREG AAV	42.85						ZT 8:AREG AAV vs. ZT 20:AREG AAV	42.1	43.6	-1.497	2.604	7	7	0.5749	24
Difference between means	15.33						ZT 20:veh vs. ZT 20:AREG AAV	69.63	46.97	22.66	4.192	7	7	5.407	24		Difference between means	9.118						ZT 20:veh vs. ZT 20:AREG AAV	59.24	43.6	15.64	2.604	7	7	6.007	24
SE of difference	2.964																SE of difference	1.842
95% CI of difference	9.213 to 21.45																95% CI of difference	5.317 to 12.92
Difference between row means																	Difference between row means
Mean of ZT 8	44.5																Mean of ZT 8	43.39
Mean of ZT 20	58.3																Mean of ZT 20	51.42
Difference between means	-13.81																Difference between means	-8.023
SE of difference	2.964																SE of difference	1.842
95% CI of difference	-19.92 to -7.688																95% CI of difference	-11.82 to -4.222
Interaction CI																	Interaction CI
Mean diff, A1 - B1	7.998																Mean diff, A1 - B1	2.592
Mean diff, A2 - B2	22.66																Mean diff, A2 - B2	15.64
(A1 -B1) - (A2 - B2)	-14.67																(A1 -B1) - (A2 - B2)	-13.05
95% CI of difference	-26.90 to -2.431																95% CI of difference	-20.65 to -5.450
(B1 - A1) - (B2 - A2)	14.67																(B1 - A1) - (B2 - A2)	13.05
95% CI of difference	2.431 to 26.90																95% CI of difference	5.450 to 20.65

## Sheet: l
Ant. Mid																	Post. Mid
Time	WT + Veh							WT + Areg AAV									Time	WT + Veh							WT + Areg AAV
ZT 8	-8.3536	-10.1854	-12.583	-10.5367	-10.2316	-11.7774	-11.6553	-16.717	-12.8577	-13.9574	-12.6119	-15.5599	-12.0654	-18.0316			ZT 8	-13.9428	-14.8607	-11.0419	-13.78	-13.2661	-11.3048	-13.7877	-14.0911	-16.7001	-14.0173	-14.6503	-14.1517	-15.739	-17.9334
ZT 20	-4.9607	-5.8795	-5.02	-4.3703	-6.8927	-5.7329	-7.4893	-16.582	-17.1946	-11.6061	-9.0489	-15.9691	-15.5599	-11.3293			ZT 20	-8.8964	-5.1687	-9.0929	-5.2899	-7.522	-7.594	-6.8496	-14.4789	-17.3611	-9.1752	-12.1344	-14.5146	-9.4203	-14.6606
Two-way ANOVA	Ordinary						Bonferroni's multiple comparisons test	Mean Diff.	95.00% CI of diff.	Below threshold?	Summary	Adjusted P Value					Two-way ANOVA	Ordinary						Bonferroni's multiple comparisons test	Mean Diff.	95.00% CI of diff.	Below threshold?	Summary	Adjusted P Value
Alpha	0.05																Alpha	0.05
							ZT 8:veh vs. ZT 8:AREG AAV	3.783	0.4852 to 7.080	Yes	*	0.0182												ZT 8:veh vs. ZT 8:AREG AAV	2.186	-0.8742 to 5.245	No	ns	0.3064
Source of Variation	% of total variation	P value	P value summary	Significant?			ZT 8:veh vs. ZT 20:veh	-4.997	-8.294 to -1.699	Yes	**	0.0013					Source of Variation	% of total variation	P value	P value summary	Significant?			ZT 8:veh vs. ZT 20:veh	-5.939	-8.998 to -2.879	Yes	****	<0.0001
Interaction	7.402	0.013	*	Yes			ZT 8:veh vs. ZT 20:AREG AAV	3.138	-0.1592 to 6.435	No	ns	0.069					Interaction	6.908	0.021	*	Yes			ZT 8:veh vs. ZT 20:AREG AAV	-0.03413	-3.094 to 3.026	No	ns	>0.9999
Row Factor	12.43	0.0019	**	Yes			ZT 8:AREG AAV vs. ZT 20:veh	-8.779	-12.08 to -5.482	Yes	****	<0.0001					Row Factor	33.25	<0.0001	****	Yes			ZT 8:AREG AAV vs. ZT 20:veh	-8.124	-11.18 to -5.064	Yes	****	<0.0001
Column Factor	55.49	<0.0001	****	Yes			ZT 8:AREG AAV vs. ZT 20:AREG AAV	-0.6444	-3.942 to 2.653	No	ns	>0.9999					Column Factor	32.69	<0.0001	****	Yes			ZT 8:AREG AAV vs. ZT 20:AREG AAV	-2.22	-5.279 to 0.8401	No	ns	0.2869
							ZT 20:veh vs. ZT 20:AREG AAV	8.135	4.838 to 11.43	Yes	****	<0.0001												ZT 20:veh vs. ZT 20:AREG AAV	5.905	2.845 to 8.964	Yes	****	<0.0001
ANOVA table	SS	DF	MS	F (DFn, DFd)	P value												ANOVA table	SS	DF	MS	F (DFn, DFd)	P value
Interaction	33.15	1	33.15	F (1, 24) = 7.201	P=0.0130												Interaction	24.2	1	24.2	F (1, 24) = 6.106	P=0.0210
Row Factor	55.69	1	55.69	F (1, 24) = 12.10	P=0.0019		Test details	Mean 1	Mean 2	Mean Diff.	SE of diff.	N1	N2	t	DF		Row Factor	116.5	1	116.5	F (1, 24) = 29.38	P<0.0001		Test details	Mean 1	Mean 2	Mean Diff.	SE of diff.	N1	N2	t	DF
Column Factor	248.5	1	248.5	F (1, 24) = 53.99	P<0.0001												Column Factor	114.5	1	114.5	F (1, 24) = 28.89	P<0.0001
Residual	110.5	24	4.604				ZT 8:veh vs. ZT 8:AREG AAV	-10.76	-14.54	3.783	1.147	7	7	3.298	24		Residual	95.14	24	3.964				ZT 8:veh vs. ZT 8:AREG AAV	-13.14	-15.33	2.186	1.064	7	7	2.054	24
							ZT 8:veh vs. ZT 20:veh	-10.76	-5.764	-4.997	1.147	7	7	4.357	24									ZT 8:veh vs. ZT 20:veh	-13.14	-7.202	-5.939	1.064	7	7	5.58	24
Difference between column means							ZT 8:veh vs. ZT 20:AREG AAV	-10.76	-13.9	3.138	1.147	7	7	2.736	24		Difference between column means							ZT 8:veh vs. ZT 20:AREG AAV	-13.14	-13.11	-0.03413	1.064	7	7	0.03207	24
Mean of veh	-8.262						ZT 8:AREG AAV vs. ZT 20:veh	-14.54	-5.764	-8.779	1.147	7	7	7.655	24		Mean of veh	-10.17						ZT 8:AREG AAV vs. ZT 20:veh	-15.33	-7.202	-8.124	1.064	7	7	7.634	24
Mean of AREG AAV	-14.22						ZT 8:AREG AAV vs. ZT 20:AREG AAV	-14.54	-13.9	-0.6444	1.147	7	7	0.5619	24		Mean of AREG AAV	-14.22						ZT 8:AREG AAV vs. ZT 20:AREG AAV	-15.33	-13.11	-2.22	1.064	7	7	2.086	24
Difference between means	5.959						ZT 20:veh vs. ZT 20:AREG AAV	-5.764	-13.9	8.135	1.147	7	7	7.093	24		Difference between means	4.045						ZT 20:veh vs. ZT 20:AREG AAV	-7.202	-13.11	5.905	1.064	7	7	5.548	24
SE of difference	0.811																SE of difference	0.7525
95% CI of difference	4.285 to 7.632																95% CI of difference	2.492 to 5.598
Difference between row means																	Difference between row means
Mean of ZT 8	-12.65																Mean of ZT 8	-14.23
Mean of ZT 20	-9.831																Mean of ZT 20	-10.15
Difference between means	-2.821																Difference between means	-4.079
SE of difference	0.811																SE of difference	0.7525
95% CI of difference	-4.494 to -1.147																95% CI of difference	-5.632 to -2.526
Interaction CI																	Interaction CI
Mean diff, A1 - B1	3.783																Mean diff, A1 - B1	2.186
Mean diff, A2 - B2	8.135																Mean diff, A2 - B2	5.905
(A1 -B1) - (A2 - B2)	-4.352																(A1 -B1) - (A2 - B2)	-3.719
95% CI of difference	-7.700 to -1.005																95% CI of difference	-6.825 to -0.6127
(B1 - A1) - (B2 - A2)	4.352																(B1 - A1) - (B2 - A2)	3.719
95% CI of difference	1.005 to 7.700																95% CI of difference	0.6127 to 6.825
Post. Base
Time	WT + Veh							WT + Areg AAV
ZT 8	-16.5569	-15.2935	-16.3855	-15.0289	-15.9285	-19.8033	-14.4211	-16.3023	-19.1133	-19.9651	-18.43	-18.9769	-21.9791	-13.3419
ZT 20	-8.5256	-8.7983	-13.1386	-8.2503	-11.3331	-6.6154	-15.8232	-18.982	-25.0927	-16.9608	-15.9346	-25.678	-12.2075	-17.1108
Two-way ANOVA	Ordinary						Bonferroni's multiple comparisons test	Mean Diff.	95.00% CI of diff.	Below threshold?	Summary	Adjusted P Value
Alpha	0.05
							ZT 8:veh vs. ZT 8:AREG AAV	2.099	-3.077 to 7.274	No	ns	>0.9999
Source of Variation	% of total variation	P value	P value summary	Significant?			ZT 8:veh vs. ZT 20:veh	-5.848	-11.02 to -0.6719	Yes	*	0.0205
Interaction	12.16	0.0191	*	Yes			ZT 8:veh vs. ZT 20:AREG AAV	2.65	-2.526 to 7.825	No	ns	0.9241
Row Factor	8.329	0.0483	*	Yes			ZT 8:AREG AAV vs. ZT 20:veh	-7.946	-13.12 to -2.771	Yes	**	0.0011
Column Factor	33.33	0.0003	***	Yes			ZT 8:AREG AAV vs. ZT 20:AREG AAV	0.5511	-4.625 to 5.727	No	ns	>0.9999
							ZT 20:veh vs. ZT 20:AREG AAV	8.497	3.322 to 13.67	Yes	***	0.0005
ANOVA table	SS	DF	MS	F (DFn, DFd)	P value
Interaction	71.65	1	71.65	F (1, 24) = 6.317	P=0.0191
Row Factor	49.09	1	49.09	F (1, 24) = 4.328	P=0.0483		Test details	Mean 1	Mean 2	Mean Diff.	SE of diff.	N1	N2	t	DF
Column Factor	196.5	1	196.5	F (1, 24) = 17.32	P=0.0003
Residual	272.2	24	11.34				ZT 8:veh vs. ZT 8:AREG AAV	-16.2	-18.3	2.099	1.8	7	7	1.166	24
							ZT 8:veh vs. ZT 20:veh	-16.2	-10.35	-5.848	1.8	7	7	3.248	24
Difference between column means							ZT 8:veh vs. ZT 20:AREG AAV	-16.2	-18.85	2.65	1.8	7	7	1.472	24
Mean of veh	-13.28						ZT 8:AREG AAV vs. ZT 20:veh	-18.3	-10.35	-7.946	1.8	7	7	4.414	24
Mean of AREG AAV	-18.58						ZT 8:AREG AAV vs. ZT 20:AREG AAV	-18.3	-18.85	0.5511	1.8	7	7	0.3061	24
Difference between means	5.298						ZT 20:veh vs. ZT 20:AREG AAV	-10.35	-18.85	8.497	1.8	7	7	4.72	24
SE of difference	1.273
95% CI of difference	2.671 to 7.925
Difference between row means
Mean of ZT 8	-17.25
Mean of ZT 20	-14.6
Difference between means	-2.648
SE of difference	1.273
95% CI of difference	-5.275 to -0.02107
Interaction CI
Mean diff, A1 - B1	2.099
Mean diff, A2 - B2	8.497
(A1 -B1) - (A2 - B2)	-6.399
95% CI of difference	-11.65 to -1.144
(B1 - A1) - (B2 - A2)	6.399
95% CI of difference	1.144 to 11.65

## Sheet: n
Intra-vebtricular delay																	Standard deviation
Time	WT + Veh							WT + Areg AAV									Time	WT + Veh							WT + Areg AAV
ZT 8	24	26	34	32	17	26	30	6	7	12	15	2	17	8			ZT 8	8.337	11.75	15.04	12.16	5.492	9.766	12.53	2.757	3.204	4.858	6.055	0.9832	5.857	3.061
ZT 20	69	50	47	43	56	45	81	45	19	34	23	37	17	31			ZT 20	30.67	17.08	16.05	15.38	24.09	18.58	31.49	15.54	8.937	11.96	9.239	16.1	8.779	12.19
Two-way ANOVA	Ordinary						Bonferroni's multiple comparisons test	Mean Diff.	95.00% CI of diff.	Below threshold?	Summary	Adjusted P Value					Two-way ANOVA	Ordinary						Bonferroni's multiple comparisons test	Mean Diff.	95.00% CI of diff.	Below threshold?	Summary	Adjusted P Value
Alpha	0.05																Alpha	0.05
							ZT 8:veh vs. ZT 8:AREG AAV	17.43	2.741 to 32.12	Yes	*	0.0137												ZT 8:veh vs. ZT 8:AREG AAV	6.9	0.4669 to 13.33	Yes	*	0.0305
Source of Variation	% of total variation	P value	P value summary	Significant?			ZT 8:veh vs. ZT 20:veh	-28.86	-43.55 to -14.17	Yes	****	<0.0001					Source of Variation	% of total variation	P value	P value summary	Significant?			ZT 8:veh vs. ZT 20:veh	-11.18	-17.61 to -4.748	Yes	***	0.0003
Interaction	1.439	0.2249	ns	No			ZT 8:veh vs. ZT 20:AREG AAV	-2.429	-17.12 to 12.26	No	ns	>0.9999					Interaction	1.119	0.3242	ns	No			ZT 8:veh vs. ZT 20:AREG AAV	-1.096	-7.529 to 5.337	No	ns	>0.9999
Row Factor	42.15	<0.0001	****	Yes			ZT 8:AREG AAV vs. ZT 20:veh	-46.29	-60.97 to -31.60	Yes	****	<0.0001					Row Factor	40.56	<0.0001	****	Yes			ZT 8:AREG AAV vs. ZT 20:veh	-18.08	-24.51 to -11.65	Yes	****	<0.0001
Column Factor	34.16	<0.0001	****	Yes			ZT 8:AREG AAV vs. ZT 20:AREG AAV	-19.86	-34.55 to -5.169	Yes	**	0.0042					Column Factor	31.82	<0.0001	****	Yes			ZT 8:AREG AAV vs. ZT 20:AREG AAV	-7.996	-14.43 to -1.563	Yes	**	0.0092
							ZT 20:veh vs. ZT 20:AREG AAV	26.43	11.74 to 41.12	Yes	***	0.0002												ZT 20:veh vs. ZT 20:AREG AAV	10.09	3.652 to 16.52	Yes	***	0.0009
ANOVA table	SS	DF	MS	F (DFn, DFd)	P value												ANOVA table	SS	DF	MS	F (DFn, DFd)	P value
Interaction	141.8	1	141.8	F (1, 24) = 1.552	P=0.2249												Interaction	17.75	1	17.75	F (1, 24) = 1.013	P=0.3242
Row Factor	4153	1	4153	F (1, 24) = 45.46	P<0.0001		Test details	Mean 1	Mean 2	Mean Diff.	SE of diff.	N1	N2	t	DF		Row Factor	643.5	1	643.5	F (1, 24) = 36.73	P<0.0001		Test details	Mean 1	Mean 2	Mean Diff.	SE of diff.	N1	N2	t	DF
Column Factor	3366	1	3366	F (1, 24) = 36.85	P<0.0001												Column Factor	504.9	1	504.9	F (1, 24) = 28.81	P<0.0001
Residual	2192	24	91.35				ZT 8:veh vs. ZT 8:AREG AAV	27	9.571	17.43	5.109	7	7	3.412	24		Residual	420.5	24	17.52				ZT 8:veh vs. ZT 8:AREG AAV	10.73	3.825	6.9	2.238	7	7	3.084	24
							ZT 8:veh vs. ZT 20:veh	27	55.86	-28.86	5.109	7	7	5.649	24									ZT 8:veh vs. ZT 20:veh	10.73	21.91	-11.18	2.238	7	7	4.997	24
Difference between column means							ZT 8:veh vs. ZT 20:AREG AAV	27	29.43	-2.429	5.109	7	7	0.4754	24		Difference between column means							ZT 8:veh vs. ZT 20:AREG AAV	10.73	11.82	-1.096	2.238	7	7	0.4897	24
Mean of veh	41.43						ZT 8:AREG AAV vs. ZT 20:veh	9.571	55.86	-46.29	5.109	7	7	9.06	24		Mean of veh	16.32						ZT 8:AREG AAV vs. ZT 20:veh	3.825	21.91	-18.08	2.238	7	7	8.081	24
Mean of AREG AAV	19.5						ZT 8:AREG AAV vs. ZT 20:AREG AAV	9.571	29.43	-19.86	5.109	7	7	3.887	24		Mean of AREG AAV	7.823						ZT 8:AREG AAV vs. ZT 20:AREG AAV	3.825	11.82	-7.996	2.238	7	7	3.573	24
Difference between means	21.93						ZT 20:veh vs. ZT 20:AREG AAV	55.86	29.43	26.43	5.109	7	7	5.173	24		Difference between means	8.492						ZT 20:veh vs. ZT 20:AREG AAV	21.91	11.82	10.09	2.238	7	7	4.507	24
SE of difference	3.612																SE of difference	1.582
95% CI of difference	14.47 to 29.38																95% CI of difference	5.227 to 11.76
Difference between row means																	Difference between row means
Mean of ZT 8	18.29																Mean of ZT 8	7.275
Mean of ZT 20	42.64																Mean of ZT 20	16.86
Difference between means	-24.36																Difference between means	-9.588
SE of difference	3.612																SE of difference	1.582
95% CI of difference	-31.81 to -16.90																95% CI of difference	-12.85 to -6.323
Interaction CI																	Interaction CI
Mean diff, A1 - B1	17.43																Mean diff, A1 - B1	6.9
Mean diff, A2 - B2	26.43																Mean diff, A2 - B2	10.09
(A1 -B1) - (A2 - B2)	-9																(A1 -B1) - (A2 - B2)	-3.185
95% CI of difference	-23.91 to 5.911																95% CI of difference	-9.716 to 3.346
(B1 - A1) - (B2 - A2)	9																(B1 - A1) - (B2 - A2)	3.185
95% CI of difference	-5.911 to 23.91																95% CI of difference	-3.346 to 9.716
