# Supplementary material for: BMAL1–HIF2A heterodimer modulates circadian variations of myocardial injury
Source: Nature. 2025 Apr 23;641(8064):1017–28. doi: 10.1038/s41586-025-08898-z (PMC12095075; doi:10.1038/s41586-025-08898-z)
Supplement: Supplementary file 4 — Source data for Supplementary Tables 1–9. [file 41586_2025_8898_MOESM4_ESM.zip › 2024-02-02713C-s4/2024-02-02713C-Source data Supplementary Table 6.xlsx]

## Sheet: b
	Veh + Hif2aloxp/loxp Myosin Cre+						NOB + Hif2aloxp/loxp Myosin Cre+
ZT 8	41.2597	59.2642	47.3514	60.2557	60.2557	49.8918	39.3368	47.4319	44.7362	53.8284	48.1312	40.7471
ZT 20	61.8528	51.1574	39.9376	48.6938	62.4712	58.2966	43.8115	47.4519	48.8539	51.125	46.4666	47.5402
Two-way ANOVA	Ordinary						Bonferroni's multiple comparisons test	Mean Diff.	95.00% CI of diff.	Below threshold?	Summary	Adjusted P Value
Alpha	0.05
							ZT 8:Group A vs. ZT 8:Group B	7.344	-3.865 to 18.55	No	ns	0.4172
Source of Variation	% of total variation	P value	P value summary	Significant?			ZT 8:Group A vs. ZT 20:Group A	-0.6885	-11.90 to 10.52	No	ns	>0.9999
Interaction	0.1704	0.8338	ns	No			ZT 8:Group A vs. ZT 20:Group B	5.505	-5.705 to 16.71	No	ns	0.9963
Row Factor	0.8219	0.6457	ns	No			ZT 8:Group B vs. ZT 20:Group A	-8.033	-19.24 to 3.177	No	ns	0.2931
Column Factor	23.57	0.0212	*	Yes			ZT 8:Group B vs. ZT 20:Group B	-1.84	-13.05 to 9.370	No	ns	>0.9999
							ZT 20:Group A vs. ZT 20:Group B	6.193	-5.016 to 17.40	No	ns	0.7289
ANOVA table	SS	DF	MS	F (DFn, DFd)	P value
Interaction	1.988	1	1.988	F (1, 20) = 0.04517	P=0.8338
Row Factor	9.587	1	9.587	F (1, 20) = 0.2179	P=0.6457		Test details	Mean 1	Mean 2	Mean Diff.	SE of diff.	N1	N2	t	DF
Column Factor	274.9	1	274.9	F (1, 20) = 6.248	P=0.0212
Residual	879.9	20	44				ZT 8:Group A vs. ZT 8:Group B	53.05	45.7	7.344	3.83	6	6	1.918	20
							ZT 8:Group A vs. ZT 20:Group A	53.05	53.73	-0.6885	3.83	6	6	0.1798	20
Difference between column means							ZT 8:Group A vs. ZT 20:Group B	53.05	47.54	5.505	3.83	6	6	1.437	20
Mean of Group A	53.39						ZT 8:Group B vs. ZT 20:Group A	45.7	53.73	-8.033	3.83	6	6	2.098	20
Mean of Group B	46.62						ZT 8:Group B vs. ZT 20:Group B	45.7	47.54	-1.84	3.83	6	6	0.4804	20
Difference between means	6.769						ZT 20:Group A vs. ZT 20:Group B	53.73	47.54	6.193	3.83	6	6	1.617	20
SE of difference	2.708
95% CI of difference	1.120 to 12.42
Difference between row means
Mean of ZT 8	49.37
Mean of ZT 20	50.64
Difference between means	-1.264
SE of difference	2.708
95% CI of difference	-6.913 to 4.385
Interaction CI
Mean diff, A1 - B1	7.344
Mean diff, A2 - B2	6.193
(A1 -B1) - (A2 - B2)	1.151
95% CI of difference	-10.15 to 12.45
(B1 - A1) - (B2 - A2)	-1.151
95% CI of difference	-12.45 to 10.15

## Sheet: c
	Veh + Hif2aloxp/loxp Myosin Cre+						NOB + Hif2aloxp/loxp Myosin Cre+
ZT 8	44.7032	51.0949	43.8154	57.8276	35.3466	43.0107	44.8761	32.1791	36.5626	42.5896	47.5886	34.8268
ZT 20	44.2408	39.2618	32.884	47.871	44.35	43.3105	47.5296	56.3668	42.6976	30.7609	41.3411	57.2597
Two-way ANOVA	Ordinary						Bonferroni's multiple comparisons test	Mean Diff.	95.00% CI of diff.	Below threshold?	Summary	Adjusted P Value
Alpha	0.05
							ZT 8:Group A vs. ZT 8:Group B	6.196	-6.456 to 18.85	No	ns	>0.9999
Source of Variation	% of total variation	P value	P value summary	Significant?			ZT 8:Group A vs. ZT 20:Group A	3.98	-8.672 to 16.63	No	ns	>0.9999
Interaction	12.09	0.1107	ns	No			ZT 8:Group A vs. ZT 20:Group B	-0.02619	-12.68 to 12.63	No	ns	>0.9999
Row Factor	0.5837	0.7176	ns	No			ZT 8:Group B vs. ZT 20:Group A	-2.216	-14.87 to 10.44	No	ns	>0.9999
Column Factor	0.5567	0.7239	ns	No			ZT 8:Group B vs. ZT 20:Group B	-6.222	-18.87 to 6.430	No	ns	0.9928
							ZT 20:Group A vs. ZT 20:Group B	-4.006	-16.66 to 8.646	No	ns	>0.9999
ANOVA table	SS	DF	MS	F (DFn, DFd)	P value
Interaction	156.1	1	156.1	F (1, 20) = 2.786	P=0.1107
Row Factor	7.54	1	7.54	F (1, 20) = 0.1345	P=0.7176		Test details	Mean 1	Mean 2	Mean Diff.	SE of diff.	N1	N2	t	DF
Column Factor	7.192	1	7.192	F (1, 20) = 0.1283	P=0.7239
Residual	1121	20	56.05				ZT 8:Group A vs. ZT 8:Group B	45.97	39.77	6.196	4.322	6	6	1.433	20
							ZT 8:Group A vs. ZT 20:Group A	45.97	41.99	3.98	4.322	6	6	0.9208	20
Difference between column means							ZT 8:Group A vs. ZT 20:Group B	45.97	45.99	-0.02619	4.322	6	6	0.006059	20
Mean of Group A	43.98						ZT 8:Group B vs. ZT 20:Group A	39.77	41.99	-2.216	4.322	6	6	0.5127	20
Mean of Group B	42.88						ZT 8:Group B vs. ZT 20:Group B	39.77	45.99	-6.222	4.322	6	6	1.44	20
Difference between means	1.095						ZT 20:Group A vs. ZT 20:Group B	41.99	45.99	-4.006	4.322	6	6	0.9269	20
SE of difference	3.056
95% CI of difference	-5.281 to 7.470
Difference between row means
Mean of ZT 8	42.87
Mean of ZT 20	43.99
Difference between means	-1.121
SE of difference	3.056
95% CI of difference	-7.497 to 5.254
Interaction CI
Mean diff, A1 - B1	6.196
Mean diff, A2 - B2	-4.006
(A1 -B1) - (A2 - B2)	10.2
95% CI of difference	-2.549 to 22.95
(B1 - A1) - (B2 - A2)	-10.2
95% CI of difference	-22.95 to 2.549

## Sheet: d
EF																	FS
	Veh + Hif2aloxp/loxp Myosin Cre+						NOB + Hif2aloxp/loxp Myosin Cre+											Veh + Hif2aloxp/loxp Myosin Cre+						NOB + Hif2aloxp/loxp Myosin Cre+
ZT 8	18.938	17.264	19.158	24.357	24.818	24.81	18.763	20.743	18.097	17.089	25.964	23.07					ZT 8	7.863	8.262	8.133	14.402	13.807	10.856	7.278	9.217	8.322	7.938	14.543	9.922
ZT 20	22.852	16.994	20.114	18.572	20.954	28.188	18.827	25.304	23.538	18.229	16.963	20.903					ZT 20	11.358	5.981	13.106	7.366	11.444	12.491	9.177	11.713	11.792	4.652	11.171	6.275
Two-way ANOVA	Ordinary						Bonferroni's multiple comparisons test	Mean Diff.	95.00% CI of diff.	Below threshold?	Summary	Adjusted P Value					Two-way ANOVA	Ordinary						Bonferroni's multiple comparisons test	Mean Diff.	95.00% CI of diff.	Below threshold?	Summary	Adjusted P Value
Alpha	0.05																Alpha	0.05
							ZT 8:veh vs. ZT 8:NOB	0.9365	-5.004 to 6.877	No	ns	>0.9999												ZT 8:veh vs. ZT 8:NOB	1.017	-3.863 to 5.897	No	ns	>0.9999
Source of Variation	% of total variation	P value	P value summary	Significant?			ZT 8:veh vs. ZT 20:veh	0.2785	-5.662 to 6.219	No	ns	>0.9999					Source of Variation	% of total variation	P value	P value summary	Significant?			ZT 8:veh vs. ZT 20:veh	0.2628	-4.617 to 5.143	No	ns	>0.9999
Interaction	0.04845	0.9219	ns	No			ZT 8:veh vs. ZT 20:NOB	0.9302	-5.011 to 6.871	No	ns	>0.9999					Interaction	0.01777	0.952	ns	No			ZT 8:veh vs. ZT 20:NOB	1.424	-3.456 to 6.304	No	ns	>0.9999
Row Factor	0.04424	0.9254	ns	No			ZT 8:NOB vs. ZT 20:veh	-0.658	-6.599 to 5.283	No	ns	>0.9999					Row Factor	0.3851	0.7794	ns	No			ZT 8:NOB vs. ZT 20:veh	-0.7543	-5.634 to 4.126	No	ns	>0.9999
Column Factor	1.506	0.5862	ns	No			ZT 8:NOB vs. ZT 20:NOB	-0.006333	-5.947 to 5.935	No	ns	>0.9999					Column Factor	4.076	0.3666	ns	No			ZT 8:NOB vs. ZT 20:NOB	0.4067	-4.473 to 5.287	No	ns	>0.9999
							ZT 20:veh vs. ZT 20:NOB	0.6517	-5.289 to 6.593	No	ns	>0.9999												ZT 20:veh vs. ZT 20:NOB	1.161	-3.719 to 6.041	No	ns	>0.9999
ANOVA table	SS	DF	MS	F (DFn, DFd)	P value												ANOVA table	SS	DF	MS	F (DFn, DFd)	P value
Interaction	0.1217	1	0.1217	F (1, 20) = 0.009848	P=0.9219												Interaction	0.03103	1	0.03103	F (1, 20) = 0.003721	P=0.9520
Row Factor	0.1111	1	0.1111	F (1, 20) = 0.008991	P=0.9254		Test details	Mean 1	Mean 2	Mean Diff.	SE of diff.	N1	N2	t	DF		Row Factor	0.6723	1	0.6723	F (1, 20) = 0.08063	P=0.7794		Test details	Mean 1	Mean 2	Mean Diff.	SE of diff.	N1	N2	t	DF
Column Factor	3.783	1	3.783	F (1, 20) = 0.3062	P=0.5862												Column Factor	7.117	1	7.117	F (1, 20) = 0.8534	P=0.3666
Residual	247.2	20	12.36				ZT 8:veh vs. ZT 8:NOB	21.56	20.62	0.9365	2.03	6	6	0.4614	20		Residual	166.8	20	8.339				ZT 8:veh vs. ZT 8:NOB	10.55	9.537	1.017	1.667	6	6	0.6101	20
							ZT 8:veh vs. ZT 20:veh	21.56	21.28	0.2785	2.03	6	6	0.1372	20									ZT 8:veh vs. ZT 20:veh	10.55	10.29	0.2628	1.667	6	6	0.1576	20
Difference between column means							ZT 8:veh vs. ZT 20:NOB	21.56	20.63	0.9302	2.03	6	6	0.4583	20		Difference between column means							ZT 8:veh vs. ZT 20:NOB	10.55	9.13	1.424	1.667	6	6	0.854	20
Mean of veh	21.42						ZT 8:NOB vs. ZT 20:veh	20.62	21.28	-0.658	2.03	6	6	0.3242	20		Mean of veh	10.42						ZT 8:NOB vs. ZT 20:veh	9.537	10.29	-0.7543	1.667	6	6	0.4525	20
Mean of NOB	20.62						ZT 8:NOB vs. ZT 20:NOB	20.62	20.63	-0.006333	2.03	6	6	0.00312	20		Mean of NOB	9.333						ZT 8:NOB vs. ZT 20:NOB	9.537	9.13	0.4067	1.667	6	6	0.2439	20
Difference between means	0.7941						ZT 20:veh vs. ZT 20:NOB	21.28	20.63	0.6517	2.03	6	6	0.3211	20		Difference between means	1.089						ZT 20:veh vs. ZT 20:NOB	10.29	9.13	1.161	1.667	6	6	0.6964	20
SE of difference	1.435																SE of difference	1.179
95% CI of difference	-2.200 to 3.788																95% CI of difference	-1.370 to 3.548
Difference between row means																	Difference between row means
Mean of ZT 8	21.09																Mean of ZT 8	10.05
Mean of ZT 20	20.95																Mean of ZT 20	9.711
Difference between means	0.1361																Difference between means	0.3348
SE of difference	1.435																SE of difference	1.179
95% CI of difference	-2.858 to 3.130																95% CI of difference	-2.124 to 2.794
Interaction CI																	Interaction CI
Mean diff, A1 - B1	0.9365																Mean diff, A1 - B1	1.017
Mean diff, A2 - B2	0.6517																Mean diff, A2 - B2	1.161
(A1 -B1) - (A2 - B2)	0.2848																(A1 -B1) - (A2 - B2)	-0.1438
95% CI of difference	-5.703 to 6.272																95% CI of difference	-5.062 to 4.774
(B1 - A1) - (B2 - A2)	-0.2848																(B1 - A1) - (B2 - A2)	0.1438
95% CI of difference	-6.272 to 5.703																95% CI of difference	-4.774 to 5.062
GLS
	Veh + Hif2aloxp/loxp Myosin Cre+						NOB + Hif2aloxp/loxp Myosin Cre+
ZT 8	-5.635	-4.351	-5.116	-5.606	-7.061	-6.861	-2.322	-7.751	-5.678	-6.485	-6.173	-6.517
ZT 20	-4.557	-3.977	-6.42	-3.563	-5.405	-7.388	-5.348	-6.225	-7.364	-6.721	-4.313	-5.969
Two-way ANOVA	Ordinary						Bonferroni's multiple comparisons test	Mean Diff.	95.00% CI of diff.	Below threshold?	Summary	Adjusted P Value
Alpha	0.05
							ZT 8:veh vs. ZT 8:NOB	0.04933	-2.310 to 2.409	No	ns	>0.9999
Source of Variation	% of total variation	P value	P value summary	Significant?			ZT 8:veh vs. ZT 20:veh	-0.5533	-2.913 to 1.806	No	ns	>0.9999
Interaction	1.909	0.5335	ns	No			ZT 8:veh vs. ZT 20:NOB	0.2183	-2.141 to 2.578	No	ns	>0.9999
Row Factor	0.5404	0.7395	ns	No			ZT 8:NOB vs. ZT 20:veh	-0.6027	-2.962 to 1.757	No	ns	>0.9999
Column Factor	2.466	0.4797	ns	No			ZT 8:NOB vs. ZT 20:NOB	0.169	-2.191 to 2.529	No	ns	>0.9999
							ZT 20:veh vs. ZT 20:NOB	0.7717	-1.588 to 3.131	No	ns	>0.9999
ANOVA table	SS	DF	MS	F (DFn, DFd)	P value
Interaction	0.7826	1	0.7826	F (1, 20) = 0.4015	P=0.5335
Row Factor	0.2216	1	0.2216	F (1, 20) = 0.1137	P=0.7395		Test details	Mean 1	Mean 2	Mean Diff.	SE of diff.	N1	N2	t	DF
Column Factor	1.011	1	1.011	F (1, 20) = 0.5187	P=0.4797
Residual	38.99	20	1.949				ZT 8:veh vs. ZT 8:NOB	-5.772	-5.821	0.04933	0.8061	6	6	0.0612	20
							ZT 8:veh vs. ZT 20:veh	-5.772	-5.218	-0.5533	0.8061	6	6	0.6864	20
Difference between column means							ZT 8:veh vs. ZT 20:NOB	-5.772	-5.99	0.2183	0.8061	6	6	0.2709	20
Mean of veh	-5.495						ZT 8:NOB vs. ZT 20:veh	-5.821	-5.218	-0.6027	0.8061	6	6	0.7476	20
Mean of NOB	-5.906						ZT 8:NOB vs. ZT 20:NOB	-5.821	-5.99	0.169	0.8061	6	6	0.2097	20
Difference between means	0.4105						ZT 20:veh vs. ZT 20:NOB	-5.218	-5.99	0.7717	0.8061	6	6	0.9573	20
SE of difference	0.57
95% CI of difference	-0.7785 to 1.599
Difference between row means
Mean of ZT 8	-5.796
Mean of ZT 20	-5.604
Difference between means	-0.1922
SE of difference	0.57
95% CI of difference	-1.381 to 0.9968
Interaction CI
Mean diff, A1 - B1	0.04933
Mean diff, A2 - B2	0.7717
(A1 -B1) - (A2 - B2)	-0.7223
95% CI of difference	-3.100 to 1.656
(B1 - A1) - (B2 - A2)	0.7223
95% CI of difference	-1.656 to 3.100

## Sheet: e
ESV
	Veh + Hif2aloxp/loxp Myosin Cre+						NOB + Hif2aloxp/loxp Myosin Cre+
ZT 8	80.497	79.329	77.506	66.97	74.347	75.331	80.86	73.301	85.594	85.34	64.298	66.27
ZT 20	74.926	93.529	78.67	80.683	64.673	66.407	78.035	74.826	70.115	87.58	75.919	70.23
Two-way ANOVA	Ordinary						Bonferroni's multiple comparisons test	Mean Diff.	95.00% CI of diff.	Below threshold?	Summary	Adjusted P Value
Alpha	0.05
							ZT 8:veh vs. ZT 8:NOB	-0.2805	-14.03 to 13.47	No	ns	>0.9999
Source of Variation	% of total variation	P value	P value summary	Significant?			ZT 8:veh vs. ZT 20:veh	-0.818	-14.56 to 12.93	No	ns	>0.9999
Interaction	0.04699	0.9237	ns	No			ZT 8:veh vs. ZT 20:NOB	-0.4542	-14.20 to 13.29	No	ns	>0.9999
Row Factor	0.1113	0.8828	ns	No			ZT 8:NOB vs. ZT 20:veh	-0.5375	-14.28 to 13.21	No	ns	>0.9999
Column Factor	0.0007859	0.9901	ns	No			ZT 8:NOB vs. ZT 20:NOB	-0.1737	-13.92 to 13.57	No	ns	>0.9999
							ZT 20:veh vs. ZT 20:NOB	0.3638	-13.38 to 14.11	No	ns	>0.9999
ANOVA table	SS	DF	MS	F (DFn, DFd)	P value
Interaction	0.6227	1	0.6227	F (1, 20) = 0.009412	P=0.9237
Row Factor	1.475	1	1.475	F (1, 20) = 0.02229	P=0.8828		Test details	Mean 1	Mean 2	Mean Diff.	SE of diff.	N1	N2	t	DF
Column Factor	0.01042	1	0.01042	F (1, 20) = 0.0001574	P=0.9901
Residual	1323	20	66.16				ZT 8:veh vs. ZT 8:NOB	75.66	75.94	-0.2805	4.696	6	6	0.05973	20
							ZT 8:veh vs. ZT 20:veh	75.66	76.48	-0.818	4.696	6	6	0.1742	20
Difference between column means							ZT 8:veh vs. ZT 20:NOB	75.66	76.12	-0.4542	4.696	6	6	0.09671	20
Mean of veh	76.07						ZT 8:NOB vs. ZT 20:veh	75.94	76.48	-0.5375	4.696	6	6	0.1145	20
Mean of NOB	76.03						ZT 8:NOB vs. ZT 20:NOB	75.94	76.12	-0.1737	4.696	6	6	0.03698	20
Difference between means	0.04167						ZT 20:veh vs. ZT 20:NOB	76.48	76.12	0.3638	4.696	6	6	0.07747	20
SE of difference	3.321
95% CI of difference	-6.885 to 6.969
Difference between row means
Mean of ZT 8	75.8
Mean of ZT 20	76.3
Difference between means	-0.4958
SE of difference	3.321
95% CI of difference	-7.423 to 6.431
Interaction CI
Mean diff, A1 - B1	-0.2805
Mean diff, A2 - B2	0.3638
(A1 -B1) - (A2 - B2)	-0.6443
95% CI of difference	-14.50 to 13.21
(B1 - A1) - (B2 - A2)	0.6443
95% CI of difference	-13.21 to 14.50

## Sheet: f
ESLVM
	Veh + Hif2aloxp/loxp Myosin Cre+						NOB + Hif2aloxp/loxp Myosin Cre+
ZT 8	60.392	55.188	65.978	56.532	59.53	61.235	58.194	59.944	55.686	61.348	64.857	62.41
ZT 20	59.686	61.468	68.032	56.107	60.072	54.872	59.448	60.962	59.118	66.558	60.5	63.006
Two-way ANOVA	Ordinary						Bonferroni's multiple comparisons test	Mean Diff.	95.00% CI of diff.	Below threshold?	Summary	Adjusted P Value
Alpha	0.05
							ZT 8:veh vs. ZT 8:NOB	-0.5973	-6.828 to 5.634	No	ns	>0.9999
Source of Variation	% of total variation	P value	P value summary	Significant?			ZT 8:veh vs. ZT 20:veh	-0.2303	-6.461 to 6.001	No	ns	>0.9999
Interaction	0.4899	0.7527	ns	No			ZT 8:veh vs. ZT 20:NOB	-1.79	-8.020 to 4.441	No	ns	>0.9999
Row Factor	1.071	0.6417	ns	No			ZT 8:NOB vs. ZT 20:veh	0.367	-5.864 to 6.598	No	ns	>0.9999
Column Factor	2.462	0.4821	ns	No			ZT 8:NOB vs. ZT 20:NOB	-1.192	-7.423 to 5.039	No	ns	>0.9999
							ZT 20:veh vs. ZT 20:NOB	-1.559	-7.790 to 4.672	No	ns	>0.9999
ANOVA table	SS	DF	MS	F (DFn, DFd)	P value
Interaction	1.388	1	1.388	F (1, 20) = 0.1021	P=0.7527
Row Factor	3.035	1	3.035	F (1, 20) = 0.2233	P=0.6417		Test details	Mean 1	Mean 2	Mean Diff.	SE of diff.	N1	N2	t	DF
Column Factor	6.976	1	6.976	F (1, 20) = 0.5131	P=0.4821
Residual	271.9	20	13.59				ZT 8:veh vs. ZT 8:NOB	59.81	60.41	-0.5973	2.129	6	6	0.2806	20
							ZT 8:veh vs. ZT 20:veh	59.81	60.04	-0.2303	2.129	6	6	0.1082	20
Difference between column means							ZT 8:veh vs. ZT 20:NOB	59.81	61.6	-1.79	2.129	6	6	0.8407	20
Mean of veh	59.92						ZT 8:NOB vs. ZT 20:veh	60.41	60.04	0.367	2.129	6	6	0.1724	20
Mean of NOB	61						ZT 8:NOB vs. ZT 20:NOB	60.41	61.6	-1.192	2.129	6	6	0.56	20
Difference between means	-1.078						ZT 20:veh vs. ZT 20:NOB	60.04	61.6	-1.559	2.129	6	6	0.7325	20
SE of difference	1.505
95% CI of difference	-4.218 to 2.062
Difference between row means
Mean of ZT 8	60.11
Mean of ZT 20	60.82
Difference between means	-0.7113
SE of difference	1.505
95% CI of difference	-3.851 to 2.429
Interaction CI
Mean diff, A1 - B1	-0.5973
Mean diff, A2 - B2	-1.559
(A1 -B1) - (A2 - B2)	0.9618
95% CI of difference	-5.318 to 7.241
(B1 - A1) - (B2 - A2)	-0.9618
95% CI of difference	-7.241 to 5.318

## Sheet: j
Time	Bmal1 flox/Myosin Cre + Veh							Bmal1 flox/Myosin Cre + NOB
ZT 8	61.5236	45.7302	58.6447	55.1621	52.3011	53.9487	57.6529	53.3867	57.5322	47.1184	48.8964	62.1616	42.566	44.3614
ZT 20	52.6104	41.5867	51.9468	61.0863	49.0044	62.8073	61.4415	45.4405	56.5602	61.3143	45.6745	66.2753	49.9509	57.2255
Two-way ANOVA	Ordinary						Bonferroni's multiple comparisons test	Mean Diff.	95.00% CI of diff.	Below threshold?	Summary	Adjusted P Value
Alpha	0.05
							ZT 8:Bmal1 flox/Myosin Cre + Veh vs. ZT 8:Bmal1 flox/Myosin Cre + NOB	4.134	-6.775 to 15.04	No	ns	>0.9999
Source of Variation	% of total variation	P value	P value summary	Significant?			ZT 8:Bmal1 flox/Myosin Cre + Veh vs. ZT 20:Bmal1 flox/Myosin Cre + Veh	0.64	-10.27 to 11.55	No	ns	>0.9999
Interaction	2.65	0.4189	ns	No			ZT 8:Bmal1 flox/Myosin Cre + Veh vs. ZT 20:Bmal1 flox/Myosin Cre + NOB	0.3603	-10.55 to 11.27	No	ns	>0.9999
Row Factor	1.336	0.5647	ns	No			ZT 8:Bmal1 flox/Myosin Cre + NOB vs. ZT 20:Bmal1 flox/Myosin Cre + Veh	-3.494	-14.40 to 7.415	No	ns	>0.9999
Column Factor	2.021	0.4795	ns	No			ZT 8:Bmal1 flox/Myosin Cre + NOB vs. ZT 20:Bmal1 flox/Myosin Cre + NOB	-3.774	-14.68 to 7.136	No	ns	>0.9999
							ZT 20:Bmal1 flox/Myosin Cre + Veh vs. ZT 20:Bmal1 flox/Myosin Cre + NOB	-0.2797	-11.19 to 10.63	No	ns	>0.9999
ANOVA table	SS	DF	MS	F (DFn, DFd)	P value
Interaction	34.1	1	34.1	F (1, 24) = 0.6766	P=0.4189
Row Factor	17.19	1	17.19	F (1, 24) = 0.3411	P=0.5647		Test details	Mean 1	Mean 2	Mean Diff.	SE of diff.	N1	N2	t	DF
Column Factor	26	1	26	F (1, 24) = 0.5160	P=0.4795
Residual	1209	24	50.4				ZT 8:Bmal1 flox/Myosin Cre + Veh vs. ZT 8:Bmal1 flox/Myosin Cre + NOB	54.99	50.86	4.134	3.795	7	7	1.09	24
							ZT 8:Bmal1 flox/Myosin Cre + Veh vs. ZT 20:Bmal1 flox/Myosin Cre + Veh	54.99	54.35	0.64	3.795	7	7	0.1687	24
Difference between column means							ZT 8:Bmal1 flox/Myosin Cre + Veh vs. ZT 20:Bmal1 flox/Myosin Cre + NOB	54.99	54.63	0.3603	3.795	7	7	0.09495	24
Mean of Bmal1 flox/Myosin Cre + Veh	54.67						ZT 8:Bmal1 flox/Myosin Cre + NOB vs. ZT 20:Bmal1 flox/Myosin Cre + Veh	50.86	54.35	-3.494	3.795	7	7	0.9209	24
Mean of Bmal1 flox/Myosin Cre + NOB	52.75						ZT 8:Bmal1 flox/Myosin Cre + NOB vs. ZT 20:Bmal1 flox/Myosin Cre + NOB	50.86	54.63	-3.774	3.795	7	7	0.9946	24
Difference between means	1.927						ZT 20:Bmal1 flox/Myosin Cre + Veh vs. ZT 20:Bmal1 flox/Myosin Cre + NOB	54.35	54.63	-0.2797	3.795	7	7	0.07371	24
SE of difference	2.683
95% CI of difference	-3.610 to 7.465
Difference between row means
Mean of ZT 8	52.93
Mean of ZT 20	54.49
Difference between means	-1.567
SE of difference	2.683
95% CI of difference	-7.105 to 3.971
Interaction CI
Mean diff, A1 - B1	4.134

## Sheet: k
Time	Bmal1 flox/Myosin Cre + Veh							Bmal1 flox/Myosin Cre + NOB
ZT 8	37.1867	42.3895	42.1611	54.5254	46.287	43.8784	48.9989	52.6592	31.0444	51.3603	42.5202	30.6512	35.0687	34.4777
ZT 20	51.7733	52.7153	42.8557	44.9025	43.5252	43.3877	44.1595	54.3573	45.1502	36.1025	42.3983	41.2288	53.264	49.0924
Two-way ANOVA	Ordinary						Bonferroni's multiple comparisons test	Mean Diff.	95.00% CI of diff.	Below threshold?	Summary	Adjusted P Value
Alpha	0.05
							ZT 8:Bmal1 flox/Myosin Cre + Veh vs. ZT 8:Bmal1 flox/Myosin Cre + NOB	5.378	-4.908 to 15.66	No	ns	0.8749
Source of Variation	% of total variation	P value	P value summary	Significant?			ZT 8:Bmal1 flox/Myosin Cre + Veh vs. ZT 20:Bmal1 flox/Myosin Cre + Veh	-1.127	-11.41 to 9.158	No	ns	>0.9999
Interaction	3.623	0.3206	ns	No			ZT 8:Bmal1 flox/Myosin Cre + Veh vs. ZT 20:Bmal1 flox/Myosin Cre + NOB	-0.8809	-11.17 to 9.405	No	ns	>0.9999
Row Factor	7.506	0.1573	ns	No			ZT 8:Bmal1 flox/Myosin Cre + NOB vs. ZT 20:Bmal1 flox/Myosin Cre + Veh	-6.505	-16.79 to 3.780	No	ns	0.489
Column Factor	4.352	0.2773	ns	No			ZT 8:Bmal1 flox/Myosin Cre + NOB vs. ZT 20:Bmal1 flox/Myosin Cre + NOB	-6.259	-16.54 to 4.027	No	ns	0.5579
							ZT 20:Bmal1 flox/Myosin Cre + Veh vs. ZT 20:Bmal1 flox/Myosin Cre + NOB	0.2465	-10.04 to 10.53	No	ns	>0.9999
ANOVA table	SS	DF	MS	F (DFn, DFd)	P value
Interaction	46.08	1	46.08	F (1, 24) = 1.029	P=0.3206
Row Factor	95.47	1	95.47	F (1, 24) = 2.131	P=0.1573		Test details	Mean 1	Mean 2	Mean Diff.	SE of diff.	N1	N2	t	DF
Column Factor	55.36	1	55.36	F (1, 24) = 1.236	P=0.2773
Residual	1075	24	44.8				ZT 8:Bmal1 flox/Myosin Cre + Veh vs. ZT 8:Bmal1 flox/Myosin Cre + NOB	45.06	39.68	5.378	3.578	7	7	1.503	24
							ZT 8:Bmal1 flox/Myosin Cre + Veh vs. ZT 20:Bmal1 flox/Myosin Cre + Veh	45.06	46.19	-1.127	3.578	7	7	0.3152	24
Difference between column means							ZT 8:Bmal1 flox/Myosin Cre + Veh vs. ZT 20:Bmal1 flox/Myosin Cre + NOB	45.06	45.94	-0.8809	3.578	7	7	0.2462	24
Mean of Bmal1 flox/Myosin Cre + Veh	45.62						ZT 8:Bmal1 flox/Myosin Cre + NOB vs. ZT 20:Bmal1 flox/Myosin Cre + Veh	39.68	46.19	-6.505	3.578	7	7	1.818	24
Mean of Bmal1 flox/Myosin Cre + NOB	42.81						ZT 8:Bmal1 flox/Myosin Cre + NOB vs. ZT 20:Bmal1 flox/Myosin Cre + NOB	39.68	45.94	-6.259	3.578	7	7	1.749	24
Difference between means	2.812						ZT 20:Bmal1 flox/Myosin Cre + Veh vs. ZT 20:Bmal1 flox/Myosin Cre + NOB	46.19	45.94	0.2465	3.578	7	7	0.06891	24
SE of difference	2.53
95% CI of difference	-2.409 to 8.033
Difference between row means
Mean of ZT 8	42.37
Mean of ZT 20	46.07
Difference between means	-3.693
SE of difference	2.53
95% CI of difference	-8.914 to 1.528
Interaction CI
Mean diff, A1 - B1	5.378
Mean diff, A2 - B2	0.2465
(A1 -B1) - (A2 - B2)	5.131
95% CI of difference	-5.311 to 15.57
(B1 - A1) - (B2 - A2)	-5.131
95% CI of difference	-15.57 to 5.311

## Sheet: l
Time	Bmal1 flox/Myosin Cre + Veh							Bmal1 flox/Myosin Cre + NOB
ZT8	60.35	261.15	106.45	51.25	36.9	60	97.5	94.25	56.9	39.35	75.2	81.75	92.2	46.6
ZT20	149.7	128.7	165.15	154.75	85.3	44.25	47.9	85.9	49.5	54.5	52.65	38.45	206.4	193.75
Two-way ANOVA	Ordinary						Bonferroni's multiple comparisons test	Mean Diff.	95.00% CI of diff.	Below threshold?	Summary	Adjusted P Value
Alpha	0.05
							ZT 8:Bmal1 flox/Myosin Cre + Veh vs. ZT 8:Bmal1 flox/Myosin Cre + NOB	26.76	-64.70 to 118.2	No	ns	>0.9999
Source of Variation	% of total variation	P value	P value summary	Significant?			ZT 8:Bmal1 flox/Myosin Cre + Veh vs. ZT 20:Bmal1 flox/Myosin Cre + Veh	-14.59	-106.1 to 76.87	No	ns	>0.9999
Interaction	0.3365	0.7709	ns	No			ZT 8:Bmal1 flox/Myosin Cre + Veh vs. ZT 20:Bmal1 flox/Myosin Cre + NOB	-1.079	-92.54 to 90.39	No	ns	>0.9999
Row Factor	3.451	0.355	ns	No			ZT 8:Bmal1 flox/Myosin Cre + NOB vs. ZT 20:Bmal1 flox/Myosin Cre + Veh	-41.36	-132.8 to 50.11	No	ns	>0.9999
Column Factor	3.109	0.3795	ns	No			ZT 8:Bmal1 flox/Myosin Cre + NOB vs. ZT 20:Bmal1 flox/Myosin Cre + NOB	-27.84	-119.3 to 63.62	No	ns	>0.9999
							ZT 20:Bmal1 flox/Myosin Cre + Veh vs. ZT 20:Bmal1 flox/Myosin Cre + NOB	13.51	-77.95 to 105.0	No	ns	>0.9999
ANOVA table	SS	DF	MS	F (DFn, DFd)	P value
Interaction	307.2	1	307.2	F (1, 24) = 0.08673	P=0.7709
Row Factor	3151	1	3151	F (1, 24) = 0.8897	P=0.3550		Test details	Mean 1	Mean 2	Mean Diff.	SE of diff.	N1	N2	t	DF
Column Factor	2839	1	2839	F (1, 24) = 0.8015	P=0.3795
Residual	85014	24	3542				ZT 8:Bmal1 flox/Myosin Cre + Veh vs. ZT 8:Bmal1 flox/Myosin Cre + NOB	96.23	69.46	26.76	31.81	7	7	0.8413	24
							ZT 8:Bmal1 flox/Myosin Cre + Veh vs. ZT 20:Bmal1 flox/Myosin Cre + Veh	96.23	110.8	-14.59	31.81	7	7	0.4587	24
Difference between column means							ZT 8:Bmal1 flox/Myosin Cre + Veh vs. ZT 20:Bmal1 flox/Myosin Cre + NOB	96.23	97.31	-1.079	31.81	7	7	0.0339	24
Mean of Bmal1 flox/Myosin Cre + Veh	103.5						ZT 8:Bmal1 flox/Myosin Cre + NOB vs. ZT 20:Bmal1 flox/Myosin Cre + Veh	69.46	110.8	-41.36	31.81	7	7	1.3	24
Mean of Bmal1 flox/Myosin Cre + NOB	83.39						ZT 8:Bmal1 flox/Myosin Cre + NOB vs. ZT 20:Bmal1 flox/Myosin Cre + NOB	69.46	97.31	-27.84	31.81	7	7	0.8752	24
Difference between means	20.14						ZT 20:Bmal1 flox/Myosin Cre + Veh vs. ZT 20:Bmal1 flox/Myosin Cre + NOB	110.8	97.31	13.51	31.81	7	7	0.4248	24
SE of difference	22.5
95% CI of difference	-26.29 to 66.57
Difference between row means
Mean of ZT 8	82.85
Mean of ZT 20	104.1
Difference between means	-21.22
SE of difference	22.5
95% CI of difference	-67.65 to 25.21
Interaction CI
Mean diff, A1 - B1	26.76
Mean diff, A2 - B2	13.51
(A1 -B1) - (A2 - B2)	13.25
95% CI of difference	-79.61 to 106.1

## Sheet: m
EF																		FS																	GLS
	Bmal1loxp/loxp Myosin Cre+ + Veh							Bmal1loxp/loxp Myosin Cre+ + NOB											Bmal1loxp/loxp Myosin Cre+ + Veh							Bmal1loxp/loxp Myosin Cre+ + NOB										Bmal1loxp/loxp Myosin Cre+ + Veh							Bmal1loxp/loxp Myosin Cre+ + NOB
ZT 8	10.593	6.806	11.176	6.003	12.375	10.937	19.502	20.107	12.057	10.306	19.094	10.773	13.3	17.84				ZT 8	6.129	1.379	3.598	3.049	4.611	4.429	4.712	10.322	6.845	5.176	6.066	5.569	4.303	11.271			ZT 8	-1.366	-1.132	-2.789	-0.101	-3.44	-3.749	-2.621	-3.567	-2.175	-2.119	-3.456	-1.921	-3.936	-1.929
ZT 20	10.749	17.342	13.456	12.656	8.072	12.847	23.592	12.684	15.472	21.973	16.305	17.935	18.727	16.437				ZT 20	6.71	9.339	14.437	6.536	3.304	6.539	9.174	7.805	5.594	13.757	4.819	7.948	9.855	6.978			ZT 20	-3.936	-1.269	-6.914	-0.597	-1.938	-2.824	-2.125	-1.479	-1.039	-4.265	-2.633	-3.104	-3.865	-2.726
Two-way ANOVA	Ordinary						Bonferroni's multiple comparisons test	Mean Diff.	95.00% CI of diff.	Below threshold?	Summary	Adjusted P Value						Two-way ANOVA	Ordinary						Bonferroni's multiple comparisons test	Mean Diff.	95.00% CI of diff.	Below threshold?	Summary	Adjusted P Value					Two-way ANOVA	Ordinary						Bonferroni's multiple comparisons test	Mean Diff.	95.00% CI of diff.	Below threshold?	Summary	Adjusted P Value
Alpha	0.05																	Alpha	0.05																Alpha	0.05
							ZT 8:Group A vs. ZT 8:Group B	-3.726	-10.17 to 2.714	No	ns	0.6552													ZT 8:Group A vs. ZT 8:Group B	-3.092	-7.329 to 1.145	No	ns	0.2795												ZT 8:Group A vs. ZT 8:Group B	0.5579	-1.664 to 2.780	No	ns	>0.9999
Source of Variation	% of total variation	P value	P value summary	Significant?			ZT 8:Group A vs. ZT 20:Group A	-3.046	-9.486 to 3.394	No	ns	>0.9999						Source of Variation	% of total variation	P value	P value summary	Significant?			ZT 8:Group A vs. ZT 20:Group A	-4.019	-8.256 to 0.2179	No	ns	0.0705					Source of Variation	% of total variation	P value	P value summary	Significant?			ZT 8:Group A vs. ZT 20:Group A	0.6293	-1.593 to 2.852	No	ns	>0.9999
Interaction	0.1798	0.8143	ns	No			ZT 8:Group A vs. ZT 20:Group B	-6.02	-12.46 to 0.4202	No	ns	0.0772						Interaction	6.005	0.1643	ns	No			ZT 8:Group A vs. ZT 20:Group B	-4.121	-8.358 to 0.1154	No	ns	0.06					Interaction	1.328	0.5709	ns	No			ZT 8:Group A vs. ZT 20:Group B	0.559	-1.663 to 2.781	No	ns	>0.9999
Row Factor	9.056	0.1048	ns	No			ZT 8:Group B vs. ZT 20:Group A	0.6804	-5.760 to 7.121	No	ns	>0.9999						Row Factor	17.12	0.0233	*	Yes			ZT 8:Group B vs. ZT 20:Group A	-0.9267	-5.163 to 3.310	No	ns	>0.9999					Row Factor	1.338	0.5695	ns	No			ZT 8:Group B vs. ZT 20:Group A	0.07143	-2.151 to 2.294	No	ns	>0.9999
Column Factor	14.26	0.045	*	Yes			ZT 8:Group B vs. ZT 20:Group B	-2.294	-8.734 to 4.147	No	ns	>0.9999						Column Factor	6.856	0.1384	ns	No			ZT 8:Group B vs. ZT 20:Group B	-1.029	-5.266 to 3.208	No	ns	>0.9999					Column Factor	0.8002	0.6596	ns	No			ZT 8:Group B vs. ZT 20:Group B	0.001143	-2.221 to 2.223	No	ns	>0.9999
							ZT 20:Group A vs. ZT 20:Group B	-2.974	-9.414 to 3.466	No	ns	>0.9999													ZT 20:Group A vs. ZT 20:Group B	-0.1024	-4.339 to 4.134	No	ns	>0.9999												ZT 20:Group A vs. ZT 20:Group B	-0.07029	-2.293 to 2.152	No	ns	>0.9999
ANOVA table	SS	DF	MS	F (DFn, DFd)	P value													ANOVA table	SS	DF	MS	F (DFn, DFd)	P value												ANOVA table	SS	DF	MS	F (DFn, DFd)	P value
Interaction	0.9904	1	0.9904	F (1, 24) = 0.05639	P=0.8143													Interaction	15.64	1	15.64	F (1, 24) = 2.058	P=0.1643												Interaction	0.6905	1	0.6905	F (1, 24) = 0.3302	P=0.5709
Row Factor	49.9	1	49.9	F (1, 24) = 2.841	P=0.1048		Test details	Mean 1	Mean 2	Mean Diff.	SE of diff.	N1	N2	t	DF			Row Factor	44.59	1	44.59	F (1, 24) = 5.867	P=0.0233		Test details	Mean 1	Mean 2	Mean Diff.	SE of diff.	N1	N2	t	DF		Row Factor	0.6955	1	0.6955	F (1, 24) = 0.3326	P=0.5695		Test details	Mean 1	Mean 2	Mean Diff.	SE of diff.	N1	N2	t
Column Factor	78.57	1	78.57	F (1, 24) = 4.474	P=0.0450													Column Factor	17.86	1	17.86	F (1, 24) = 2.350	P=0.1384												Column Factor	0.416	1	0.416	F (1, 24) = 0.1989	P=0.6596
Residual	421.5	24	17.56				ZT 8:Group A vs. ZT 8:Group B	11.06	14.78	-3.726	2.24	7	7	1.664	24			Residual	182.4	24	7.6				ZT 8:Group A vs. ZT 8:Group B	3.987	7.079	-3.092	1.474	7	7	2.098	24		Residual	50.19	24	2.091				ZT 8:Group A vs. ZT 8:Group B	-2.171	-2.729	0.5579	0.773	7	7	0.7217
							ZT 8:Group A vs. ZT 20:Group A	11.06	14.1	-3.046	2.24	7	7	1.36	24										ZT 8:Group A vs. ZT 20:Group A	3.987	8.006	-4.019	1.474	7	7	2.727	24									ZT 8:Group A vs. ZT 20:Group A	-2.171	-2.8	0.6293	0.773	7	7	0.8141
Difference between column means							ZT 8:Group A vs. ZT 20:Group B	11.06	17.08	-6.02	2.24	7	7	2.688	24			Difference between column means							ZT 8:Group A vs. ZT 20:Group B	3.987	8.108	-4.121	1.474	7	7	2.797	24		Difference between column means							ZT 8:Group A vs. ZT 20:Group B	-2.171	-2.73	0.559	0.773	7	7	0.7232
Mean of Group A	12.58						ZT 8:Group B vs. ZT 20:Group A	14.78	14.1	0.6804	2.24	7	7	0.3038	24			Mean of Group A	5.996						ZT 8:Group B vs. ZT 20:Group A	7.079	8.006	-0.9267	1.474	7	7	0.6289	24		Mean of Group A	-2.486						ZT 8:Group B vs. ZT 20:Group A	-2.729	-2.8	0.07143	0.773	7	7	0.09241
Mean of Group B	15.93						ZT 8:Group B vs. ZT 20:Group B	14.78	17.08	-2.294	2.24	7	7	1.024	24			Mean of Group B	7.593						ZT 8:Group B vs. ZT 20:Group B	7.079	8.108	-1.029	1.474	7	7	0.6984	24		Mean of Group B	-2.73						ZT 8:Group B vs. ZT 20:Group B	-2.729	-2.73	0.001143	0.773	7	7	0.001479
Difference between means	-3.35						ZT 20:Group A vs. ZT 20:Group B	14.1	17.08	-2.974	2.24	7	7	1.328	24			Difference between means	-1.597						ZT 20:Group A vs. ZT 20:Group B	8.006	8.108	-0.1024	1.474	7	7	0.06951	24		Difference between means	0.2438						ZT 20:Group A vs. ZT 20:Group B	-2.8	-2.73	-0.07029	0.773	7	7	0.09093
SE of difference	1.584																	SE of difference	1.042																SE of difference	0.5466
95% CI of difference	-6.619 to -0.08117																	95% CI of difference	-3.748 to 0.5533																95% CI of difference	-0.8843 to 1.372
Difference between row means																		Difference between row means																	Difference between row means
Mean of ZT 8	12.92																	Mean of ZT 8	5.533																Mean of ZT 8	-2.45
Mean of ZT 20	15.59																	Mean of ZT 20	8.057																Mean of ZT 20	-2.765
Difference between means	-2.67																	Difference between means	-2.524																Difference between means	0.3152
SE of difference	1.584																	SE of difference	1.042																SE of difference	0.5466
95% CI of difference	-5.939 to 0.5993																	95% CI of difference	-4.675 to -0.3734																95% CI of difference	-0.8128 to 1.443
Interaction CI																		Interaction CI																	Interaction CI
Mean diff, A1 - B1	-3.726																	Mean diff, A1 - B1	-3.092																Mean diff, A1 - B1	0.5579
Mean diff, A2 - B2	-2.974																	Mean diff, A2 - B2	-0.1024																Mean diff, A2 - B2	-0.07029
(A1 -B1) - (A2 - B2)	-0.7523																	(A1 -B1) - (A2 - B2)	-2.99																(A1 -B1) - (A2 - B2)	0.6281
95% CI of difference	-7.291 to 5.786																	95% CI of difference	-7.291 to 1.311																95% CI of difference	-1.628 to 2.884
(B1 - A1) - (B2 - A2)	0.7523																	(B1 - A1) - (B2 - A2)	2.99																(B1 - A1) - (B2 - A2)	-0.6281
95% CI of difference	-5.786 to 7.291																	95% CI of difference	-1.311 to 7.291																95% CI of difference	-2.884 to 1.628
[truncated: 1 more columns]

## Sheet: n
ESV
	Bmal1loxp/loxp Myosin Cre+ + Veh							Bmal1loxp/loxp Myosin Cre+ + NOB
ZT 8	56.127	133.58	76.21	104.017	120.832	78.624	81.72	64.66	146.863	146.129	113.032	100.676	71.088	82.326
ZT 20	87.659	70.079	101.552	104.54	105.691	63.474	69.277	72.944	83.581	86.009	118.299	84.365	80.162	94.142
Two-way ANOVA	Ordinary						Bonferroni's multiple comparisons test	Mean Diff.	95.00% CI of diff.	Below threshold?	Summary	Adjusted P Value
Alpha	0.05
							ZT 8:Group A vs. ZT 8:Group B	-10.52	-48.45 to 27.40	No	ns	>0.9999
Source of Variation	% of total variation	P value	P value summary	Significant?			ZT 8:Group A vs. ZT 20:Group A	6.977	-30.95 to 44.90	No	ns	>0.9999
Interaction	0.7165	0.6695	ns	No			ZT 8:Group A vs. ZT 20:Group B	4.515	-33.41 to 42.44	No	ns	>0.9999
Row Factor	5.343	0.2495	ns	No			ZT 8:Group B vs. ZT 20:Group A	17.5	-20.43 to 55.43	No	ns	>0.9999
Column Factor	1.859	0.4931	ns	No			ZT 8:Group B vs. ZT 20:Group B	15.04	-22.89 to 52.97	No	ns	>0.9999
							ZT 20:Group A vs. ZT 20:Group B	-2.461	-40.39 to 35.47	No	ns	>0.9999
ANOVA table	SS	DF	MS	F (DFn, DFd)	P value
Interaction	113.7	1	113.7	F (1, 24) = 0.1868	P=0.6695
Row Factor	848.2	1	848.2	F (1, 24) = 1.393	P=0.2495		Test details	Mean 1	Mean 2	Mean Diff.	SE of diff.	N1	N2	t	DF
Column Factor	295.1	1	295.1	F (1, 24) = 0.4845	P=0.4931
Residual	14617	24	609.1				ZT 8:Group A vs. ZT 8:Group B	93.02	103.5	-10.52	13.19	7	7	0.7977	24
							ZT 8:Group A vs. ZT 20:Group A	93.02	86.04	6.977	13.19	7	7	0.5289	24
Difference between column means							ZT 8:Group A vs. ZT 20:Group B	93.02	88.5	4.515	13.19	7	7	0.3423	24
Mean of Group A	89.53						ZT 8:Group B vs. ZT 20:Group A	103.5	86.04	17.5	13.19	7	7	1.327	24
Mean of Group B	96.02						ZT 8:Group B vs. ZT 20:Group B	103.5	88.5	15.04	13.19	7	7	1.14	24
Difference between means	-6.492						ZT 20:Group A vs. ZT 20:Group B	86.04	88.5	-2.461	13.19	7	7	0.1866	24
SE of difference	9.328
95% CI of difference	-25.74 to 12.76
Difference between row means
Mean of ZT 8	98.28
Mean of ZT 20	87.27
Difference between means	11.01
SE of difference	9.328
95% CI of difference	-8.244 to 30.26
Interaction CI
Mean diff, A1 - B1	-10.52
Mean diff, A2 - B2	-2.461
(A1 -B1) - (A2 - B2)	-8.062
95% CI of difference	-46.57 to 30.44
(B1 - A1) - (B2 - A2)	8.062
95% CI of difference	-30.44 to 46.57

[truncated: 4 more sheets: q, r, s, t]
