# Supplementary material for: BMAL1–HIF2A heterodimer modulates circadian variations of myocardial injury
Source: Nature. 2025 Apr 23;641(8064):1017–28. doi: 10.1038/s41586-025-08898-z (PMC12095075; doi:10.1038/s41586-025-08898-z)
Supplement: Supplementary file 4 — Source data for Supplementary Tables 1–9. [file 41586_2025_8898_MOESM4_ESM.zip › 2024-02-02713C-s4/2024-02-02713C-Source data Supplementary Table 7.xlsx]

## Sheet: b
Heart										Lung										Liver
con	d14	d28								con	d14	d28								con	d14	d28
0.953	1.854	1.922								0.903	1.035	1.094								0.957	1.033	1.172
1.313	1.57	1.841								1.151	1.053	1.245								1.075	0.843	0.973
0.734	1.468	2.083								0.945	1.033	1.106								0.968	0.695	0.898
	con	d14	d28								con	d14	d28								con	d14	d28
Test for normal distribution										Test for normal distribution										Test for normal distribution
Shapiro-Wilk test										Shapiro-Wilk test										Shapiro-Wilk test
W	0.9806	0.931	0.9649							W	0.8728	0.8242	0.8092							W	0.8193	0.9949	0.9361
P value	0.7332	0.4924	0.6398							P value	0.3034	0.1736	0.1366							P value	0.1613	0.8632	0.5119
Passed normality test (alpha=0.05)?	Yes	Yes	Yes							Passed normality test (alpha=0.05)?	Yes	Yes	Yes							Passed normality test (alpha=0.05)?	Yes	Yes	Yes
P value summary	ns	ns	ns							P value summary	ns	ns	ns							P value summary	ns	ns	ns
one-way ANOVA summary										one-way ANOVA summary										one-way ANOVA summary
F	14.92									F	2.144									F	1.285
P value	0.0047									P value	0.1984									P value	0.3432
P value summary	**									P value summary	ns									P value summary	ns
Significant diff. among means (P < 0.05)?	Yes									Significant diff. among means (P < 0.05)?	No									Significant diff. among means (P < 0.05)?	No
R squared	0.8326									R squared	0.4168									R squared	0.2999
Brown-Forsythe test										Brown-Forsythe test										Brown-Forsythe test
F (DFn, DFd)	0.4759 (2, 6)									F (DFn, DFd)	0.7323 (2, 6)									F (DFn, DFd)	0.5443 (2, 6)
P value	0.6429									P value	0.5193									P value	0.6064
P value summary	ns									P value summary	ns									P value summary	ns
Are SDs significantly different (P < 0.05)?	No									Are SDs significantly different (P < 0.05)?	No									Are SDs significantly different (P < 0.05)?	No
ANOVA table	SS	DF	MS	F (DFn, DFd)	P value					ANOVA table	SS	DF	MS	F (DFn, DFd)	P value					ANOVA table	SS	DF	MS	F (DFn, DFd)	P value
Treatment (between columns)	1.399	2	0.6994	F (2, 6) = 14.92	P=0.0047					Treatment (between columns)	0.03542	2	0.01771	F (2, 6) = 2.144	P=0.1984					Treatment (between columns)	0.04541	2	0.0227	F (2, 6) = 1.285	P=0.3432
Residual (within columns)	0.2813	6	0.04688							Residual (within columns)	0.04957	6	0.008261							Residual (within columns)	0.106	6	0.01767
Total	1.68	8								Total	0.08499	8								Total	0.1514	8
Bonferroni's multiple comparisons test	Mean Diff.	95.00% CI of diff.	Below threshold?	Summary	Adjusted P Value	A-?				Bonferroni's multiple comparisons test	Mean Diff.	95.00% CI of diff.	Below threshold?	Summary	Adjusted P Value	A-?				Bonferroni's multiple comparisons test	Mean Diff.	95.00% CI of diff.	Below threshold?	Summary	Adjusted P Value	A-?
con vs. d14	-0.6307	-1.156 to -0.1058	Yes	*	0.0236	B	d14			con vs. d14	-0.04067	-0.2610 to 0.1796	No	ns	>0.9999	B	d14			con vs. d14	0.143	-0.1792 to 0.4652	No	ns	0.4714	B	d14
con vs. d28	-0.9487	-1.474 to -0.4238	Yes	**	0.0034	C	d28			con vs. d28	-0.1487	-0.3690 to 0.07164	No	ns	0.184	C	d28			con vs. d28	-0.01433	-0.3365 to 0.3079	No	ns	>0.9999	C	d28
Test details	Mean 1	Mean 2	Mean Diff.	SE of diff.	n1	n2	t	DF		Test details	Mean 1	Mean 2	Mean Diff.	SE of diff.	n1	n2	t	DF		Test details	Mean 1	Mean 2	Mean Diff.	SE of diff.	n1	n2	t	DF
con vs. d14	1	1.631	-0.6307	0.1768	3	3	3.567	6		con vs. d14	0.9997	1.04	-0.04067	0.07421	3	3	0.548	6		con vs. d14	1	0.857	0.143	0.1085	3	3	1.318	6
con vs. d28	1	1.949	-0.9487	0.1768	3	3	5.366	6		con vs. d28	0.9997	1.148	-0.1487	0.07421	3	3	2.003	6		con vs. d28	1	1.014	-0.01433	0.1085	3	3	0.1321	6
Kidney										Spleen										Spleen
con	d14	d28								con	d14	d28								con	d14	d28
0.92	0.964	1.18								0.804	0.759	0.771								1.159	0.601	0.767
0.991	0.932	1.209								1.043	0.818	0.953								0.825	1.107	0.664
1.089	1.228	1.26								1.154	0.998	1.06								1.016	0.629	1.529
	con	d14	d28								con	d14	d28								con	d14	d28
Test for normal distribution										Test for normal distribution										Test for normal distribution
Shapiro-Wilk test										Shapiro-Wilk test										Shapiro-Wilk test
W	0.9916	0.83	0.9754							W	0.9573	0.9213	0.978							W	0.9932	0.7914	0.8379
P value	0.8243	0.1884	0.6993							P value	0.6026	0.4569	0.716							P value	0.8419	0.0941	0.2086
Passed normality test (alpha=0.05)?	Yes	Yes	Yes							Passed normality test (alpha=0.05)?	Yes	Yes	Yes							Passed normality test (alpha=0.05)?	Yes	Yes	Yes
P value summary	ns	ns	ns							P value summary	ns	ns	ns							P value summary	ns	ns	ns
one-way ANOVA summary										one-way ANOVA summary										one-way ANOVA summary
F	3.369									F	0.6591									F	0.416
P value	0.1045									P value	0.5511									P value	0.6773
P value summary	ns									P value summary	ns									P value summary	ns
Significant diff. among means (P < 0.05)?	No									Significant diff. among means (P < 0.05)?	No									Significant diff. among means (P < 0.05)?	No
R squared	0.529									R squared	0.1801									R squared	0.1218
Brown-Forsythe test										Brown-Forsythe test										Brown-Forsythe test
F (DFn, DFd)	0.4915 (2, 6)									F (DFn, DFd)	0.09940 (2, 6)									F (DFn, DFd)	0.2904 (2, 6)
P value	0.6343									P value	0.9068									P value	0.7579
P value summary	ns									P value summary	ns									P value summary	ns
Are SDs significantly different (P < 0.05)?	No									Are SDs significantly different (P < 0.05)?	No									Are SDs significantly different (P < 0.05)?	No
ANOVA table	SS	DF	MS	F (DFn, DFd)	P value					ANOVA table	SS	DF	MS	F (DFn, DFd)	P value					ANOVA table	SS	DF	MS	F (DFn, DFd)	P value
Treatment (between columns)	0.07913	2	0.03957	F (2, 6) = 3.369	P=0.1045					Treatment (between columns)	0.03025	2	0.01512	F (2, 6) = 0.6591	P=0.5511					Treatment (between columns)	0.09214	2	0.04607	F (2, 6) = 0.4160	P=0.6773
Residual (within columns)	0.07046	6	0.01174							Residual (within columns)	0.1377	6	0.02295							Residual (within columns)	0.6644	6	0.1107
Total	0.1496	8								Total	0.1679	8								Total	0.7566	8
Bonferroni's multiple comparisons test	Mean Diff.	95.00% CI of diff.	Below threshold?	Summary	Adjusted P Value	A-?				Bonferroni's multiple comparisons test	Mean Diff.	95.00% CI of diff.	Below threshold?	Summary	Adjusted P Value	A-?				Bonferroni's multiple comparisons test	Mean Diff.	95.00% CI of diff.	Below threshold?	Summary	Adjusted P Value	A-?
con vs. d14	-0.04133	-0.3040 to 0.2213	No	ns	>0.9999	B	d14			con vs. d14	0.142	-0.2252 to 0.5092	No	ns	0.5893	B	d14			con vs. d14	0.221	-0.5856 to 1.028	No	ns	0.8941	B	d14
con vs. d28	-0.2163	-0.4790 to 0.04634	No	ns	0.1003	C	d28			con vs. d28	0.07233	-0.2948 to 0.4395	No	ns	>0.9999	C	d28			con vs. d28	0.01333	-0.7933 to 0.8199	No	ns	>0.9999	C	d28
Test details	Mean 1	Mean 2	Mean Diff.	SE of diff.	n1	n2	t	DF		Test details	Mean 1	Mean 2	Mean Diff.	SE of diff.	n1	n2	t	DF		Test details	Mean 1	Mean 2	Mean Diff.	SE of diff.	n1	n2	t	DF
con vs. d14	1	1.041	-0.04133	0.08848	3	3	0.4671	6		con vs. d14	1	0.8583	0.142	0.1237	3	3	1.148	6		con vs. d14	1	0.779	0.221	0.2717	3	3	0.8134	6
con vs. d28	1	1.216	-0.2163	0.08848	3	3	2.445	6		con vs. d28	1	0.928	0.07233	0.1237	3	3	0.5848	6		con vs. d28	1	0.9867	0.01333	0.2717	3	3	0.04907	6

## Sheet: d
BMAL1
Con	AAV9
1.82933	4.04377
0.485819	4.39372
0.684848	4.58361
	Con	AAV9
Test for normal distribution
Shapiro-Wilk test
W	0.8583	0.9715
P value	0.2629	0.6762
Passed normality test (alpha=0.05)?	Yes	Yes
P value summary	ns	ns
Column B	AAV9
vs.	vs.
Column A	Con
Unpaired t test
P value	0.0017
P value summary	**
Significantly different (P < 0.05)?	Yes
One- or two-tailed P value?	Two-tailed
t, df	t=7.465, df=4
How big is the difference?
Mean of column A	1
Mean of column B	4.34
Difference between means (B - A) ± SEM	3.340 ± 0.4475
95% confidence interval	2.098 to 4.583
R squared (eta squared)	0.933
F test to compare variances
F, DFn, Dfd	7.011, 2, 2
P value	0.2497
P value summary	ns
Significantly different (P < 0.05)?	No

## Sheet: e
Con	AAV-bmal1
1.02651	106.524
0.745973	97.5971
1.30592	59.567
	Con	AAV-bmal1
Test for normal distribution
Shapiro-Wilk test
W	1	0.8865
P value	0.9978	0.3437
Passed normality test (alpha=0.05)?	Yes	Yes
P value summary	ns	ns
Column B	AAV-bmal1
vs.	vs.
Column A	Con
Unpaired t test with Welch's correction
P value	0.0264
P value summary	*
Significantly different (P < 0.05)?	Yes
One- or two-tailed P value?	Two-tailed
Welch-corrected t, df	t=6.034, df=2.001
How big is the difference?
Mean of column A	1.026
Mean of column B	87.9
Difference between means (B - A) ± SEM	86.87 ± 14.40
95% confidence interval	24.94 to 148.8
R squared (eta squared)	0.9479
F test to compare variances
F, DFn, Dfd	7933, 2, 2
P value	0.0003
P value summary	***
Significantly different (P < 0.05)?	Yes

## Sheet: g
	WT + Veh								WT + Bmal1 AAV
ZT8	56.5687	62.9665	66.0725	44.5725	43.0185	50.1921	44.6995	47.5014	55.069	55.1986	44.54	57.3195	55.326	51.5779	61.0573	64.2461
ZT20	55.1819	38.5989	65.7295	38.2555	43.3674	65.7991	47.0903	49.237	44.8442	55.1551	44.6125	40.5327	54.3133	61.5907	57.0365	35.2262
Two-way ANOVA	Ordinary							Bonferroni's multiple comparisons test	Mean Diff.	95.00% CI of diff.	Below threshold?	Summary	Adjusted P Value
Alpha	0.05
								ZT 8:WT + Veh vs. ZT 8:WT + Bmal1 AAV	-3.593	-16.26 to 9.071	No	ns	>0.9999
Source of Variation	% of total variation	P value	P value summary	Significant?				ZT 8:WT + Veh vs. ZT 20:WT + Veh	1.541	-11.12 to 14.21	No	ns	>0.9999
Interaction	1.94	0.4497	ns	No				ZT 8:WT + Veh vs. ZT 20:WT + Bmal1 AAV	2.785	-9.879 to 15.45	No	ns	>0.9999
Row Factor	5.2	0.2197	ns	No				ZT 8:WT + Bmal1 AAV vs. ZT 20:WT + Veh	5.134	-7.530 to 17.80	No	ns	>0.9999
Column Factor	0.4576	0.7124	ns	No				ZT 8:WT + Bmal1 AAV vs. ZT 20:WT + Bmal1 AAV	6.378	-6.286 to 19.04	No	ns	0.9831
								ZT 20:WT + Veh vs. ZT 20:WT + Bmal1 AAV	1.244	-11.42 to 13.91	No	ns	>0.9999
ANOVA table	SS	DF	MS	F (DFn, DFd)	P value
Interaction	46.78	1	46.78	F (1, 28) = 0.5877	P=0.4497
Row Factor	125.4	1	125.4	F (1, 28) = 1.576	P=0.2197			Test details	Mean 1	Mean 2	Mean Diff.	SE of diff.	N1	N2	t	DF
Column Factor	11.04	1	11.04	F (1, 28) = 0.1387	P=0.7124
Residual	2229	28	79.6					ZT 8:WT + Veh vs. ZT 8:WT + Bmal1 AAV	51.95	55.54	-3.593	4.461	8	8	0.8054	28
								ZT 8:WT + Veh vs. ZT 20:WT + Veh	51.95	50.41	1.541	4.461	8	8	0.3456	28
Difference between column means								ZT 8:WT + Veh vs. ZT 20:WT + Bmal1 AAV	51.95	49.16	2.785	4.461	8	8	0.6243	28
Mean of WT + Veh	51.18							ZT 8:WT + Bmal1 AAV vs. ZT 20:WT + Veh	55.54	50.41	5.134	4.461	8	8	1.151	28
Mean of WT + Bmal1 AAV	52.35							ZT 8:WT + Bmal1 AAV vs. ZT 20:WT + Bmal1 AAV	55.54	49.16	6.378	4.461	8	8	1.43	28
Difference between means	-1.175							ZT 20:WT + Veh vs. ZT 20:WT + Bmal1 AAV	50.41	49.16	1.244	4.461	8	8	0.2788	28
SE of difference	3.154
95% CI of difference	-7.636 to 5.287
Difference between row means
Mean of ZT 8	53.75
Mean of ZT 20	49.79
Difference between means	3.96
SE of difference	3.154
95% CI of difference	-2.502 to 10.42
Interaction CI
Mean diff, A1 - B1	-3.593
Mean diff, A2 - B2	1.244
(A1 -B1) - (A2 - B2)	-4.836
95% CI of difference	-17.76 to 8.086
(B1 - A1) - (B2 - A2)	4.836
95% CI of difference	-8.086 to 17.76

## Sheet: h
	WT + Veh								WT + Bmal1 AAV
ZT8	35.105	24.5824	31.9282	23.6186	29.8797	34.1839	24.5233	24.8437	31.8854	18.8462	15.957	11.7725	20.0389	14.1834	24.4641	19.4232
ZT20	47.6495	44.757	39.7739	40.9943	51.2906	34.1774	54.1345	40.69	25.1465	28.9473	32.9513	17.0257	15.9937	17.3712	26.2087	30.3576
Two-way ANOVA	Ordinary						Bonferroni's multiple comparisons test	Mean Diff.	95.00% CI of diff.	Below threshold?	Summary	Adjusted P Value
Alpha	0.05
							ZT 8:WT + Veh vs. ZT 8:WT + Bmal1 AAV	9.012	0.3261 to 17.70	Yes	*	0.0385
Source of Variation	% of total variation	P value	P value summary	Significant?			ZT 8:WT + Veh vs. ZT 20:WT + Veh	-15.6	-24.29 to -6.915	Yes	***	0.0001
Interaction	6.303	0.0175	*	Yes			ZT 8:WT + Veh vs. ZT 20:WT + Bmal1 AAV	4.333	-4.353 to 13.02	No	ns	>0.9999
Row Factor	21.73	<0.0001	****	Yes			ZT 8:WT + Bmal1 AAV vs. ZT 20:WT + Veh	-24.61	-33.30 to -15.93	Yes	****	<0.0001
Column Factor	44.27	<0.0001	****	Yes			ZT 8:WT + Bmal1 AAV vs. ZT 20:WT + Bmal1 AAV	-4.679	-13.36 to 4.007	No	ns	0.8244
							ZT 20:WT + Veh vs. ZT 20:WT + Bmal1 AAV	19.93	11.25 to 28.62	Yes	****	<0.0001
ANOVA table	SS	DF	MS	F (DFn, DFd)	P value
Interaction	238.6	1	238.6	F (1, 28) = 6.371	P=0.0175
Row Factor	822.5	1	822.5	F (1, 28) = 21.97	P<0.0001		Test details	Mean 1	Mean 2	Mean Diff.	SE of diff.	N1	N2	t	DF
Column Factor	1676	1	1676	F (1, 28) = 44.75	P<0.0001
Residual	1048	28	37.44				ZT 8:WT + Veh vs. ZT 8:WT + Bmal1 AAV	28.58	19.57	9.012	3.059	8	8	2.946	28
							ZT 8:WT + Veh vs. ZT 20:WT + Veh	28.58	44.18	-15.6	3.059	8	8	5.099	28
Difference between column means							ZT 8:WT + Veh vs. ZT 20:WT + Bmal1 AAV	28.58	24.25	4.333	3.059	8	8	1.416	28
Mean of WT + Veh	36.38						ZT 8:WT + Bmal1 AAV vs. ZT 20:WT + Veh	19.57	44.18	-24.61	3.059	8	8	8.045	28
Mean of WT + Bmal1 AAV	21.91						ZT 8:WT + Bmal1 AAV vs. ZT 20:WT + Bmal1 AAV	19.57	24.25	-4.679	3.059	8	8	1.529	28
Difference between means	14.47						ZT 20:WT + Veh vs. ZT 20:WT + Bmal1 AAV	44.18	24.25	19.93	3.059	8	8	6.515	28
SE of difference	2.163
95% CI of difference	10.04 to 18.90
Difference between row means
Mean of ZT 8	24.08
Mean of ZT 20	34.22
Difference between means	-10.14
SE of difference	2.163
95% CI of difference	-14.57 to -5.708
Interaction CI
Mean diff, A1 - B1	9.012
Mean diff, A2 - B2	19.93
(A1 -B1) - (A2 - B2)	-10.92
95% CI of difference	-19.78 to -2.058
(B1 - A1) - (B2 - A2)	10.92
95% CI of difference	2.058 to 19.78

## Sheet: i
EF																		FS
	Veh							WT + Bmal1 AAV											Veh							Bmal1 AAV
ZT 8	32.91	33.603	34.507	35.593	29.411	36.027	32.18	44.452	48.68	52.14	47.766	43.071	26.977	35.574				ZT 8	14.093	16.412	16.998	15.204	14.673	17.482	15.09	18.869	22.226	24.045	23.658	15.926	9.891	13.866
ZT 20	26.222	28.371	22.667	26.948	17.427	26.038	16.117	45.416	42.825	44.901	44.317	33.468	33.377	42.487				ZT 20	12.19	12.568	10.189	8.812	6.756	10.058	4.983	23.231	17.579	22.178	15.225	14.403	19.995	17.82
Two-way ANOVA	Ordinary						Bonferroni's multiple comparisons test	Mean Diff.	95.00% CI of diff.	Below threshold?	Summary	Adjusted P Value						Two-way ANOVA	Ordinary						Bonferroni's multiple comparisons test	Mean Diff.	95.00% CI of diff.	Below threshold?	Summary	Adjusted P Value
Alpha	0.05																	Alpha	0.05
							ZT 8:WT + Veh vs. ZT 8:WT + Bmal1 AAV	-9.204	-18.02 to -0.3876	Yes	*	0.0371													ZT 8:veh vs. ZT 8:Bmal1 AAV	-2.647	-8.041 to 2.747	No	ns	>0.9999
Source of Variation	% of total variation	P value	P value summary	Significant?			ZT 8:WT + Veh vs. ZT 20:WT + Veh	10.06	1.246 to 18.88	Yes	*	0.0189						Source of Variation	% of total variation	P value	P value summary	Significant?			ZT 8:veh vs. ZT 20:veh	6.342	0.9487 to 11.74	Yes	*	0.0148
Interaction	5.086	0.0656	ns	No			ZT 8:WT + Veh vs. ZT 20:WT + Bmal1 AAV	-7.509	-16.33 to 1.308	No	ns	0.1322						Interaction	11.2	0.0198	*	Yes			ZT 8:veh vs. ZT 20:Bmal1 AAV	-2.926	-8.319 to 2.468	No	ns	0.7918
Row Factor	10.04	0.0122	*	Yes			ZT 8:WT + Bmal1 AAV vs. ZT 20:WT + Veh	19.27	10.45 to 28.08	Yes	****	<0.0001						Row Factor	9.392	0.0314	*	Yes			ZT 8:Bmal1 AAV vs. ZT 20:veh	8.989	3.596 to 14.38	Yes	***	0.0004
Column Factor	52.08	<0.0001	****	Yes			ZT 8:WT + Bmal1 AAV vs. ZT 20:WT + Bmal1 AAV	1.696	-7.121 to 10.51	No	ns	>0.9999						Column Factor	36.26	0.0002	***	Yes			ZT 8:Bmal1 AAV vs. ZT 20:Bmal1 AAV	-0.2786	-5.672 to 5.115	No	ns	>0.9999
							ZT 20:WT + Veh vs. ZT 20:WT + Bmal1 AAV	-17.57	-26.39 to -8.755	Yes	****	<0.0001													ZT 20:veh vs. ZT 20:Bmal1 AAV	-9.268	-14.66 to -3.874	Yes	***	0.0003
ANOVA table	SS	DF	MS	F (DFn, DFd)	P value													ANOVA table	SS	DF	MS	F (DFn, DFd)	P value
Interaction	122.5	1	122.5	F (1, 24) = 3.723	P=0.0656													Interaction	76.71	1	76.71	F (1, 24) = 6.228	P=0.0198
Row Factor	242	1	242	F (1, 24) = 7.352	P=0.0122		Test details	Mean 1	Mean 2	Mean Diff.	SE of diff.	N1	N2	t	DF			Row Factor	64.35	1	64.35	F (1, 24) = 5.224	P=0.0314		Test details	Mean 1	Mean 2	Mean Diff.	SE of diff.	N1	N2	t	DF
Column Factor	1255	1	1255	F (1, 24) = 38.12	P<0.0001													Column Factor	248.4	1	248.4	F (1, 24) = 20.17	P=0.0002
Residual	789.9	24	32.91				ZT 8:WT + Veh vs. ZT 8:WT + Bmal1 AAV	33.46	42.67	-9.204	3.067	7	7	3.001	24			Residual	295.6	24	12.32				ZT 8:veh vs. ZT 8:Bmal1 AAV	15.71	18.35	-2.647	1.876	7	7	1.411	24
							ZT 8:WT + Veh vs. ZT 20:WT + Veh	33.46	23.4	10.06	3.067	7	7	3.282	24										ZT 8:veh vs. ZT 20:veh	15.71	9.365	6.342	1.876	7	7	3.381	24
Difference between column means							ZT 8:WT + Veh vs. ZT 20:WT + Bmal1 AAV	33.46	40.97	-7.509	3.067	7	7	2.449	24			Difference between column means							ZT 8:veh vs. ZT 20:Bmal1 AAV	15.71	18.63	-2.926	1.876	7	7	1.56	24
Mean of WT + Veh	28.43						ZT 8:WT + Bmal1 AAV vs. ZT 20:WT + Veh	42.67	23.4	19.27	3.067	7	7	6.283	24			Mean of veh	12.54						ZT 8:Bmal1 AAV vs. ZT 20:veh	18.35	9.365	8.989	1.876	7	7	4.792	24
Mean of WT + Bmal1 AAV	41.82						ZT 8:WT + Bmal1 AAV vs. ZT 20:WT + Bmal1 AAV	42.67	40.97	1.696	3.067	7	7	0.5529	24			Mean of Bmal1 AAV	18.49						ZT 8:Bmal1 AAV vs. ZT 20:Bmal1 AAV	18.35	18.63	-0.2786	1.876	7	7	0.1485	24
Difference between means	-13.39						ZT 20:WT + Veh vs. ZT 20:WT + Bmal1 AAV	23.4	40.97	-17.57	3.067	7	7	5.73	24			Difference between means	-5.957						ZT 20:veh vs. ZT 20:Bmal1 AAV	9.365	18.63	-9.268	1.876	7	7	4.94	24
SE of difference	2.168																	SE of difference	1.327
95% CI of difference	-17.86 to -8.913																	95% CI of difference	-8.695 to -3.220
Difference between row means																		Difference between row means
Mean of ZT 8	38.06																	Mean of ZT 8	17.03
Mean of ZT 20	32.18																	Mean of ZT 20	14
Difference between means	5.879																	Difference between means	3.032
SE of difference	2.168																	SE of difference	1.327
95% CI of difference	1.404 to 10.35																	95% CI of difference	0.2941 to 5.770
Interaction CI																		Interaction CI
Mean diff, A1 - B1	-9.204																	Mean diff, A1 - B1	-2.647
Mean diff, A2 - B2	-17.57																	Mean diff, A2 - B2	-9.268
(A1 -B1) - (A2 - B2)	8.367																	(A1 -B1) - (A2 - B2)	6.621
95% CI of difference	-0.5831 to 17.32																	95% CI of difference	1.145 to 12.10
(B1 - A1) - (B2 - A2)	-8.367																	(B1 - A1) - (B2 - A2)	-6.621
95% CI of difference	-17.32 to 0.5831																	95% CI of difference	-12.10 to -1.145
GLS
	Veh							Bmal1 AAV
ZT 8	-9.752	-9.764	-12.459	-11.541	-9.715	-12.07	-9.763	-16.876	-21.407	-20.899	-16.445	-19.703	-9.524	-13.375
ZT 20	-6.588	-4.072	-5.959	-3.345	-5.504	-4.567	-5.919	-16.004	-18.526	-16.544	-20.288	-15.546	-10.339	-16.578
Two-way ANOVA	Ordinary						Bonferroni's multiple comparisons test	Mean Diff.	95.00% CI of diff.	Below threshold?	Summary	Adjusted P Value
Alpha	0.05
							ZT 8:veh vs. ZT 8:Bmal1 AAV	6.166	1.890 to 10.44	Yes	**	0.0022
Source of Variation	% of total variation	P value	P value summary	Significant?			ZT 8:veh vs. ZT 20:veh	-5.587	-9.864 to -1.310	Yes	**	0.0058
Interaction	5.248	0.0269	*	Yes			ZT 8:veh vs. ZT 20:Bmal1 AAV	5.537	1.261 to 9.814	Yes	**	0.0064
Row Factor	8.25	0.0069	**	Yes			ZT 8:Bmal1 AAV vs. ZT 20:veh	-11.75	-16.03 to -7.477	Yes	****	<0.0001
Column Factor	63.83	<0.0001	****	Yes			ZT 8:Bmal1 AAV vs. ZT 20:Bmal1 AAV	-0.6291	-4.906 to 3.648	No	ns	>0.9999
							ZT 20:veh vs. ZT 20:Bmal1 AAV	11.12	6.848 to 15.40	Yes	****	<0.0001
ANOVA table	SS	DF	MS	F (DFn, DFd)	P value
Interaction	43.02	1	43.02	F (1, 24) = 5.555	P=0.0269
Row Factor	67.62	1	67.62	F (1, 24) = 8.732	P=0.0069		Test details	Mean 1	Mean 2	Mean Diff.	SE of diff.	N1	N2	t	DF
Column Factor	523.2	1	523.2	F (1, 24) = 67.56	P<0.0001
Residual	185.9	24	7.745				ZT 8:veh vs. ZT 8:Bmal1 AAV	-10.72	-16.89	6.166	1.488	7	7	4.145	24
							ZT 8:veh vs. ZT 20:veh	-10.72	-5.136	-5.587	1.488	7	7	3.756	24
Difference between column means							ZT 8:veh vs. ZT 20:Bmal1 AAV	-10.72	-16.26	5.537	1.488	7	7	3.722	24
Mean of veh	-7.93						ZT 8:Bmal1 AAV vs. ZT 20:veh	-16.89	-5.136	-11.75	1.488	7	7	7.901	24
Mean of Bmal1 AAV	-16.58						ZT 8:Bmal1 AAV vs. ZT 20:Bmal1 AAV	-16.89	-16.26	-0.6291	1.488	7	7	0.4229	24
Difference between means	8.645						ZT 20:veh vs. ZT 20:Bmal1 AAV	-5.136	-16.26	11.12	1.488	7	7	7.478	24
SE of difference	1.052
95% CI of difference	6.475 to 10.82
Difference between row means
Mean of ZT 8	-13.81
Mean of ZT 20	-10.7
Difference between means	-3.108
SE of difference	1.052
95% CI of difference	-5.279 to -0.9373
Interaction CI
Mean diff, A1 - B1	6.166
Mean diff, A2 - B2	11.12
(A1 -B1) - (A2 - B2)	-4.958
95% CI of difference	-9.300 to -0.6162
(B1 - A1) - (B2 - A2)	4.958
95% CI of difference	0.6162 to 9.300

## Sheet: j
	Veh							Bmal1 AAV
ZT 8	49.955	45.869	48.872	50.347	47.884	44.68	53.979	30.802	26.984	23.109	20.071	35.584	45.884	45.742
ZT 20	74.976	66.589	66.729	74.754	74.287	59.658	73.61	27.236	39.545	34.373	41.173	51.088	41.258	43.573
Two-way ANOVA	Ordinary						Bonferroni's multiple comparisons test	Mean Diff.	95.00% CI of diff.	Below threshold?	Summary	Adjusted P Value
Alpha	0.05
							ZT 8:veh vs. ZT 8:Bmal1 AAV	16.2	5.164 to 27.24	Yes	**	0.0018
Source of Variation	% of total variation	P value	P value summary	Significant?			ZT 8:veh vs. ZT 20:veh	-21.29	-32.33 to -10.25	Yes	****	<0.0001
Interaction	5.147	0.0156	*	Yes			ZT 8:veh vs. ZT 20:Bmal1 AAV	9.049	-1.989 to 20.09	No	ns	0.1615
Row Factor	20.84	<0.0001	****	Yes			ZT 8:Bmal1 AAV vs. ZT 20:veh	-37.49	-48.53 to -26.45	Yes	****	<0.0001
Column Factor	55.79	<0.0001	****	Yes			ZT 8:Bmal1 AAV vs. ZT 20:Bmal1 AAV	-7.153	-18.19 to 3.884	No	ns	0.4482
							ZT 20:veh vs. ZT 20:Bmal1 AAV	30.34	19.30 to 41.37	Yes	****	<0.0001
ANOVA table	SS	DF	MS	F (DFn, DFd)	P value
Interaction	349.7	1	349.7	F (1, 24) = 6.779	P=0.0156
Row Factor	1416	1	1416	F (1, 24) = 27.44	P<0.0001		Test details	Mean 1	Mean 2	Mean Diff.	SE of diff.	N1	N2	t	DF
Column Factor	3790	1	3790	F (1, 24) = 73.48	P<0.0001
Residual	1238	24	51.58				ZT 8:veh vs. ZT 8:Bmal1 AAV	48.8	32.6	16.2	3.839	7	7	4.22	24
							ZT 8:veh vs. ZT 20:veh	48.8	70.09	-21.29	3.839	7	7	5.545	24
Difference between column means							ZT 8:veh vs. ZT 20:Bmal1 AAV	48.8	39.75	9.049	3.839	7	7	2.357	24
Mean of veh	59.44						ZT 8:Bmal1 AAV vs. ZT 20:veh	32.6	70.09	-37.49	3.839	7	7	9.766	24
Mean of Bmal1 AAV	36.17						ZT 8:Bmal1 AAV vs. ZT 20:Bmal1 AAV	32.6	39.75	-7.153	3.839	7	7	1.863	24
Difference between means	23.27						ZT 20:veh vs. ZT 20:Bmal1 AAV	70.09	39.75	30.34	3.839	7	7	7.903	24
SE of difference	2.714
95% CI of difference	17.67 to 28.87
Difference between row means
Mean of ZT 8	40.7
Mean of ZT 20	54.92
Difference between means	-14.22
SE of difference	2.714
95% CI of difference	-19.82 to -8.618
Interaction CI
Mean diff, A1 - B1	16.2
Mean diff, A2 - B2	30.34
(A1 -B1) - (A2 - B2)	-14.14
95% CI of difference	-25.34 to -2.930
(B1 - A1) - (B2 - A2)	14.14
95% CI of difference	2.930 to 25.34

## Sheet: k
	Veh							Bmal1 AAV
ZT 8	47.422	41.488	45.878	47.533	45.318	50.294	45.774	43.489	43.855	37.246	35.976	37.867	42.252	42.198
ZT 20	60.179	53.57	59.266	56.284	54.827	59.004	59.293	41.12	40.266	45.806	42.671	53.873	41.466	39.398
Two-way ANOVA	Ordinary						Bonferroni's multiple comparisons test	Mean Diff.	95.00% CI of diff.	Below threshold?	Summary	Adjusted P Value
Alpha	0.05
							ZT 8:veh vs. ZT 8:Bmal1 AAV	5.832	0.4177 to 11.25	Yes	*	0.0295
Source of Variation	% of total variation	P value	P value summary	Significant?			ZT 8:veh vs. ZT 20:veh	-11.25	-16.66 to -5.831	Yes	****	<0.0001
Interaction	7.944	0.0054	**	Yes			ZT 8:veh vs. ZT 20:Bmal1 AAV	2.73	-2.685 to 8.144	No	ns	0.9609
Row Factor	24.66	<0.0001	****	Yes			ZT 8:Bmal1 AAV vs. ZT 20:veh	-17.08	-22.49 to -11.66	Yes	****	<0.0001
Column Factor	47	<0.0001	****	Yes			ZT 8:Bmal1 AAV vs. ZT 20:Bmal1 AAV	-3.102	-8.517 to 2.312	No	ns	0.675
							ZT 20:veh vs. ZT 20:Bmal1 AAV	13.97	8.560 to 19.39	Yes	****	<0.0001
ANOVA table	SS	DF	MS	F (DFn, DFd)	P value
Interaction	116	1	116	F (1, 24) = 9.348	P=0.0054
Row Factor	360.2	1	360.2	F (1, 24) = 29.02	P<0.0001		Test details	Mean 1	Mean 2	Mean Diff.	SE of diff.	N1	N2	t	DF
Column Factor	686.5	1	686.5	F (1, 24) = 55.31	P<0.0001
Residual	297.9	24	12.41				ZT 8:veh vs. ZT 8:Bmal1 AAV	46.24	40.41	5.832	1.883	7	7	3.097	24
							ZT 8:veh vs. ZT 20:veh	46.24	57.49	-11.25	1.883	7	7	5.971	24
Difference between column means							ZT 8:veh vs. ZT 20:Bmal1 AAV	46.24	43.51	2.73	1.883	7	7	1.449	24
Mean of veh	51.87						ZT 8:Bmal1 AAV vs. ZT 20:veh	40.41	57.49	-17.08	1.883	7	7	9.068	24
Mean of Bmal1 AAV	41.96						ZT 8:Bmal1 AAV vs. ZT 20:Bmal1 AAV	40.41	43.51	-3.102	1.883	7	7	1.647	24
Difference between means	9.903						ZT 20:veh vs. ZT 20:Bmal1 AAV	57.49	43.51	13.97	1.883	7	7	7.421	24
SE of difference	1.332
95% CI of difference	7.155 to 12.65
Difference between row means
Mean of ZT 8	43.33
Mean of ZT 20	50.5
Difference between means	-7.174
SE of difference	1.332
95% CI of difference	-9.922 to -4.426
Interaction CI
Mean diff, A1 - B1	5.832
Mean diff, A2 - B2	13.97
(A1 -B1) - (A2 - B2)	-8.143
95% CI of difference	-13.64 to -2.646
(B1 - A1) - (B2 - A2)	8.143
95% CI of difference	2.646 to 13.64

## Sheet: m
Ant. Mid																		Post. Mid
	Veh							Bmal1 AAV											Veh							Bmal1 AAV
ZT 8	-11.7445	-6.5605	-8.7127	-9.4212	-11.5181	-13.1681	-11.394	-15.1837	-17.5116	-20.9663	-15.3628	-21.7098	-10.0405	-17.3696				ZT 8	-12.6677	-12.2883	-16.4681	-14.386	-12.3088	-13.9728	-14.7068	-16.9936	-17.9139	-21.2946	-21.9278	-21.4755	-11.7866	-17.8901
ZT 20	-3.4294	-2.4496	-3.5594	-3.7781	-4.5357	-5.1671	-4.9731	-11.7195	-17.9918	-15.1566	-17.2279	-14.0863	-9.5627	-16.7496				ZT 20	-10.602	-8.3512	-8.4513	-9.3678	-7.0863	-9.6244	-5.7456	-16.296	-14.4242	-21.5086	-21.0055	-18.7414	-13.4354	-15.7668
Two-way ANOVA	Ordinary						Bonferroni's multiple comparisons test	Mean Diff.	95.00% CI of diff.	Below threshold?	Summary	Adjusted P Value						Two-way ANOVA	Ordinary						Bonferroni's multiple comparisons test	Mean Diff.	95.00% CI of diff.	Below threshold?	Summary	Adjusted P Value
Alpha	0.05																	Alpha	0.05
							ZT 8:veh vs. ZT 8:Bmal1 AAV	6.518	2.243 to 10.79	Yes	**	0.0012													ZT 8:veh vs. ZT 8:Bmal1 AAV	4.641	0.5905 to 8.691	Yes	*	0.0183
Source of Variation	% of total variation	P value	P value summary	Significant?			ZT 8:veh vs. ZT 20:veh	-6.375	-10.65 to -2.100	Yes	**	0.0015						Source of Variation	% of total variation	P value	P value summary	Significant?			ZT 8:veh vs. ZT 20:veh	-5.367	-9.417 to -1.317	Yes	**	0.0051
Interaction	3.48	0.0606	ns	No			ZT 8:veh vs. ZT 20:Bmal1 AAV	4.282	0.007403 to 8.557	Yes	*	0.0494						Interaction	5.25	0.0452	*	Yes			ZT 8:veh vs. ZT 20:Bmal1 AAV	3.483	-0.5672 to 7.533	No	ns	0.1254
Row Factor	15.06	0.0004	***	Yes			ZT 8:Bmal1 AAV vs. ZT 20:veh	-12.89	-17.17 to -8.618	Yes	****	<0.0001						Row Factor	12.61	0.0032	**	Yes			ZT 8:Bmal1 AAV vs. ZT 20:veh	-10.01	-14.06 to -5.958	Yes	****	<0.0001
Column Factor	59.91	<0.0001	****	Yes			ZT 8:Bmal1 AAV vs. ZT 20:Bmal1 AAV	-2.236	-6.510 to 2.039	No	ns	0.8743						Column Factor	53.92	<0.0001	****	Yes			ZT 8:Bmal1 AAV vs. ZT 20:Bmal1 AAV	-1.158	-5.208 to 2.892	No	ns	>0.9999
							ZT 20:veh vs. ZT 20:Bmal1 AAV	10.66	6.383 to 14.93	Yes	****	<0.0001													ZT 20:veh vs. ZT 20:Bmal1 AAV	8.85	4.800 to 12.90	Yes	****	<0.0001
ANOVA table	SS	DF	MS	F (DFn, DFd)	P value													ANOVA table	SS	DF	MS	F (DFn, DFd)	P value
Interaction	29.99	1	29.99	F (1, 24) = 3.876	P=0.0606													Interaction	31.01	1	31.01	F (1, 24) = 4.465	P=0.0452
Row Factor	129.8	1	129.8	F (1, 24) = 16.77	P=0.0004		Test details	Mean 1	Mean 2	Mean Diff.	SE of diff.	N1	N2	t	DF			Row Factor	74.5	1	74.5	F (1, 24) = 10.73	P=0.0032		Test details	Mean 1	Mean 2	Mean Diff.	SE of diff.	N1	N2	t	DF
Column Factor	516.2	1	516.2	F (1, 24) = 66.72	P<0.0001													Column Factor	318.5	1	318.5	F (1, 24) = 45.86	P<0.0001
Residual	185.7	24	7.737				ZT 8:veh vs. ZT 8:Bmal1 AAV	-10.36	-16.88	6.518	1.487	7	7	4.384	24			Residual	166.7	24	6.945				ZT 8:veh vs. ZT 8:Bmal1 AAV	-13.83	-18.47	4.641	1.409	7	7	3.294	24
							ZT 8:veh vs. ZT 20:veh	-10.36	-3.985	-6.375	1.487	7	7	4.288	24										ZT 8:veh vs. ZT 20:veh	-13.83	-8.461	-5.367	1.409	7	7	3.81	24
Difference between column means							ZT 8:veh vs. ZT 20:Bmal1 AAV	-10.36	-14.64	4.282	1.487	7	7	2.88	24			Difference between column means							ZT 8:veh vs. ZT 20:Bmal1 AAV	-13.83	-17.31	3.483	1.409	7	7	2.472	24
Mean of veh	-7.172						ZT 8:Bmal1 AAV vs. ZT 20:veh	-16.88	-3.985	-12.89	1.487	7	7	8.672	24			Mean of veh	-11.14						ZT 8:Bmal1 AAV vs. ZT 20:veh	-18.47	-8.461	-10.01	1.409	7	7	7.104	24
Mean of Bmal1 AAV	-15.76						ZT 8:Bmal1 AAV vs. ZT 20:Bmal1 AAV	-16.88	-14.64	-2.236	1.487	7	7	1.504	24			Mean of Bmal1 AAV	-17.89						ZT 8:Bmal1 AAV vs. ZT 20:Bmal1 AAV	-18.47	-17.31	-1.158	1.409	7	7	0.8219	24
Difference between means	8.588						ZT 20:veh vs. ZT 20:Bmal1 AAV	-3.985	-14.64	10.66	1.487	7	7	7.168	24			Difference between means	6.745						ZT 20:veh vs. ZT 20:Bmal1 AAV	-8.461	-17.31	8.85	1.409	7	7	6.283	24
SE of difference	1.051																	SE of difference	0.9961
95% CI of difference	6.418 to 10.76																	95% CI of difference	4.689 to 8.801
Difference between row means																		Difference between row means
Mean of ZT 8	-13.62																	Mean of ZT 8	-16.15
Mean of ZT 20	-9.313																	Mean of ZT 20	-12.89
Difference between means	-4.305																	Difference between means	-3.262
SE of difference	1.051																	SE of difference	0.9961
95% CI of difference	-6.475 to -2.136																	95% CI of difference	-5.318 to -1.207
Interaction CI																		Interaction CI
Mean diff, A1 - B1	6.518																	Mean diff, A1 - B1	4.641
Mean diff, A2 - B2	10.66																	Mean diff, A2 - B2	8.85
(A1 -B1) - (A2 - B2)	-4.14																	(A1 -B1) - (A2 - B2)	-4.209
95% CI of difference	-8.479 to 0.2002																	95% CI of difference	-8.321 to -0.09784
(B1 - A1) - (B2 - A2)	4.14																	(B1 - A1) - (B2 - A2)	4.209
95% CI of difference	-0.2002 to 8.479																	95% CI of difference	0.09784 to 8.321

## Sheet: o
Intra-ventricular delay
	Veh							Bmal1 AAV
ZT 8	33	28	28	22	39	24	16	17	20	16	18	10	25	8
ZT 20	40	53	45	43	40	43	60	34	19	20	13	4	32	24
Two-way ANOVA	Ordinary						Bonferroni's multiple comparisons test	Mean Diff.	95.00% CI of diff.	Below threshold?	Summary	Adjusted P Value
Alpha	0.05
							ZT 8:veh vs. ZT 8:Bmal1 AAV	10.86	-1.416 to 23.13	No	ns	0.107
Source of Variation	% of total variation	P value	P value summary	Significant?			ZT 8:veh vs. ZT 20:veh	-19.14	-31.42 to -6.870	Yes	***	0.0009
Interaction	7.159	0.0238	*	Yes			ZT 8:veh vs. ZT 20:Bmal1 AAV	6.286	-5.987 to 18.56	No	ns	0.9232
Row Factor	18.96	0.0006	***	Yes			ZT 8:Bmal1 AAV vs. ZT 20:veh	-30	-42.27 to -17.73	Yes	****	<0.0001
Column Factor	44.39	<0.0001	****	Yes			ZT 8:Bmal1 AAV vs. ZT 20:Bmal1 AAV	-4.571	-16.84 to 7.701	No	ns	>0.9999
							ZT 20:veh vs. ZT 20:Bmal1 AAV	25.43	13.16 to 37.70	Yes	****	<0.0001
ANOVA table	SS	DF	MS	F (DFn, DFd)	P value
Interaction	371.6	1	371.6	F (1, 24) = 5.826	P=0.0238
Row Factor	984.1	1	984.1	F (1, 24) = 15.43	P=0.0006		Test details	Mean 1	Mean 2	Mean Diff.	SE of diff.	N1	N2	t	DF
Column Factor	2304	1	2304	F (1, 24) = 36.13	P<0.0001
Residual	1531	24	63.77				ZT 8:veh vs. ZT 8:Bmal1 AAV	27.14	16.29	10.86	4.269	7	7	2.543	24
							ZT 8:veh vs. ZT 20:veh	27.14	46.29	-19.14	4.269	7	7	4.485	24
Difference between column means							ZT 8:veh vs. ZT 20:Bmal1 AAV	27.14	20.86	6.286	4.269	7	7	1.473	24
Mean of veh	36.71						ZT 8:Bmal1 AAV vs. ZT 20:veh	16.29	46.29	-30	4.269	7	7	7.028	24
Mean of Bmal1 AAV	18.57						ZT 8:Bmal1 AAV vs. ZT 20:Bmal1 AAV	16.29	20.86	-4.571	4.269	7	7	1.071	24
Difference between means	18.14						ZT 20:veh vs. ZT 20:Bmal1 AAV	46.29	20.86	25.43	4.269	7	7	5.957	24
SE of difference	3.018
95% CI of difference	11.91 to 24.37
Difference between row means
Mean of ZT 8	21.71
Mean of ZT 20	33.57
Difference between means	-11.86
SE of difference	3.018
95% CI of difference	-18.09 to -5.628
Interaction CI
Mean diff, A1 - B1	10.86
Mean diff, A2 - B2	25.43
(A1 -B1) - (A2 - B2)	-14.57
95% CI of difference	-27.03 to -2.112
(B1 - A1) - (B2 - A2)	14.57
95% CI of difference	2.112 to 27.03
