# Supplementary material for: BMAL1–HIF2A heterodimer modulates circadian variations of myocardial injury
Source: Nature. 2025 Apr 23;641(8064):1017–28. doi: 10.1038/s41586-025-08898-z (PMC12095075; doi:10.1038/s41586-025-08898-z)
Supplement: Supplementary file 4 — Source data for Supplementary Tables 1–9. [file 41586_2025_8898_MOESM4_ESM.zip › 2024-02-02713C-s4/2024-02-02713C-Source data Supplementary Table 8.xlsx]

## Sheet: b
Time	bmal1 ko + Veh						bmal1 ko + vada
ZT 8	39.1651	63.0596	48.5705	60.4759	56.9746	63.3557	47.8703	51.7593	63.6138	37.2454	58.7746	50.6046
ZT 20	43.3081	41.4243	41.8303	50.1141	63.2647	50.4575	60.5152	64.1456	38.7252	55.9815	59.8005	60.2155
Two-way ANOVA	Ordinary						Bonferroni's multiple comparisons test	Mean Diff.	95.00% CI of diff.	Below threshold?	Summary	Adjusted P Value
Alpha	0.05
							ZT 8:bmal1 ko + Veh vs. ZT 8:bmal1 ko + vada	3.622	-11.67 to 18.92	No	ns	>0.9999
Source of Variation	% of total variation	P value	P value summary	Significant?			ZT 8:bmal1 ko + Veh vs. ZT 20:bmal1 ko + Veh	6.867	-8.429 to 22.16	No	ns	>0.9999
Interaction	11.06	0.1264	ns	No			ZT 8:bmal1 ko + Veh vs. ZT 20:bmal1 ko + vada	-1.297	-16.59 to 14.00	No	ns	>0.9999
Row Factor	0.3022	0.7948	ns	No			ZT 8:bmal1 ko + vada vs. ZT 20:bmal1 ko + Veh	3.245	-12.05 to 18.54	No	ns	>0.9999
Column Factor	1.643	0.5458	ns	No			ZT 8:bmal1 ko + vada vs. ZT 20:bmal1 ko + vada	-4.919	-20.22 to 10.38	No	ns	>0.9999
							ZT 20:bmal1 ko + Veh vs. ZT 20:bmal1 ko + vada	-8.164	-23.46 to 7.132	No	ns	0.8034
ANOVA table	SS	DF	MS	F (DFn, DFd)	P value
Interaction	208.4	1	208.4	F (1, 20) = 2.544	P=0.1264
Row Factor	5.691	1	5.691	F (1, 20) = 0.06947	P=0.7948		Test details	Mean 1	Mean 2	Mean Diff.	SE of diff.	N1	N2	t	DF
Column Factor	30.94	1	30.94	F (1, 20) = 0.3777	P=0.5458
Residual	1638	20	81.92				ZT 8:bmal1 ko + Veh vs. ZT 8:bmal1 ko + vada	55.27	51.64	3.622	5.226	6	6	0.6932	20
							ZT 8:bmal1 ko + Veh vs. ZT 20:bmal1 ko + Veh	55.27	48.4	6.867	5.226	6	6	1.314	20
Difference between column means							ZT 8:bmal1 ko + Veh vs. ZT 20:bmal1 ko + vada	55.27	56.56	-1.297	5.226	6	6	0.2482	20
Mean of bmal1 ko + Veh	51.83						ZT 8:bmal1 ko + vada vs. ZT 20:bmal1 ko + Veh	51.64	48.4	3.245	5.226	6	6	0.6209	20
Mean of bmal1 ko + vada	54.1						ZT 8:bmal1 ko + vada vs. ZT 20:bmal1 ko + vada	51.64	56.56	-4.919	5.226	6	6	0.9414	20
Difference between means	-2.271						ZT 20:bmal1 ko + Veh vs. ZT 20:bmal1 ko + vada	48.4	56.56	-8.164	5.226	6	6	1.562	20
SE of difference	3.695
95% CI of difference	-9.979 to 5.437
Difference between row means
Mean of ZT 8	53.46
Mean of ZT 20	52.48
Difference between means	0.9739
SE of difference	3.695
95% CI of difference	-6.734 to 8.682
Interaction CI
Mean diff, A1 - B1	3.622
Mean diff, A2 - B2	-8.164
(A1 -B1) - (A2 - B2)	11.79
95% CI of difference	-3.629 to 27.20
(B1 - A1) - (B2 - A2)	-11.79
95% CI of difference	-27.20 to 3.629

## Sheet: c
Time	bmal1 ko + Veh						bmal1 ko + Vada
ZT 8	42.6959	58.7904	51.8601	56.4557	44.2504	47.2487	49.8529	52.6573	55.3547	43.1006	43.2372	39.3644
ZT 20	56.5109	48.2593	53.9423	50.7034	54.5408	45.7781	51.7952	44.53	52.0826	54.5111	42.0084	53.1162
Two-way ANOVA	Ordinary						Bonferroni's multiple comparisons test	Mean Diff.	95.00% CI of diff.	Below threshold?	Summary	Adjusted P Value
Alpha	0.05
							ZT 8:bmal1 ko + Veh vs. ZT 8:bmal1 ko + Vada	2.956	-6.516 to 12.43	No	ns	>0.9999
Source of Variation	% of total variation	P value	P value summary	Significant?			ZT 8:bmal1 ko + Veh vs. ZT 20:bmal1 ko + Veh	-1.406	-10.88 to 8.066	No	ns	>0.9999
Interaction	0.2212	0.828	ns	No			ZT 8:bmal1 ko + Veh vs. ZT 20:bmal1 ko + Vada	0.543	-8.928 to 10.01	No	ns	>0.9999
Row Factor	3.18	0.4139	ns	No			ZT 8:bmal1 ko + Vada vs. ZT 20:bmal1 ko + Veh	-4.361	-13.83 to 5.110	No	ns	>0.9999
Column Factor	5.246	0.2966	ns	No			ZT 8:bmal1 ko + Vada vs. ZT 20:bmal1 ko + Vada	-2.413	-11.88 to 7.059	No	ns	>0.9999
							ZT 20:bmal1 ko + Veh vs. ZT 20:bmal1 ko + Vada	1.949	-7.523 to 11.42	No	ns	>0.9999
ANOVA table	SS	DF	MS	F (DFn, DFd)	P value
Interaction	1.521	1	1.521	F (1, 20) = 0.04844	P=0.8280
Row Factor	21.87	1	21.87	F (1, 20) = 0.6963	P=0.4139		Test details	Mean 1	Mean 2	Mean Diff.	SE of diff.	N1	N2	t	DF
Column Factor	36.08	1	36.08	F (1, 20) = 1.149	P=0.2966
Residual	628.2	20	31.41				ZT 8:bmal1 ko + Veh vs. ZT 8:bmal1 ko + Vada	50.22	47.26	2.956	3.236	6	6	0.9135	20
							ZT 8:bmal1 ko + Veh vs. ZT 20:bmal1 ko + Veh	50.22	51.62	-1.406	3.236	6	6	0.4344	20
Difference between column means							ZT 8:bmal1 ko + Veh vs. ZT 20:bmal1 ko + Vada	50.22	49.67	0.543	3.236	6	6	0.1678	20
Mean of bmal1 ko + Veh	50.92						ZT 8:bmal1 ko + Vada vs. ZT 20:bmal1 ko + Veh	47.26	51.62	-4.361	3.236	6	6	1.348	20
Mean of bmal1 ko + Vada	48.47						ZT 8:bmal1 ko + Vada vs. ZT 20:bmal1 ko + Vada	47.26	49.67	-2.413	3.236	6	6	0.7457	20
Difference between means	2.452						ZT 20:bmal1 ko + Veh vs. ZT 20:bmal1 ko + Vada	51.62	49.67	1.949	3.236	6	6	0.6022	20
SE of difference	2.288
95% CI of difference	-2.321 to 7.225
Difference between row means
Mean of ZT 8	48.74
Mean of ZT 20	50.65
Difference between means	-1.909
SE of difference	2.288
95% CI of difference	-6.682 to 2.863
Interaction CI
Mean diff, A1 - B1	2.956
Mean diff, A2 - B2	1.949
(A1 -B1) - (A2 - B2)	1.007
95% CI of difference	-8.538 to 10.55
(B1 - A1) - (B2 - A2)	-1.007
95% CI of difference	-10.55 to 8.538

## Sheet: d
EF																		FS
Time	veh							vada										Time	veh							vada
ZT8	25.461	25.353	25.45	20.952	22.169	20.184	15.233	21.293	27.591	18.992	23.204	22.224	24.993	25.585				ZT8	12.745	9.646	11.407	15.431	9.518	4.619	8.103	6.917	11.51	9.026	11.962	7.67	11.429	13.977
ZT20	24.537	21.769	16.605	18.212	28.139	22.007	24.357	23.029	17.262	21.626	19.334	26.182	19.811	19.789				ZT20	7.826	15.331	6.308	10.721	15.153	9.615	7.057	6.533	7.927	9.124	9.796	12.031	9.877	13.176
Two-way ANOVA	Ordinary						Bonferroni's multiple comparisons test	Mean Diff.	95.00% CI of diff.	Below threshold?	Summary	Adjusted P Value						Two-way ANOVA	Ordinary						Bonferroni's multiple comparisons test	Mean Diff.	95.00% CI of diff.	Below threshold?	Summary	Adjusted P Value
Alpha	0.05																	Alpha	0.05
							ZT 8:veh vs. ZT 8:vada	-1.297	-6.539 to 3.945	No	ns	>0.9999													ZT 8:veh vs. ZT 8:vada	-0.146	-4.838 to 4.546	No	ns	>0.9999
Source of Variation	% of total variation	P value	P value summary	Significant?			ZT 8:veh vs. ZT 20:veh	-0.1177	-5.360 to 5.124	No	ns	>0.9999						Source of Variation	% of total variation	P value	P value summary	Significant?			ZT 8:veh vs. ZT 20:veh	-0.07743	-4.769 to 4.614	No	ns	>0.9999
Interaction	3.724	0.3373	ns	No			ZT 8:veh vs. ZT 20:vada	1.11	-4.132 to 6.352	No	ns	>0.9999						Interaction	0.3312	0.7797	ns	No			ZT 8:veh vs. ZT 20:vada	0.4293	-4.263 to 5.121	No	ns	>0.9999
Row Factor	3.062	0.3834	ns	No			ZT 8:vada vs. ZT 20:veh	1.179	-4.062 to 6.421	No	ns	>0.9999						Row Factor	0.1927	0.831	ns	No			ZT 8:vada vs. ZT 20:veh	0.06857	-4.623 to 4.760	No	ns	>0.9999
Column Factor	0.002828	0.9787	ns	No			ZT 8:vada vs. ZT 20:vada	2.407	-2.835 to 7.649	No	ns	>0.9999						Column Factor	0.1012	0.8771	ns	No			ZT 8:vada vs. ZT 20:vada	0.5753	-4.117 to 5.267	No	ns	>0.9999
							ZT 20:veh vs. ZT 20:vada	1.228	-4.014 to 6.469	No	ns	>0.9999													ZT 20:veh vs. ZT 20:vada	0.5067	-4.185 to 5.199	No	ns	>0.9999
ANOVA table	SS	DF	MS	F (DFn, DFd)	P value													ANOVA table	SS	DF	MS	F (DFn, DFd)	P value
Interaction	11.15	1	11.15	F (1, 24) = 0.9588	P=0.3373													Interaction	0.7456	1	0.7456	F (1, 24) = 0.07999	P=0.7797
Row Factor	9.171	1	9.171	F (1, 24) = 0.7883	P=0.3834		Test details	Mean 1	Mean 2	Mean Diff.	SE of diff.	N1	N2	t	DF			Row Factor	0.4338	1	0.4338	F (1, 24) = 0.04654	P=0.8310		Test details	Mean 1	Mean 2	Mean Diff.	SE of diff.	N1	N2	t	DF
Column Factor	0.00847	1	0.00847	F (1, 24) = 0.0007281	P=0.9787													Column Factor	0.2277	1	0.2277	F (1, 24) = 0.02443	P=0.8771
Residual	279.2	24	11.63				ZT 8:veh vs. ZT 8:vada	22.11	23.41	-1.297	1.823	7	7	0.7115	24			Residual	223.7	24	9.321				ZT 8:veh vs. ZT 8:vada	10.21	10.36	-0.146	1.632	7	7	0.08947	24
							ZT 8:veh vs. ZT 20:veh	22.11	22.23	-0.1177	1.823	7	7	0.06457	24										ZT 8:veh vs. ZT 20:veh	10.21	10.29	-0.07743	1.632	7	7	0.04745	24
Difference between column means							ZT 8:veh vs. ZT 20:vada	22.11	21	1.11	1.823	7	7	0.6087	24			Difference between column means							ZT 8:veh vs. ZT 20:vada	10.21	9.781	0.4293	1.632	7	7	0.2631	24
Mean of veh	22.17						ZT 8:vada vs. ZT 20:veh	23.41	22.23	1.179	1.823	7	7	0.6469	24			Mean of veh	10.25						ZT 8:vada vs. ZT 20:veh	10.36	10.29	0.06857	1.632	7	7	0.04202	24
Mean of vada	22.21						ZT 8:vada vs. ZT 20:vada	23.41	21	2.407	1.823	7	7	1.32	24			Mean of vada	10.07						ZT 8:vada vs. ZT 20:vada	10.36	9.781	0.5753	1.632	7	7	0.3525	24
Difference between means	-0.03479						ZT 20:veh vs. ZT 20:vada	22.23	21	1.228	1.823	7	7	0.6733	24			Difference between means	0.1804						ZT 20:veh vs. ZT 20:vada	10.29	9.781	0.5067	1.632	7	7	0.3105	24
SE of difference	1.289																	SE of difference	1.154
95% CI of difference	-2.696 to 2.626																	95% CI of difference	-2.201 to 2.562
Difference between row means																		Difference between row means
Mean of ZT 8	22.76																	Mean of ZT 8	10.28
Mean of ZT 20	21.62																	Mean of ZT 20	10.03
Difference between means	1.145																	Difference between means	0.2489
SE of difference	1.289																	SE of difference	1.154
95% CI of difference	-1.516 to 3.805																	95% CI of difference	-2.133 to 2.630
Interaction CI																		Interaction CI
Mean diff, A1 - B1	-1.297																	Mean diff, A1 - B1	-0.146
Mean diff, A2 - B2	1.228																	Mean diff, A2 - B2	0.5067
(A1 -B1) - (A2 - B2)	-2.525																	(A1 -B1) - (A2 - B2)	-0.6527
95% CI of difference	-7.846 to 2.797																	95% CI of difference	-5.416 to 4.110
(B1 - A1) - (B2 - A2)	2.525																	(B1 - A1) - (B2 - A2)	0.6527
95% CI of difference	-2.797 to 7.846																	95% CI of difference	-4.110 to 5.416
GLS
Time	veh							vada
ZT8	-6.585	-7.206	-7.618	-6.652	-7.986	-6.916	-3.658	-5.363	-4.655	-5.084	-5.554	-4.306	-7.237	-6.881
ZT20	-6.11	-2.326	-2.312	-4.211	-7.612	-7.611	-6.707	-6.714	-3.067	-6.232	-2.833	-7.918	-4.525	-7.985
Source of Variation	% of total variation	P value	P value summary	Significant?			Bonferroni's multiple comparisons test	Mean Diff.	95.00% CI of diff.	Below threshold?	Summary	Adjusted P Value
Interaction	4.036	0.3129	ns	No
Row Factor	3.726	0.3318	ns	No			ZT 8:veh vs. ZT 8:vada	-1.077	-3.874 to 1.719	No	ns	>0.9999
Column Factor	1.089	0.5973	ns	No			ZT 8:veh vs. ZT 20:veh	-1.39	-4.187 to 1.406	No	ns	0.9948
							ZT 8:veh vs. ZT 20:vada	-1.05	-3.846 to 1.747	No	ns	>0.9999
ANOVA table	SS	DF	MS	F (DFn, DFd)	P value		ZT 8:vada vs. ZT 20:veh	-0.313	-3.110 to 2.484	No	ns	>0.9999
Interaction	3.519	1	3.519	F (1, 24) = 1.063	P=0.3129		ZT 8:vada vs. ZT 20:vada	0.02771	-2.769 to 2.824	No	ns	>0.9999
Row Factor	3.249	1	3.249	F (1, 24) = 0.9812	P=0.3318		ZT 20:veh vs. ZT 20:vada	0.3407	-2.456 to 3.137	No	ns	>0.9999
Column Factor	0.9494	1	0.9494	F (1, 24) = 0.2867	P=0.5973
Residual	79.47	24	3.311
							Test details	Mean 1	Mean 2	Mean Diff.	SE of diff.	N1	N2	t	DF
Difference between column means
Mean of veh	-5.965						ZT 8:veh vs. ZT 8:vada	-6.66	-5.583	-1.077	0.9727	7	7	1.108	24
Mean of vada	-5.597						ZT 8:veh vs. ZT 20:veh	-6.66	-5.27	-1.39	0.9727	7	7	1.429	24
Difference between means	-0.3683						ZT 8:veh vs. ZT 20:vada	-6.66	-5.611	-1.05	0.9727	7	7	1.079	24
SE of difference	0.6878						ZT 8:vada vs. ZT 20:veh	-5.583	-5.27	-0.313	0.9727	7	7	0.3218	24
95% CI of difference	-1.788 to 1.051						ZT 8:vada vs. ZT 20:vada	-5.583	-5.611	0.02771	0.9727	7	7	0.02849	24
							ZT 20:veh vs. ZT 20:vada	-5.27	-5.611	0.3407	0.9727	7	7	0.3503	24
Difference between row means
Mean of ZT 8	-6.122
Mean of ZT 20	-5.44
Difference between means	-0.6813
SE of difference	0.6878
95% CI of difference	-2.101 to 0.7382
Interaction CI
Mean diff, A1 - B1	-1.077
Mean diff, A2 - B2	0.3407
(A1 -B1) - (A2 - B2)	-1.418
95% CI of difference	-4.257 to 1.421
(B1 - A1) - (B2 - A2)	1.418
95% CI of difference	-1.421 to 4.257

## Sheet: e
Time	veh							vada
ZT8	58.84	61.909	71.878	63.927	70.717	86.168	97.193	69.879	57.099	77.35	70.815	85.739	84.003	62.514
ZT20	75.559	76.966	95.757	68.471	76.376	71.585	72.711	62.91	91.352	88.971	64.84	69.965	75.688	71.526
Two-way ANOVA	Ordinary						Bonferroni's multiple comparisons test	Mean Diff.	95.00% CI of diff.	Below threshold?	Summary	Adjusted P Value
Alpha	0.05
							ZT 8:veh vs. ZT 8:vada	0.4619	-16.93 to 17.85	No	ns	>0.9999
Source of Variation	% of total variation	P value	P value summary	Significant?			ZT 8:veh vs. ZT 20:veh	-3.828	-21.22 to 13.56	No	ns	>0.9999
Interaction	0.09046	0.8826	ns	No			ZT 8:veh vs. ZT 20:vada	-2.089	-19.48 to 15.30	No	ns	>0.9999
Row Factor	2.256	0.4631	ns	No			ZT 8:vada vs. ZT 20:veh	-4.289	-21.68 to 13.10	No	ns	>0.9999
Column Factor	0.2686	0.7991	ns	No			ZT 8:vada vs. ZT 20:vada	-2.55	-19.94 to 14.84	No	ns	>0.9999
							ZT 20:veh vs. ZT 20:vada	1.739	-15.65 to 19.13	No	ns	>0.9999
ANOVA table	SS	DF	MS	F (DFn, DFd)	P value
Interaction	2.854	1	2.854	F (1, 24) = 0.02229	P=0.8826
Row Factor	71.19	1	71.19	F (1, 24) = 0.5560	P=0.4631		Test details	Mean 1	Mean 2	Mean Diff.	SE of diff.	N1	N2	t	DF
Column Factor	8.477	1	8.477	F (1, 24) = 0.06620	P=0.7991
Residual	3073	24	128				ZT 8:veh vs. ZT 8:vada	72.95	72.49	0.4619	6.048	7	7	0.07636	24
							ZT 8:veh vs. ZT 20:veh	72.95	76.78	-3.828	6.048	7	7	0.6328	24
Difference between column means							ZT 8:veh vs. ZT 20:vada	72.95	75.04	-2.089	6.048	7	7	0.3453	24
Mean of veh	74.86						ZT 8:vada vs. ZT 20:veh	72.49	76.78	-4.289	6.048	7	7	0.7092	24
Mean of vada	73.76						ZT 8:vada vs. ZT 20:vada	72.49	75.04	-2.55	6.048	7	7	0.4217	24
Difference between means	1.1						ZT 20:veh vs. ZT 20:vada	76.78	75.04	1.739	6.048	7	7	0.2875	24
SE of difference	4.277
95% CI of difference	-7.727 to 9.927
Difference between row means
Mean of ZT 8	72.72
Mean of ZT 20	75.91
Difference between means	-3.189
SE of difference	4.277
95% CI of difference	-12.02 to 5.638
Interaction CI
Mean diff, A1 - B1	0.4619
Mean diff, A2 - B2	1.739
(A1 -B1) - (A2 - B2)	-1.277
95% CI of difference	-18.93 to 16.38
(B1 - A1) - (B2 - A2)	1.277
95% CI of difference	-16.38 to 18.93

## Sheet: f
Time	veh							vada
ZT8	61.002	59.405	63.691	60.038	59.194	66.951	65.4	54.628	65.654	59.974	57.383	65.577	64.215	59.448
ZT20	54.803	63.322	62.304	64.795	65.756	61.556	66.846	55.487	58.635	59.399	65.28	61.814	56.464	57.157
Two-way ANOVA	Ordinary						Bonferroni's multiple comparisons test	Mean Diff.	95.00% CI of diff.	Below threshold?	Summary	Adjusted P Value
Alpha	0.05
							ZT 8:veh vs. ZT 8:vada	1.257	-4.465 to 6.980	No	ns	>0.9999
Source of Variation	% of total variation	P value	P value summary	Significant?			ZT 8:veh vs. ZT 20:veh	-0.5287	-6.251 to 5.194	No	ns	>0.9999
Interaction	2.469	0.415	ns	No			ZT 8:veh vs. ZT 20:vada	3.064	-2.659 to 8.786	No	ns	0.821
Row Factor	0.7392	0.654	ns	No			ZT 8:vada vs. ZT 20:veh	-1.786	-7.509 to 3.936	No	ns	>0.9999
Column Factor	10.65	0.0978	ns	No			ZT 8:vada vs. ZT 20:vada	1.806	-3.916 to 7.529	No	ns	>0.9999
							ZT 20:veh vs. ZT 20:vada	3.592	-2.130 to 9.315	No	ns	0.502
ANOVA table	SS	DF	MS	F (DFn, DFd)	P value
Interaction	9.54	1	9.54	F (1, 24) = 0.6881	P=0.4150
Row Factor	2.856	1	2.856	F (1, 24) = 0.2060	P=0.6540		Test details	Mean 1	Mean 2	Mean Diff.	SE of diff.	N1	N2	t	DF
Column Factor	41.16	1	41.16	F (1, 24) = 2.969	P=0.0978
Residual	332.8	24	13.87				ZT 8:veh vs. ZT 8:vada	62.24	60.98	1.257	1.99	7	7	0.6318	24
							ZT 8:veh vs. ZT 20:veh	62.24	62.77	-0.5287	1.99	7	7	0.2656	24
Difference between column means							ZT 8:veh vs. ZT 20:vada	62.24	59.18	3.064	1.99	7	7	1.539	24
Mean of veh	62.5						ZT 8:vada vs. ZT 20:veh	60.98	62.77	-1.786	1.99	7	7	0.8974	24
Mean of vada	60.08						ZT 8:vada vs. ZT 20:vada	60.98	59.18	1.806	1.99	7	7	0.9074	24
Difference between means	2.425						ZT 20:veh vs. ZT 20:vada	62.77	59.18	3.592	1.99	7	7	1.805	24
SE of difference	1.407
95% CI of difference	-0.4799 to 5.330
Difference between row means
Mean of ZT 8	61.61
Mean of ZT 20	60.97
Difference between means	0.6387
SE of difference	1.407
95% CI of difference	-2.266 to 3.543
Interaction CI
Mean diff, A1 - B1	1.257
Mean diff, A2 - B2	3.592
(A1 -B1) - (A2 - B2)	-2.335
95% CI of difference	-8.144 to 3.475
(B1 - A1) - (B2 - A2)	2.335
95% CI of difference	-3.475 to 8.144

## Sheet: i
	hif2a ko + Veh							hif2a ko + vada
ZT 8	41.1804	39.2983	38.6724	58.9333	64.6407	67.3164	37.6234	55.6534	41.5076	55.3261	51.7142	58.6198	55.3278
ZT 20	60.5591	55.0207	55.6178	50.0339	42.6496	55.6659	58.5165	45.7753	45.7431	44.8742	56.5553	41.3263	62.475
Two-way ANOVA	Ordinary						Bonferroni's multiple comparisons test	Predicted (LS) mean diff.	95.00% CI of diff.	Below threshold?	Summary	Adjusted P Value
Alpha	0.05
							ZT 8:hif2a ko + Veh vs. ZT 8:hif2a ko + vada	-3.358	-17.94 to 11.22	No	ns	>0.9999
Source of Variation	% of total variation	P value	P value summary	Significant?			ZT 8:hif2a ko + Veh vs. ZT 20:hif2a ko + Veh	-4.343	-18.35 to 9.667	No	ns	>0.9999
Interaction	5.303	0.2783	ns	No			ZT 8:hif2a ko + Veh vs. ZT 20:hif2a ko + vada	0.2082	-14.37 to 14.79	No	ns	>0.9999
Row Factor	0.05106	0.9141	ns	No			ZT 8:hif2a ko + vada vs. ZT 20:hif2a ko + Veh	-0.9843	-15.57 to 13.60	No	ns	>0.9999
Column Factor	0.1206	0.8684	ns	No			ZT 8:hif2a ko + vada vs. ZT 20:hif2a ko + vada	3.567	-11.57 to 18.70	No	ns	>0.9999
							ZT 20:hif2a ko + Veh vs. ZT 20:hif2a ko + vada	4.551	-10.03 to 19.13	No	ns	>0.9999
ANOVA table	SS (Type III)	DF	MS	F (DFn, DFd)	P value
Interaction	101.1	1	101.1	F (1, 22) = 1.236	P=0.2783
Row Factor	0.9729	1	0.9729	F (1, 22) = 0.01190	P=0.9141		Test details	Predicted (LS) mean 1	Predicted (LS) mean 2	Predicted (LS) mean diff.	SE of diff.	N1	N2	t	DF
Column Factor	2.297	1	2.297	F (1, 22) = 0.02809	P=0.8684
Residual	1799	22	81.77				ZT 8:hif2a ko + Veh vs. ZT 8:hif2a ko + vada	49.67	53.02	-3.358	5.031	7	6	0.6675	22
							ZT 8:hif2a ko + Veh vs. ZT 20:hif2a ko + Veh	49.67	54.01	-4.343	4.834	7	7	0.8984	22
Difference between column means							ZT 8:hif2a ko + Veh vs. ZT 20:hif2a ko + vada	49.67	49.46	0.2082	5.031	7	6	0.04139	22
Predicted (LS) mean of hif2a ko + Veh	51.84						ZT 8:hif2a ko + vada vs. ZT 20:hif2a ko + Veh	53.02	54.01	-0.9843	5.031	6	7	0.1957	22
Predicted (LS) mean of hif2a ko + vada	51.24						ZT 8:hif2a ko + vada vs. ZT 20:hif2a ko + vada	53.02	49.46	3.567	5.221	6	6	0.6831	22
Difference between predicted means	0.5963						ZT 20:hif2a ko + Veh vs. ZT 20:hif2a ko + vada	54.01	49.46	4.551	5.031	7	6	0.9046	22
SE of difference	3.557
95% CI of difference	-6.781 to 7.974
Difference between row means
Predicted (LS) mean of ZT 8	51.35
Predicted (LS) mean of ZT 20	51.73
Difference between predicted means	-0.388
SE of difference	3.557
95% CI of difference	-7.766 to 6.990
Interaction CI
Mean diff, A1 - B1	-3.358
Mean diff, A2 - B2	4.551
(A1 -B1) - (A2 - B2)	-7.909
95% CI of difference	-22.66 to 6.846
(B1 - A1) - (B2 - A2)	7.909
95% CI of difference	-6.846 to 22.66

## Sheet: j
	hif2a ko + Veh							hif2a ko + vada
ZT 8	40.2441	42.0706	45.2765	40.6678	32.8302	42.882	52.809	34.7335	57.5979	47.7541	41.6977	39.2481	43.6926
ZT 20	47.0958	40.4785	38.3815	42.5841	38.129	50.9691	46.7479	42.8207	42.5491	49.9197	41.3941	55.818	51.0741
Two-way ANOVA	Ordinary						Bonferroni's multiple comparisons test	Predicted (LS) mean diff.	95.00% CI of diff.	Below threshold?	Summary	Adjusted P Value
Alpha	0.05
							ZT 8:hif2a ko + Veh vs. ZT 8:hif2a ko + Vada	-1.723	-11.71 to 8.267	No	ns	>0.9999
Source of Variation	% of total variation	P value	P value summary	Significant?			ZT 8:hif2a ko + Veh vs. ZT 20:hif2a ko + Veh	-1.087	-10.69 to 8.512	No	ns	>0.9999
Interaction	0.7362	0.6773	ns	No			ZT 8:hif2a ko + Veh vs. ZT 20:hif2a ko + Vada	-4.865	-14.86 to 5.125	No	ns	>0.9999
Row Factor	3.116	0.395	ns	No			ZT 8:hif2a ko + Vada vs. ZT 20:hif2a ko + Veh	0.6369	-9.354 to 10.63	No	ns	>0.9999
Column Factor	5.276	0.2711	ns	No			ZT 8:hif2a ko + Vada vs. ZT 20:hif2a ko + Vada	-3.142	-13.51 to 7.226	No	ns	>0.9999
							ZT 20:hif2a ko + Veh vs. ZT 20:hif2a ko + Vada	-3.779	-13.77 to 6.212	No	ns	>0.9999
ANOVA table	SS (Type III)	DF	MS	F (DFn, DFd)	P value
Interaction	6.825	1	6.825	F (1, 22) = 0.1778	P=0.6773
Row Factor	28.88	1	28.88	F (1, 22) = 0.7525	P=0.3950		Test details	Predicted (LS) mean 1	Predicted (LS) mean 2	Predicted (LS) mean diff.	SE of diff.	N1	N2	t	DF
Column Factor	48.91	1	48.91	F (1, 22) = 1.274	P=0.2711
Residual	844.4	22	38.38				ZT 8:hif2a ko + Veh vs. ZT 8:hif2a ko + Vada	42.4	44.12	-1.723	3.447	7	6	0.5	22
							ZT 8:hif2a ko + Veh vs. ZT 20:hif2a ko + Veh	42.4	43.48	-1.087	3.312	7	7	0.3281	22
Difference between column means							ZT 8:hif2a ko + Veh vs. ZT 20:hif2a ko + Vada	42.4	47.26	-4.865	3.447	7	6	1.412	22
Predicted (LS) mean of hif2a ko + Veh	42.94						ZT 8:hif2a ko + Vada vs. ZT 20:hif2a ko + Veh	44.12	43.48	0.6369	3.447	6	7	0.1848	22
Predicted (LS) mean of hif2a ko + Vada	45.69						ZT 8:hif2a ko + Vada vs. ZT 20:hif2a ko + Vada	44.12	47.26	-3.142	3.577	6	6	0.8784	22
Difference between predicted means	-2.751						ZT 20:hif2a ko + Veh vs. ZT 20:hif2a ko + Vada	43.48	47.26	-3.779	3.447	7	6	1.096	22
SE of difference	2.437
95% CI of difference	-7.806 to 2.303
Difference between row means
Predicted (LS) mean of ZT 8	43.26
Predicted (LS) mean of ZT 20	45.37
Difference between predicted means	-2.114
SE of difference	2.437
95% CI of difference	-7.169 to 2.940
Interaction CI
Mean diff, A1 - B1	-1.723
Mean diff, A2 - B2	-3.779
(A1 -B1) - (A2 - B2)	2.055
95% CI of difference	-8.053 to 12.16
(B1 - A1) - (B2 - A2)	-2.055
95% CI of difference	-12.16 to 8.053

## Sheet: k
EF																	FS
	veh							vada										veh							vada
ZT 8	28.085	19.112	15.746	22.431	21.741	14.331	21.222	25.82	20.984	25.5	24.91	22.565	23.71	18.958			ZT 8	12.253	8.649	8.999	12.794	6.556	6.171	8.096	11.828	10.64	11.219	7.435	9.485	11.783	5.917
ZT 20	18.155	19.39	26.05	24.365	17.552	19.045	23.247	22.089	20.712	17.993	18.417	23.963	15.52	22.945			ZT 20	5.353	9.12	7.522	8.372	6.808	8.505	7.915	10.56	5.664	6.838	8.099	8.509	12.278	11.396
Two-way ANOVA	Ordinary						Bonferroni's multiple comparisons test	Mean Diff.	95.00% CI of diff.	Below threshold?	Summary	Adjusted P Value					Two-way ANOVA	Ordinary						Bonferroni's multiple comparisons test	Mean Diff.	95.00% CI of diff.	Below threshold?	Summary	Adjusted P Value
Alpha	0.05																Alpha	0.05
							ZT 8:veh vs. ZT 8:vada	-2.826	-8.150 to 2.499	No	ns	0.8409												ZT 8:veh vs. ZT 8:vada	-0.6841	-4.072 to 2.704	No	ns	>0.9999
Source of Variation	% of total variation	P value	P value summary	Significant?			ZT 8:veh vs. ZT 20:veh	-0.7337	-6.058 to 4.591	No	ns	>0.9999					Source of Variation	% of total variation	P value	P value summary	Significant?			ZT 8:veh vs. ZT 20:veh	1.418	-1.970 to 4.805	No	ns	>0.9999
Interaction	7.339	0.1699	ns	No			ZT 8:veh vs. ZT 20:vada	0.147	-5.178 to 5.472	No	ns	>0.9999					Interaction	0.6608	0.6745	ns	No			ZT 8:veh vs. ZT 20:vada	0.02486	-3.363 to 3.413	No	ns	>0.9999
Row Factor	2.678	0.4011	ns	No			ZT 8:vada vs. ZT 20:veh	2.092	-3.233 to 7.416	No	ns	>0.9999					Row Factor	5.952	0.2141	ns	No			ZT 8:vada vs. ZT 20:veh	2.102	-1.286 to 5.489	No	ns	0.5227
Column Factor	2.021	0.4649	ns	No			ZT 8:vada vs. ZT 20:vada	2.973	-2.352 to 8.297	No	ns	0.7293					Column Factor	5.677	0.2247	ns	No			ZT 8:vada vs. ZT 20:vada	0.709	-2.679 to 4.097	No	ns	>0.9999
							ZT 20:veh vs. ZT 20:vada	0.8807	-4.444 to 6.205	No	ns	>0.9999												ZT 20:veh vs. ZT 20:vada	-1.393	-4.780 to 1.995	No	ns	>0.9999
ANOVA table	SS	DF	MS	F (DFn, DFd)	P value												ANOVA table	SS	DF	MS	F (DFn, DFd)	P value
Interaction	24.04	1	24.04	F (1, 24) = 2.003	P=0.1699												Interaction	0.8786	1	0.8786	F (1, 24) = 0.1808	P=0.6745
Row Factor	8.772	1	8.772	F (1, 24) = 0.7307	P=0.4011		Test details	Mean 1	Mean 2	Mean Diff.	SE of diff.	N1	N2	t	DF		Row Factor	7.914	1	7.914	F (1, 24) = 1.629	P=0.2141		Test details	Mean 1	Mean 2	Mean Diff.	SE of diff.	N1	N2	t	DF
Column Factor	6.619	1	6.619	F (1, 24) = 0.5514	P=0.4649												Column Factor	7.548	1	7.548	F (1, 24) = 1.553	P=0.2247
Residual	288.1	24	12				ZT 8:veh vs. ZT 8:vada	20.38	23.21	-2.826	1.852	7	7	1.526	24		Residual	116.6	24	4.859				ZT 8:veh vs. ZT 8:vada	9.074	9.758	-0.6841	1.178	7	7	0.5806	24
							ZT 8:veh vs. ZT 20:veh	20.38	21.11	-0.7337	1.852	7	7	0.3962	24									ZT 8:veh vs. ZT 20:veh	9.074	7.656	1.418	1.178	7	7	1.203	24
Difference between column means							ZT 8:veh vs. ZT 20:vada	20.38	20.23	0.147	1.852	7	7	0.07937	24		Difference between column means							ZT 8:veh vs. ZT 20:vada	9.074	9.049	0.02486	1.178	7	7	0.0211	24
Mean of veh	20.75						ZT 8:vada vs. ZT 20:veh	23.21	21.11	2.092	1.852	7	7	1.13	24		Mean of veh	8.365						ZT 8:vada vs. ZT 20:veh	9.758	7.656	2.102	1.178	7	7	1.784	24
Mean of vada	21.72						ZT 8:vada vs. ZT 20:vada	23.21	20.23	2.973	1.852	7	7	1.605	24		Mean of vada	9.404						ZT 8:vada vs. ZT 20:vada	9.758	9.049	0.709	1.178	7	7	0.6017	24
Difference between means	-0.9724						ZT 20:veh vs. ZT 20:vada	21.11	20.23	0.8807	1.852	7	7	0.4756	24		Difference between means	-1.038						ZT 20:veh vs. ZT 20:vada	7.656	9.049	-1.393	1.178	7	7	1.182	24
SE of difference	1.31																SE of difference	0.8332
95% CI of difference	-3.675 to 1.730																95% CI of difference	-2.758 to 0.6811
Difference between row means																	Difference between row means
Mean of ZT 8	21.79																Mean of ZT 8	9.416
Mean of ZT 20	20.67																Mean of ZT 20	8.353
Difference between means	1.119																Difference between means	1.063
SE of difference	1.31																SE of difference	0.8332
95% CI of difference	-1.583 to 3.822																95% CI of difference	-0.6563 to 2.783
Interaction CI																	Interaction CI
Mean diff, A1 - B1	-2.826																Mean diff, A1 - B1	-0.6841
Mean diff, A2 - B2	0.8807																Mean diff, A2 - B2	-1.393
(A1 -B1) - (A2 - B2)	-3.706																(A1 -B1) - (A2 - B2)	0.7086
95% CI of difference	-9.112 to 1.699																95% CI of difference	-2.731 to 4.148
(B1 - A1) - (B2 - A2)	3.706																(B1 - A1) - (B2 - A2)	-0.7086
95% CI of difference	-1.699 to 9.112																95% CI of difference	-4.148 to 2.731
GLS
	veh							vada
ZT 8	-7.675	-6.004	-4.209	-6.841	-4.22	-4.635	-8.152	-5.351	-3.317	-8.331	-5.087	-7.589	-7.418	-4.704
ZT 20	-3.598	-4.834	-3.665	-8.343	-5.535	-4.986	-6.085	-4.806	-5.382	-2.614	-5.527	-1.503	-6.294	-6.156
Two-way ANOVA	Ordinary						Bonferroni's multiple comparisons test	Mean Diff.	95.00% CI of diff.	Below threshold?	Summary	Adjusted P Value
Alpha	0.05
							ZT 8:veh vs. ZT 8:vada	0.008714	-2.665 to 2.682	No	ns	>0.9999
Source of Variation	% of total variation	P value	P value summary	Significant?			ZT 8:veh vs. ZT 20:veh	-0.67	-3.343 to 2.003	No	ns	>0.9999
Interaction	1.021	0.605	ns	No			ZT 8:veh vs. ZT 20:vada	-1.351	-4.024 to 1.323	No	ns	0.9559
Row Factor	8.847	0.1359	ns	No			ZT 8:vada vs. ZT 20:veh	-0.6787	-3.352 to 1.995	No	ns	>0.9999
Column Factor	0.9698	0.6141	ns	No			ZT 8:vada vs. ZT 20:vada	-1.359	-4.033 to 1.314	No	ns	0.9405
							ZT 20:veh vs. ZT 20:vada	-0.6806	-3.354 to 1.993	No	ns	>0.9999
ANOVA table	SS	DF	MS	F (DFn, DFd)	P value
Interaction	0.8315	1	0.8315	F (1, 24) = 0.2748	P=0.6050
Row Factor	7.207	1	7.207	F (1, 24) = 2.381	P=0.1359		Test details	Mean 1	Mean 2	Mean Diff.	SE of diff.	N1	N2	t	DF
Column Factor	0.7899	1	0.7899	F (1, 24) = 0.2610	P=0.6141
Residual	72.62	24	3.026				ZT 8:veh vs. ZT 8:vada	-5.962	-5.971	0.008714	0.9298	7	7	0.009372	24
							ZT 8:veh vs. ZT 20:veh	-5.962	-5.292	-0.67	0.9298	7	7	0.7206	24
Difference between column means							ZT 8:veh vs. ZT 20:vada	-5.962	-4.612	-1.351	0.9298	7	7	1.452	24
Mean of veh	-5.627						ZT 8:vada vs. ZT 20:veh	-5.971	-5.292	-0.6787	0.9298	7	7	0.7299	24
Mean of vada	-5.291						ZT 8:vada vs. ZT 20:vada	-5.971	-4.612	-1.359	0.9298	7	7	1.462	24
Difference between means	-0.3359						ZT 20:veh vs. ZT 20:vada	-5.292	-4.612	-0.6806	0.9298	7	7	0.7319	24
SE of difference	0.6575
95% CI of difference	-1.693 to 1.021
Difference between row means
Mean of ZT 8	-5.967
Mean of ZT 20	-4.952
Difference between means	-1.015
SE of difference	0.6575
95% CI of difference	-2.372 to 0.3423
Interaction CI
Mean diff, A1 - B1	0.008714
Mean diff, A2 - B2	-0.6806
(A1 -B1) - (A2 - B2)	0.6893
95% CI of difference	-2.025 to 3.403
(B1 - A1) - (B2 - A2)	-0.6893
95% CI of difference	-3.403 to 2.025

## Sheet: l
	veh							vada
ZT 8	60.13	78.878	70.343	66.155	76.56	82.693	60.394	56.759	63.211	64.005	56.09	66.105	67.327	79.413
ZT 20	95.09	78.996	81.07	82.251	98.871	67.404	77.172	69.314	71.317	102.775	75.448	67.246	62.5	58.834
Two-way ANOVA	Ordinary						Bonferroni's multiple comparisons test	Mean Diff.	95.00% CI of diff.	Below threshold?	Summary	Adjusted P Value
Alpha	0.05
							ZT 8:veh vs. ZT 8:vada	6.035	-10.55 to 22.62	No	ns	>0.9999
Source of Variation	% of total variation	P value	P value summary	Significant?			ZT 8:veh vs. ZT 20:veh	-12.24	-28.83 to 4.344	No	ns	0.266
Interaction	0.8656	0.5902	ns	No			ZT 8:veh vs. ZT 20:vada	-1.754	-18.34 to 14.83	No	ns	>0.9999
Row Factor	17.51	0.0217	*	Yes			ZT 8:vada vs. ZT 20:veh	-18.28	-34.86 to -1.691	Yes	*	0.0249
Column Factor	11.91	0.0541	ns	No			ZT 8:vada vs. ZT 20:vada	-7.789	-24.38 to 8.798	No	ns	>0.9999
							ZT 20:veh vs. ZT 20:vada	10.49	-6.098 to 27.08	No	ns	0.4894
ANOVA table	SS	DF	MS	F (DFn, DFd)	P value
Interaction	34.71	1	34.71	F (1, 24) = 0.2980	P=0.5902
Row Factor	702.3	1	702.3	F (1, 24) = 6.028	P=0.0217		Test details	Mean 1	Mean 2	Mean Diff.	SE of diff.	N1	N2	t	DF
Column Factor	477.8	1	477.8	F (1, 24) = 4.102	P=0.0541
Residual	2796	24	116.5				ZT 8:veh vs. ZT 8:vada	70.74	64.7	6.035	5.769	7	7	1.046	24
							ZT 8:veh vs. ZT 20:veh	70.74	82.98	-12.24	5.769	7	7	2.122	24
Difference between column means							ZT 8:veh vs. ZT 20:vada	70.74	72.49	-1.754	5.769	7	7	0.3041	24
Mean of veh	76.86						ZT 8:vada vs. ZT 20:veh	64.7	82.98	-18.28	5.769	7	7	3.168	24
Mean of vada	68.6						ZT 8:vada vs. ZT 20:vada	64.7	72.49	-7.789	5.769	7	7	1.35	24
Difference between means	8.262						ZT 20:veh vs. ZT 20:vada	82.98	72.49	10.49	5.769	7	7	1.818	24
SE of difference	4.079
95% CI of difference	-0.1578 to 16.68
Difference between row means
Mean of ZT 8	67.72
Mean of ZT 20	77.73
Difference between means	-10.02
SE of difference	4.079
95% CI of difference	-18.44 to -1.597
Interaction CI
Mean diff, A1 - B1	6.035
Mean diff, A2 - B2	10.49
(A1 -B1) - (A2 - B2)	-4.454
95% CI of difference	-21.29 to 12.39
(B1 - A1) - (B2 - A2)	4.454
95% CI of difference	-12.39 to 21.29

## Sheet: o
	Areg ko + Veh							Areg ko + Vada
ZT 8	40.6756	53.8316	57.6923	42.6388	42.1333	46.4428	62.5304	41.5761	50.307	45.0397	40.7563	45.4164	41.6858
ZT 20	62.0438	40.9431	50.2029	46.0401	42.1386	60.2271	58.7841	58.0442	57.2856	38.2875	50.0806	43.5843	50.0689
Two-way ANOVA	Ordinary						Bonferroni's multiple comparisons test	Predicted (LS) mean diff.	95.00% CI of diff.	Below threshold?	Summary	Adjusted P Value
Alpha	0.05
							ZT 8:Areg ko + Veh vs. ZT 8:Areg ko + Vada	5.29	-6.984 to 17.57	No	ns	>0.9999
Source of Variation	% of total variation	P value	P value summary	Significant?			ZT 8:Areg ko + Veh vs. ZT 20:Areg ko + Veh	-2.062	-13.86 to 9.731	No	ns	>0.9999
Interaction	1.252	0.5797	ns	No			ZT 8:Areg ko + Veh vs. ZT 20:Areg ko + Vada	-0.1378	-12.41 to 12.14	No	ns	>0.9999
Row Factor	6.199	0.2242	ns	No			ZT 8:Areg ko + Vada vs. ZT 20:Areg ko + Veh	-7.353	-19.63 to 4.922	No	ns	0.579
Column Factor	5.751	0.2411	ns	No			ZT 8:Areg ko + Vada vs. ZT 20:Areg ko + Vada	-5.428	-18.17 to 7.310	No	ns	>0.9999
							ZT 20:Areg ko + Veh vs. ZT 20:Areg ko + Vada	1.924	-10.35 to 14.20	No	ns	>0.9999
ANOVA table	SS (Type III)	DF	MS	F (DFn, DFd)	P value
Interaction	18.3	1	18.3	F (1, 22) = 0.3159	P=0.5797
Row Factor	90.63	1	90.63	F (1, 22) = 1.564	P=0.2242		Test details	Predicted (LS) mean 1	Predicted (LS) mean 2	Predicted (LS) mean diff.	SE of diff.	N1	N2	t	DF
Column Factor	84.09	1	84.09	F (1, 22) = 1.451	P=0.2411
Residual	1275	22	57.94				ZT 8:Areg ko + Veh vs. ZT 8:Areg ko + Vada	49.42	44.13	5.29	4.235	7	6	1.249	22
							ZT 8:Areg ko + Veh vs. ZT 20:Areg ko + Veh	49.42	51.48	-2.062	4.069	7	7	0.5068	22
Difference between column means							ZT 8:Areg ko + Veh vs. ZT 20:Areg ko + Vada	49.42	49.56	-0.1378	4.235	7	6	0.03255	22
Predicted (LS) mean of Areg ko + Veh	50.45						ZT 8:Areg ko + Vada vs. ZT 20:Areg ko + Veh	44.13	51.48	-7.353	4.235	6	7	1.736	22
Predicted (LS) mean of Areg ko + Vada	46.84						ZT 8:Areg ko + Vada vs. ZT 20:Areg ko + Vada	44.13	49.56	-5.428	4.395	6	6	1.235	22
Difference between predicted means	3.607						ZT 20:Areg ko + Veh vs. ZT 20:Areg ko + Vada	51.48	49.56	1.924	4.235	7	6	0.4544	22
SE of difference	2.994
95% CI of difference	-2.603 to 9.817
Difference between row means
Predicted (LS) mean of ZT 8	46.78
Predicted (LS) mean of ZT 20	50.52
Difference between predicted means	-3.745
SE of difference	2.994
95% CI of difference	-9.955 to 2.465
Interaction CI
Mean diff, A1 - B1	5.29
Mean diff, A2 - B2	1.924
(A1 -B1) - (A2 - B2)	3.366
95% CI of difference	-9.054 to 15.79
(B1 - A1) - (B2 - A2)	-3.366
95% CI of difference	-15.79 to 9.054

[truncated: 3 more sheets: p, q, r]
