# Supplementary material for: BMAL1–HIF2A heterodimer modulates circadian variations of myocardial injury
Source: Nature. 2025 Apr 23;641(8064):1017–28. doi: 10.1038/s41586-025-08898-z (PMC12095075; doi:10.1038/s41586-025-08898-z)
Supplement: Supplementary file 4 — Source data for Supplementary Tables 1–9. [file 41586_2025_8898_MOESM4_ESM.zip › 2024-02-02713C-s4/2024-02-02713C-Source data Supplementary Table 9.xlsx]

## Sheet: b
	Myosin Cre+			LSL Hif2dPA Myosin Cre+
ZT 8	0.47308	0.27186	2.25506	5.12803	4.42569	5.87528
ZT 20	0.349044	0.0573387	0.264136	2.49804	0.91537	1.18573
Two-way ANOVA	Ordinary						Bonferroni's multiple comparisons test	Mean Diff.	95.00% CI of diff.	Below threshold?	Summary	Adjusted P Value
Alpha	0.05
							ZT 8:Myosin Cre+ vs. ZT 8:LSL Hif2dPA Myosin Cre+	-4.143	-6.369 to -1.917	Yes	**	0.0012
Source of Variation	% of total variation	P value	P value summary	Significant?			ZT 8:Myosin Cre+ vs. ZT 20:Myosin Cre+	0.7765	-1.449 to 3.002	No	ns	>0.9999
Interaction	12.63	0.014	*	Yes			ZT 8:Myosin Cre+ vs. ZT 20:LSL Hif2dPA Myosin Cre+	-0.533	-2.759 to 1.693	No	ns	>0.9999
Row Factor	30.28	0.0013	**	Yes			ZT 8:LSL Hif2dPA Myosin Cre+ vs. ZT 20:Myosin Cre+	4.919	2.694 to 7.145	Yes	***	0.0003
Column Factor	46.78	0.0003	***	Yes			ZT 8:LSL Hif2dPA Myosin Cre+ vs. ZT 20:LSL Hif2dPA Myosin Cre+	3.61	1.384 to 5.836	Yes	**	0.0029
							ZT 20:Myosin Cre+ vs. ZT 20:LSL Hif2dPA Myosin Cre+	-1.31	-3.535 to 0.9163	No	ns	0.4493
ANOVA table	SS	DF	MS	F (DFn, DFd)	P value
Interaction	6.021	1	6.021	F (1, 8) = 9.806	P=0.0140
Row Factor	14.43	1	14.43	F (1, 8) = 23.50	P=0.0013		Test details	Mean 1	Mean 2	Mean Diff.	SE of diff.	N1	N2	t	DF
Column Factor	22.3	1	22.3	F (1, 8) = 36.31	P=0.0003
Residual	4.912	8	0.614				ZT 8:Myosin Cre+ vs. ZT 8:LSL Hif2dPA Myosin Cre+	1	5.143	-4.143	0.6398	3	3	6.475	8
							ZT 8:Myosin Cre+ vs. ZT 20:Myosin Cre+	1	0.2235	0.7765	0.6398	3	3	1.214	8
Difference between column means							ZT 8:Myosin Cre+ vs. ZT 20:LSL Hif2dPA Myosin Cre+	1	1.533	-0.533	0.6398	3	3	0.8331	8
Mean of Myosin Cre+	0.6118						ZT 8:LSL Hif2dPA Myosin Cre+ vs. ZT 20:Myosin Cre+	5.143	0.2235	4.919	0.6398	3	3	7.689	8
Mean of LSL Hif2dPA Myosin Cre+	3.338						ZT 8:LSL Hif2dPA Myosin Cre+ vs. ZT 20:LSL Hif2dPA Myosin Cre+	5.143	1.533	3.61	0.6398	3	3	5.642	8
Difference between means	-2.726						ZT 20:Myosin Cre+ vs. ZT 20:LSL Hif2dPA Myosin Cre+	0.2235	1.533	-1.31	0.6398	3	3	2.047	8
SE of difference	0.4524
95% CI of difference	-3.770 to -1.683
Difference between row means
Mean of ZT 8	3.071
Mean of ZT 20	0.8783
Difference between means	2.193
SE of difference	0.4524
95% CI of difference	1.150 to 3.237
Interaction CI
Mean diff, A1 - B1	-4.143
Mean diff, A2 - B2	-1.31
(A1 -B1) - (A2 - B2)	-2.833
95% CI of difference	-4.920 to -0.7469
(B1 - A1) - (B2 - A2)	2.833
95% CI of difference	0.7469 to 4.920

## Sheet: c
	Myosin Cre+			LSL Hif2dPA Myosin Cre+
ZT 8	0.841067	0.723302	1.6438	2.65353	2.53458	2.4595
ZT 20	2.06204	0.551842	0.203942	0.636745	0.833339	1.36079
Two-way ANOVA	Ordinary						Uncorrected Fisher's LSD	Mean Diff.	95.00% CI of diff.	Below threshold?	Summary	Individual P Value
Alpha	0.05
							zt8
Source of Variation	% of total variation	P value	P value summary	Significant?			Myosin Cre+ vs. LSL Hif2dPA Myosin Cre+	-1.48	-2.584 to -0.3753	Yes	*	0.0149
Interaction	19.68	0.061	ns	No
Row Factor	27.23	0.0335	*	Yes			zt20
Column Factor	19.91	0.0598	ns	No			Myosin Cre+ vs. LSL Hif2dPA Myosin Cre+	-0.004349	-1.109 to 1.100	No	ns	0.993
ANOVA table	SS	DF	MS	F (DFn, DFd)	P value		Myosin Cre+
Interaction	1.633	1	1.633	F (1, 8) = 4.745	P=0.0610		zt8 vs. zt20	0.1301	-0.9744 to 1.235	No	ns	0.7928
Row Factor	2.259	1	2.259	F (1, 8) = 6.566	P=0.0335
Column Factor	1.652	1	1.652	F (1, 8) = 4.801	P=0.0598		LSL Hif2dPA Myosin Cre+
Residual	2.753	8	0.3441				zt8 vs. zt20	1.606	0.5011 to 2.710	Yes	*	0.01
Difference between column means
Mean of Myosin Cre+	1.004						Test details	Mean 1	Mean 2	Mean Diff.	SE of diff.	N1	N2	t	DF
Mean of LSL Hif2dPA Myosin Cre+	1.746
Difference between means	-0.7421						zt8
SE of difference	0.3387						Myosin Cre+ vs. LSL Hif2dPA Myosin Cre+	1.069	2.549	-1.48	0.479	3	3	3.09	8
95% CI of difference	-1.523 to 0.03890
							zt20
Difference between row means							Myosin Cre+ vs. LSL Hif2dPA Myosin Cre+	0.9393	0.9436	-0.004349	0.479	3	3	0.009081	8
Mean of zt8	1.809
Mean of zt20	0.9414						Myosin Cre+
Difference between means	0.8678						zt8 vs. zt20	1.069	0.9393	0.1301	0.479	3	3	0.2717	8
SE of difference	0.3387
95% CI of difference	0.08686 to 1.649						LSL Hif2dPA Myosin Cre+
							zt8 vs. zt20	2.549	0.9436	1.606	0.479	3	3	3.352	8
Interaction CI
Mean diff, A1 - B1	-1.48
Mean diff, A2 - B2	-0.004349
(A1 -B1) - (A2 - B2)	-1.475
95% CI of difference	-3.037 to 0.08650
(B1 - A1) - (B2 - A2)	1.475
95% CI of difference	-0.08650 to 3.037

## Sheet: e
AAR
	Myosin Cre+							LSL Hif2adPA Myosin Cre+
ZT 8	47.9193	48.231	38.0956	64.1157	49.3499	43.6142	45.0468	53.6234	44.0327	46.0316	43.0803	49.689	44.1701	41.0324
ZT 20	67.6927	62.2131	49.8197	39.5481	61.6731	61.6731	52.5054	46.2396	59.7427	57.4384	50.9564	44.1172	43.8733	39.6512
Two-way ANOVA	Ordinary						Bonferroni's multiple comparisons test	Mean Diff.	95.00% CI of diff.	Below threshold?	Summary	Adjusted P Value
Alpha	0.05
							ZT 8:Myosin Cre+ vs. ZT 8:LSL Hif2adPA Myosin Cre+	2.102	-9.613 to 13.82	No	ns	>0.9999
Source of Variation	% of total variation	P value	P value summary	Significant?			ZT 8:Myosin Cre+ vs. ZT 20:Myosin Cre+	-8.393	-20.11 to 3.321	No	ns	0.3025
Interaction	2.869	0.3507	ns	No			ZT 8:Myosin Cre+ vs. ZT 20:LSL Hif2adPA Myosin Cre+	-0.8066	-12.52 to 10.91	No	ns	>0.9999
Row Factor	12.18	0.0615	ns	No			ZT 8:LSL Hif2adPA Myosin Cre+ vs. ZT 20:Myosin Cre+	-10.5	-22.21 to 1.220	No	ns	0.0995
Column Factor	8.952	0.1057	ns	No			ZT 8:LSL Hif2adPA Myosin Cre+ vs. ZT 20:LSL Hif2adPA Myosin Cre+	-2.908	-14.62 to 8.806	No	ns	>0.9999
							ZT 20:Myosin Cre+ vs. ZT 20:LSL Hif2adPA Myosin Cre+	7.587	-4.128 to 19.30	No	ns	0.4494
ANOVA table	SS	DF	MS	F (DFn, DFd)	P value
Interaction	52.64	1	52.64	F (1, 24) = 0.9060	P=0.3507
Row Factor	223.5	1	223.5	F (1, 24) = 3.847	P=0.0615		Test details	Mean 1	Mean 2	Mean Diff.	SE of diff.	N1	N2	t	DF
Column Factor	164.3	1	164.3	F (1, 24) = 2.827	P=0.1057
Residual	1395	24	58.11				ZT 8:Myosin Cre+ vs. ZT 8:LSL Hif2adPA Myosin Cre+	48.05	45.95	2.102	4.075	7	7	0.5158	24
							ZT 8:Myosin Cre+ vs. ZT 20:Myosin Cre+	48.05	56.45	-8.393	4.075	7	7	2.06	24
Difference between column means							ZT 8:Myosin Cre+ vs. ZT 20:LSL Hif2adPA Myosin Cre+	48.05	48.86	-0.8066	4.075	7	7	0.198	24
Mean of Myosin Cre+	52.25						ZT 8:LSL Hif2adPA Myosin Cre+ vs. ZT 20:Myosin Cre+	45.95	56.45	-10.5	4.075	7	7	2.576	24
Mean of LSL Hif2adPA Myosin Cre+	47.41						ZT 8:LSL Hif2adPA Myosin Cre+ vs. ZT 20:LSL Hif2adPA Myosin Cre+	45.95	48.86	-2.908	4.075	7	7	0.7138	24
Difference between means	4.844						ZT 20:Myosin Cre+ vs. ZT 20:LSL Hif2adPA Myosin Cre+	56.45	48.86	7.587	4.075	7	7	1.862	24
SE of difference	2.881
95% CI of difference	-1.102 to 10.79
Difference between row means
Mean of ZT 8	47
Mean of ZT 20	52.65
Difference between means	-5.651
SE of difference	2.881
95% CI of difference	-11.60 to 0.2955
Interaction CI
Mean diff, A1 - B1	2.102
Mean diff, A2 - B2	7.587
(A1 -B1) - (A2 - B2)	-5.485
95% CI of difference	-17.38 to 6.408
(B1 - A1) - (B2 - A2)	5.485
95% CI of difference	-6.408 to 17.38

## Sheet: f
	Myosin Cre+							LSL Hif2adPA Myosin Cre+
ZT 8	22.778	26.0524	16.6093	15.7958	24.8114	27.1008	33.7241	4.26683	9.97625	7.68784	9.55248	7.64805	9.51999	14.1692
ZT 20	55.9937	48.1461	58.7	24.8621	42.1316	48.7489	52.7287	43.0431	55.8119	55.9294	46.4317	27.799	50.5682	57.4599
Two-way ANOVA	Ordinary						Bonferroni's multiple comparisons test	Mean Diff.	95.00% CI of diff.	Below threshold?	Summary	Adjusted P Value
Alpha	0.05
							ZT 8:Myosin Cre+ vs. ZT 8:LSLHif2adPA Myosin Cre+	14.86	1.895 to 27.83	Yes	*	0.0183
Source of Variation	% of total variation	P value	P value summary	Significant?			ZT 8:Myosin Cre+ vs. ZT 20:Myosin Cre+	-23.49	-36.46 to -10.52	Yes	***	0.0001
Interaction	4.6	0.0216	*	Yes			ZT 8:Myosin Cre+ vs. ZT 20:LSLHif2adPA Myosin Cre+	-24.31	-37.28 to -11.34	Yes	****	<0.0001
Row Factor	73.44	<0.0001	****	Yes			ZT 8:LSLHif2adPA Myosin Cre+ vs. ZT 20:Myosin Cre+	-38.36	-51.33 to -25.39	Yes	****	<0.0001
Column Factor	3.689	0.0375	*	Yes			ZT 8:LSLHif2adPA Myosin Cre+ vs. ZT 20:LSLHif2adPA Myosin Cre+	-39.17	-52.14 to -26.20	Yes	****	<0.0001
							ZT 20:Myosin Cre+ vs. ZT 20:LSLHif2adPA Myosin Cre+	-0.8189	-13.79 to 12.15	No	ns	>0.9999
ANOVA table	SS	DF	MS	F (DFn, DFd)	P value
Interaction	430.4	1	430.4	F (1, 24) = 6.043	P=0.0216
Row Factor	6872	1	6872	F (1, 24) = 96.49	P<0.0001		Test details	Mean 1	Mean 2	Mean Diff.	SE of diff.	N1	N2	t	DF
Column Factor	345.2	1	345.2	F (1, 24) = 4.847	P=0.0375
Residual	1709	24	71.23				ZT 8:Myosin Cre+ vs. ZT 8:LSLHif2adPA Myosin Cre+	23.84	8.974	14.86	4.511	7	7	3.295	24
							ZT 8:Myosin Cre+ vs. ZT 20:Myosin Cre+	23.84	47.33	-23.49	4.511	7	7	5.207	24
Difference between column means							ZT 8:Myosin Cre+ vs. ZT 20:LSLHif2adPA Myosin Cre+	23.84	48.15	-24.31	4.511	7	7	5.389	24
Mean of Myosin Cre+	35.58						ZT 8:LSLHif2adPA Myosin Cre+ vs. ZT 20:Myosin Cre+	8.974	47.33	-38.36	4.511	7	7	8.503	24
Mean of LSLHif2adPA Myosin Cre+	28.56						ZT 8:LSLHif2adPA Myosin Cre+ vs. ZT 20:LSLHif2adPA Myosin Cre+	8.974	48.15	-39.17	4.511	7	7	8.684	24
Difference between means	7.023						ZT 20:Myosin Cre+ vs. ZT 20:LSLHif2adPA Myosin Cre+	47.33	48.15	-0.8189	4.511	7	7	0.1815	24
SE of difference	3.19
95% CI of difference	0.4393 to 13.61
Difference between row means
Mean of ZT 8	16.41
Mean of ZT 20	47.74
Difference between means	-31.33
SE of difference	3.19
95% CI of difference	-37.92 to -24.75
Interaction CI
Mean diff, A1 - B1	14.86
Mean diff, A2 - B2	-0.8189
(A1 -B1) - (A2 - B2)	15.68
95% CI of difference	2.516 to 28.85
(B1 - A1) - (B2 - A2)	-15.68
95% CI of difference	-28.85 to -2.516

## Sheet: g
EF																		GLS
	Myosin Cre+							LSL Hif2adPA Myosin Cre+											Myosin Cre+							LSL Hif2adPA Myosin Cre+
ZT 8	34.847	28.775	28.502	27.865	31.677	31.766	31.057	47.3	49.198	44.865	43.846	43.94	45.794	46.739				ZT 8	-10.005	-7.081	-8.858	-8.885	-11.978	-10.998	-10.937	-14.84	-13.715	-13.353	-17.358	-15.626	-19.292	-11.352
ZT 20	15.682	20.136	23.07	21.72	19.801	13.671	24.263	25.031	21.426	28.671	25.773	18.949	20.271	22.547				ZT 20	-4.383	-5.478	-5.118	-4.773	-6.957	-4.209	-6.648	-7.656	-7.985	-6.64	-5.037	-5.494	-4.783	-6.719
Two-way ANOVA	Ordinary						Bonferroni's multiple comparisons test	Mean Diff.	95.00% CI of diff.	Below threshold?	Summary	Adjusted P Value						Two-way ANOVA	Ordinary						Bonferroni's multiple comparisons test	Mean Diff.	95.00% CI of diff.	Below threshold?	Summary	Adjusted P Value
Alpha	0.05																	Alpha	0.05
							ZT 8:Myosin Cre+ vs. ZT 8:LSLHif2adPAMyosin Cre+	-15.31	-19.94 to -10.69	Yes	****	<0.0001													ZT 8:Myosin Cre+ vs. ZT 8:LSLHif2adPAMyosin Cre+	5.256	2.538 to 7.974	Yes	****	<0.0001
Source of Variation	% of total variation	P value	P value summary	Significant?			ZT 8:Myosin Cre+ vs. ZT 20:Myosin Cre+	10.88	6.250 to 15.51	Yes	****	<0.0001						Source of Variation	% of total variation	P value	P value summary	Significant?			ZT 8:Myosin Cre+ vs. ZT 20:Myosin Cre+	-4.454	-7.172 to -1.736	Yes	***	0.0005
Interaction	8.026	<0.0001	****	Yes			ZT 8:Myosin Cre+ vs. ZT 20:LSLHif2adPAMyosin Cre+	7.403	2.775 to 12.03	Yes	***	0.0007						Interaction	6.718	0.0037	**	Yes			ZT 8:Myosin Cre+ vs. ZT 20:LSLHif2adPAMyosin Cre+	-3.49	-6.208 to -0.7717	Yes	**	0.0069
Row Factor	64.63	<0.0001	****	Yes			ZT 8:LSLHif2adPAMyosin Cre+ vs. ZT 20:Myosin Cre+	26.19	21.56 to 30.82	Yes	****	<0.0001						Row Factor	63.53	<0.0001	****	Yes			ZT 8:LSLHif2adPAMyosin Cre+ vs. ZT 20:Myosin Cre+	-9.71	-12.43 to -6.992	Yes	****	<0.0001
Column Factor	20.22	<0.0001	****	Yes			ZT 8:LSLHif2adPAMyosin Cre+ vs. ZT 20:LSLHif2adPAMyosin Cre+	22.72	18.09 to 27.34	Yes	****	<0.0001						Column Factor	14.11	0.0001	***	Yes			ZT 8:LSLHif2adPAMyosin Cre+ vs. ZT 20:LSLHif2adPAMyosin Cre+	-8.746	-11.46 to -6.028	Yes	****	<0.0001
							ZT 20:Myosin Cre+ vs. ZT 20:LSLHif2adPAMyosin Cre+	-3.475	-8.103 to 1.153	No	ns	0.2465													ZT 20:Myosin Cre+ vs. ZT 20:LSLHif2adPAMyosin Cre+	0.964	-1.754 to 3.682	No	ns	>0.9999
ANOVA table	SS	DF	MS	F (DFn, DFd)	P value													ANOVA table	SS	DF	MS	F (DFn, DFd)	P value
Interaction	245.3	1	245.3	F (1, 24) = 27.04	P<0.0001													Interaction	32.24	1	32.24	F (1, 24) = 10.31	P=0.0037
Row Factor	1975	1	1975	F (1, 24) = 217.8	P<0.0001		Test details	Mean 1	Mean 2	Mean Diff.	SE of diff.	N1	N2	t	DF			Row Factor	304.9	1	304.9	F (1, 24) = 97.48	P<0.0001		Test details	Mean 1	Mean 2	Mean Diff.	SE of diff.	N1	N2	t	DF
Column Factor	617.7	1	617.7	F (1, 24) = 68.11	P<0.0001													Column Factor	67.71	1	67.71	F (1, 24) = 21.65	P=0.0001
Residual	217.7	24	9.07				ZT 8:Myosin Cre+ vs. ZT 8:LSLHif2adPAMyosin Cre+	30.64	45.95	-15.31	1.61	7	7	9.513	24			Residual	75.07	24	3.128				ZT 8:Myosin Cre+ vs. ZT 8:LSLHif2adPAMyosin Cre+	-9.82	-15.08	5.256	0.9454	7	7	5.56	24
							ZT 8:Myosin Cre+ vs. ZT 20:Myosin Cre+	30.64	19.76	10.88	1.61	7	7	6.758	24										ZT 8:Myosin Cre+ vs. ZT 20:Myosin Cre+	-9.82	-5.367	-4.454	0.9454	7	7	4.711	24
Difference between column means							ZT 8:Myosin Cre+ vs. ZT 20:LSLHif2adPAMyosin Cre+	30.64	23.24	7.403	1.61	7	7	4.599	24			Difference between column means							ZT 8:Myosin Cre+ vs. ZT 20:LSLHif2adPAMyosin Cre+	-9.82	-6.331	-3.49	0.9454	7	7	3.691	24
Mean of Myosin Cre+	25.2						ZT 8:LSLHif2adPAMyosin Cre+ vs. ZT 20:Myosin Cre+	45.95	19.76	26.19	1.61	7	7	16.27	24			Mean of Myosin Cre+	-7.593						ZT 8:LSLHif2adPAMyosin Cre+ vs. ZT 20:Myosin Cre+	-15.08	-5.367	-9.71	0.9454	7	7	10.27	24
Mean of LSLHif2adPAMyosin Cre+	34.6						ZT 8:LSLHif2adPAMyosin Cre+ vs. ZT 20:LSLHif2adPAMyosin Cre+	45.95	23.24	22.72	1.61	7	7	14.11	24			Mean of LSLHif2adPAMyosin Cre+	-10.7						ZT 8:LSLHif2adPAMyosin Cre+ vs. ZT 20:LSLHif2adPAMyosin Cre+	-15.08	-6.331	-8.746	0.9454	7	7	9.251	24
Difference between means	-9.394						ZT 20:Myosin Cre+ vs. ZT 20:LSLHif2adPAMyosin Cre+	19.76	23.24	-3.475	1.61	7	7	2.159	24			Difference between means	3.11						ZT 20:Myosin Cre+ vs. ZT 20:LSLHif2adPAMyosin Cre+	-5.367	-6.331	0.964	0.9454	7	7	1.02	24
SE of difference	1.138																	SE of difference	0.6685
95% CI of difference	-11.74 to -7.045																	95% CI of difference	1.730 to 4.490
Difference between row means																		Difference between row means
Mean of ZT 8	38.3																	Mean of ZT 8	-12.45
Mean of ZT 20	21.5																	Mean of ZT 20	-5.849
Difference between means	16.8																	Difference between means	-6.6
SE of difference	1.138																	SE of difference	0.6685
95% CI of difference	14.45 to 19.15																	95% CI of difference	-7.980 to -5.220
Interaction CI																		Interaction CI
Mean diff, A1 - B1	-15.31																	Mean diff, A1 - B1	5.256
Mean diff, A2 - B2	-3.475																	Mean diff, A2 - B2	0.964
(A1 -B1) - (A2 - B2)	-11.84																	(A1 -B1) - (A2 - B2)	4.292
95% CI of difference	-16.54 to -7.140																	95% CI of difference	1.533 to 7.052
(B1 - A1) - (B2 - A2)	11.84																	(B1 - A1) - (B2 - A2)	-4.292
95% CI of difference	7.140 to 16.54																	95% CI of difference	-7.052 to -1.533
FS
	Myosin Cre+							LSL Hif2adPA Myosin Cre+
ZT 8	12.302	14.693	13.374	13.238	14.604	17.554	12.469	25.062	28.617	25.459	16.703	23.863	17.917	26.321
ZT 20	6.33	5.012	8.3	8.488	9.554	8.081	7.688	9.523	11.964	14.886	13.29	10.164	8.665	8.579
Two-way ANOVA	Ordinary						Bonferroni's multiple comparisons test	Mean Diff.	95.00% CI of diff.	Below threshold?	Summary	Adjusted P Value
Alpha	0.05
							ZT 8:Myosin Cre+ vs. ZT 8:LSLHif2adPAMyosin Cre+	-9.387	-13.67 to -5.101	Yes	****	<0.0001
Source of Variation	% of total variation	P value	P value summary	Significant?			ZT 8:Myosin Cre+ vs. ZT 20:Myosin Cre+	6.397	2.112 to 10.68	Yes	**	0.0015
Interaction	5.483	0.0088	**	Yes			ZT 8:Myosin Cre+ vs. ZT 20:LSLHif2adPAMyosin Cre+	3.023	-1.262 to 7.309	No	ns	0.3227
Row Factor	53.65	<0.0001	****	Yes			ZT 8:LSLHif2adPAMyosin Cre+ vs. ZT 20:Myosin Cre+	15.78	11.50 to 20.07	Yes	****	<0.0001
Column Factor	24.7	<0.0001	****	Yes			ZT 8:LSLHif2adPAMyosin Cre+ vs. ZT 20:LSLHif2adPAMyosin Cre+	12.41	8.124 to 16.70	Yes	****	<0.0001
							ZT 20:Myosin Cre+ vs. ZT 20:LSLHif2adPAMyosin Cre+	-3.374	-7.660 to 0.9117	No	ns	0.1976
ANOVA table	SS	DF	MS	F (DFn, DFd)	P value
Interaction	63.27	1	63.27	F (1, 24) = 8.136	P=0.0088
Row Factor	619	1	619	F (1, 24) = 79.59	P<0.0001		Test details	Mean 1	Mean 2	Mean Diff.	SE of diff.	N1	N2	t	DF
Column Factor	285	1	285	F (1, 24) = 36.64	P<0.0001
Residual	186.6	24	7.777				ZT 8:Myosin Cre+ vs. ZT 8:LSLHif2adPAMyosin Cre+	14.03	23.42	-9.387	1.491	7	7	6.297	24
							ZT 8:Myosin Cre+ vs. ZT 20:Myosin Cre+	14.03	7.636	6.397	1.491	7	7	4.292	24
Difference between column means							ZT 8:Myosin Cre+ vs. ZT 20:LSLHif2adPAMyosin Cre+	14.03	11.01	3.023	1.491	7	7	2.028	24
Mean of Myosin Cre+	10.83						ZT 8:LSLHif2adPAMyosin Cre+ vs. ZT 20:Myosin Cre+	23.42	7.636	15.78	1.491	7	7	10.59	24
Mean of LSLHif2adPAMyosin Cre+	17.22						ZT 8:LSLHif2adPAMyosin Cre+ vs. ZT 20:LSLHif2adPAMyosin Cre+	23.42	11.01	12.41	1.491	7	7	8.325	24
Difference between means	-6.38						ZT 20:Myosin Cre+ vs. ZT 20:LSLHif2adPAMyosin Cre+	7.636	11.01	-3.374	1.491	7	7	2.263	24
SE of difference	1.054
95% CI of difference	-8.556 to -4.205
Difference between row means
Mean of ZT 8	18.73
Mean of ZT 20	9.323
Difference between means	9.404
SE of difference	1.054
95% CI of difference	7.228 to 11.58
Interaction CI
Mean diff, A1 - B1	-9.387
Mean diff, A2 - B2	-3.374
(A1 -B1) - (A2 - B2)	-6.013
95% CI of difference	-10.36 to -1.662
(B1 - A1) - (B2 - A2)	6.013
95% CI of difference	1.662 to 10.36

## Sheet: h
ESV
	Myosin Cre+							LSL Hif2adPA Myosin Cre+
ZT 8	48.541	57.104	53.243	57.824	56.929	51.174	42.41	25.921	26.998	30.919	30.699	29.362	33.723	27.271
ZT 20	119.368	65.001	72.231	75.911	68.503	80.402	62.377	66.311	70.339	66.363	67.542	66.642	74.751	92.666
Two-way ANOVA	Ordinary
Alpha	0.05						Bonferroni's multiple comparisons test	Mean Diff.	95.00% CI of diff.	Below threshold?	Summary	Adjusted P Value
Source of Variation	% of total variation	P value	P value summary	Significant?			ZT 8:Myosin Cre+ vs. ZT 8:LSLHif2adPAMyosin Cre+	23.19	5.891 to 40.49	Yes	**	0.0046
Interaction	4.124	0.0496	*	Yes			ZT 8:Myosin Cre+ vs. ZT 20:Myosin Cre+	-25.22	-42.52 to -7.924	Yes	**	0.0019
Row Factor	61.68	<0.0001	****	Yes			ZT 8:Myosin Cre+ vs. ZT 20:LSLHif2adPAMyosin Cre+	-19.63	-36.93 to -2.327	Yes	*	0.0198
Column Factor	11.04	0.0025	**	Yes			ZT 8:LSLHif2adPAMyosin Cre+ vs. ZT 20:Myosin Cre+	-48.41	-65.71 to -31.11	Yes	****	<0.0001
							ZT 8:LSLHif2adPAMyosin Cre+ vs. ZT 20:LSLHif2adPAMyosin Cre+	-42.82	-60.12 to -25.52	Yes	****	<0.0001
ANOVA table	SS	DF	MS	F (DFn, DFd)	P value		ZT 20:Myosin Cre+ vs. ZT 20:LSLHif2adPAMyosin Cre+	5.597	-11.70 to 22.90	No	ns	>0.9999
Interaction	541.7	1	541.7	F (1, 24) = 4.275	P=0.0496
Row Factor	8102	1	8102	F (1, 24) = 63.94	P<0.0001
Column Factor	1450	1	1450	F (1, 24) = 11.44	P=0.0025		Test details	Mean 1	Mean 2	Mean Diff.	SE of diff.	N1	N2	t	DF
Residual	3041	24	126.7
							ZT 8:Myosin Cre+ vs. ZT 8:LSLHif2adPAMyosin Cre+	52.46	29.27	23.19	6.017	7	7	3.854	24
Difference between column means							ZT 8:Myosin Cre+ vs. ZT 20:Myosin Cre+	52.46	77.68	-25.22	6.017	7	7	4.192	24
Mean of Myosin Cre+	65.07						ZT 8:Myosin Cre+ vs. ZT 20:LSLHif2adPAMyosin Cre+	52.46	72.09	-19.63	6.017	7	7	3.262	24
Mean of LSLHif2adPAMyosin Cre+	50.68						ZT 8:LSLHif2adPAMyosin Cre+ vs. ZT 20:Myosin Cre+	29.27	77.68	-48.41	6.017	7	7	8.046	24
Difference between means	14.39						ZT 8:LSLHif2adPAMyosin Cre+ vs. ZT 20:LSLHif2adPAMyosin Cre+	29.27	72.09	-42.82	6.017	7	7	7.116	24
SE of difference	4.255						ZT 20:Myosin Cre+ vs. ZT 20:LSLHif2adPAMyosin Cre+	77.68	72.09	5.597	6.017	7	7	0.9302	24
95% CI of difference	5.612 to 23.17
Difference between row means
Mean of ZT 8	40.87
Mean of ZT 20	74.89
Difference between means	-34.02
SE of difference	4.255
95% CI of difference	-42.80 to -25.24
Interaction CI
Mean diff, A1 - B1	23.19
Mean diff, A2 - B2	5.597
(A1 -B1) - (A2 - B2)	17.59
95% CI of difference	0.03060 to 35.16
(B1 - A1) - (B2 - A2)	-17.59
95% CI of difference	-35.16 to -0.03060

## Sheet: i
ESLVM
	Myosin Cre+							LSL Hif2adPA Myosin Cre+
ZT 8	44.167	45.534	45.438	52.963	51.616	50.879	47.996	36.692	38.291	42.166	42.286	37.312	39.24	41.212
ZT 20	76.067	62.827	56.9	59.304	61.942	59.319	42.638	69.641	64.41	61.503	50.263	67.495	55.172	63.849
Two-way ANOVA	Ordinary						Bonferroni's multiple comparisons test	Mean Diff.	95.00% CI of diff.	Below threshold?	Summary	Adjusted P Value
Alpha	0.05
							ZT 8:Myosin Cre+ vs. ZT 8:LSLHif2adPAMyosin Cre+	8.771	-0.9900 to 18.53	No	ns	0.0978
Source of Variation	% of total variation	P value	P value summary	Significant?			ZT 8:Myosin Cre+ vs. ZT 20:Myosin Cre+	-11.49	-21.25 to -1.726	Yes	*	0.0147
Interaction	6.172	0.0358	*	Yes			ZT 8:Myosin Cre+ vs. ZT 20:LSLHif2adPAMyosin Cre+	-13.39	-23.15 to -3.631	Yes	**	0.0036
Row Factor	61.32	<0.0001	****	Yes			ZT 8:LSLHif2adPAMyosin Cre+ vs. ZT 20:Myosin Cre+	-20.26	-30.02 to -10.50	Yes	****	<0.0001
Column Factor	2.553	0.1656	ns	No			ZT 8:LSLHif2adPAMyosin Cre+ vs. ZT 20:LSLHif2adPAMyosin Cre+	-22.16	-31.92 to -12.40	Yes	****	<0.0001
							ZT 20:Myosin Cre+ vs. ZT 20:LSLHif2adPAMyosin Cre+	-1.905	-11.67 to 7.855	No	ns	>0.9999
ANOVA table	SS	DF	MS	F (DFn, DFd)	P value
Interaction	199.4	1	199.4	F (1, 24) = 4.944	P=0.0358
Row Factor	1981	1	1981	F (1, 24) = 49.12	P<0.0001		Test details	Mean 1	Mean 2	Mean Diff.	SE of diff.	N1	N2	t	DF
Column Factor	82.48	1	82.48	F (1, 24) = 2.045	P=0.1656
Residual	968.1	24	40.34				ZT 8:Myosin Cre+ vs. ZT 8:LSLHif2adPAMyosin Cre+	48.37	39.6	8.771	3.395	7	7	2.583	24
							ZT 8:Myosin Cre+ vs. ZT 20:Myosin Cre+	48.37	59.86	-11.49	3.395	7	7	3.383	24
Difference between column means							ZT 8:Myosin Cre+ vs. ZT 20:LSLHif2adPAMyosin Cre+	48.37	61.76	-13.39	3.395	7	7	3.945	24
Mean of Myosin Cre+	54.11						ZT 8:LSLHif2adPAMyosin Cre+ vs. ZT 20:Myosin Cre+	39.6	59.86	-20.26	3.395	7	7	5.967	24
Mean of LSLHif2adPAMyosin Cre+	50.68						ZT 8:LSLHif2adPAMyosin Cre+ vs. ZT 20:LSLHif2adPAMyosin Cre+	39.6	61.76	-22.16	3.395	7	7	6.528	24
Difference between means	3.433						ZT 20:Myosin Cre+ vs. ZT 20:LSLHif2adPAMyosin Cre+	59.86	61.76	-1.905	3.395	7	7	0.5612	24
SE of difference	2.401
95% CI of difference	-1.522 to 8.387
Difference between row means
Mean of ZT 8	43.99
Mean of ZT 20	60.81
Difference between means	-16.82
SE of difference	2.401
95% CI of difference	-21.78 to -11.87
Interaction CI
Mean diff, A1 - B1	8.771
Mean diff, A2 - B2	-1.905
(A1 -B1) - (A2 - B2)	10.68
95% CI of difference	0.7668 to 20.58
(B1 - A1) - (B2 - A2)	-10.68
95% CI of difference	-20.58 to -0.7668

## Sheet: k
Ant. Mid																		Post. Apex
	Myosin Cre+							LSL Hif2adPA Myosin Cre+											Myosin Cre+							LSL Hif2adPA Myosin Cre+
ZT 8	-10.6288	-5.5656	-7.7633	-7.6726	-7.3457	-8.696	-6.8099	-14.1177	-14.1027	-17.0788	-17.8047	-13.3593	-17.8293	-10.1765				ZT 8	-5.5842	-6.9881	-3.3615	-4.5325	-5.0764	-8.1691	-5.4379	-7.0523	-8.539	-9.6735	-15.4576	-15.3182	-17.3232	-11.4694
ZT 20	-4.5987	-2.7535	-3.2797	-4.235	-4.1459	-2.4476	-6.406	-4.5092	-6.1416	-6.1928	-6.9553	-4.1955	-4.4118	-4.3614				ZT 20	-1.8151	-2.2501	-2.8006	-2.8233	-2.9378	-0.5273	-8.5181	-3.0094	-4.3949	-3.9593	-3.5009	-2.7424	-3.5314	-5.4918
Two-way ANOVA	Ordinary						Bonferroni's multiple comparisons test	Mean Diff.	95.00% CI of diff.	Below threshold?	Summary	Adjusted P Value						Two-way ANOVA	Ordinary						Bonferroni's multiple comparisons test	Mean Diff.	95.00% CI of diff.	Below threshold?	Summary	Adjusted P Value
Alpha	0.05																	Alpha	0.05
							ZT 8:Myosin Cre+ vs. ZT 8:LSLHif2adPAMyosin Cre+	7.141	4.315 to 9.967	Yes	****	<0.0001													ZT 8:Myosin Cre+ vs. ZT 8:LSLHif2adPAMyosin Cre+	6.526	2.658 to 10.39	Yes	***	0.0004
Source of Variation	% of total variation	P value	P value summary	Significant?			ZT 8:Myosin Cre+ vs. ZT 20:Myosin Cre+	-3.802	-6.628 to -0.9764	Yes	**	0.0044						Source of Variation	% of total variation	P value	P value summary	Significant?			ZT 8:Myosin Cre+ vs. ZT 20:Myosin Cre+	-2.497	-6.365 to 1.371	No	ns	0.4547
Interaction	10.34	0.0003	***	Yes			ZT 8:Myosin Cre+ vs. ZT 20:LSLHif2adPAMyosin Cre+	-2.531	-5.356 to 0.2952	No	ns	0.0997						Interaction	11.67	0.0054	**	Yes			ZT 8:Myosin Cre+ vs. ZT 20:LSLHif2adPAMyosin Cre+	-1.789	-5.656 to 2.079	No	ns	>0.9999
Row Factor	54.5	<0.0001	****	Yes			ZT 8:LSLHif2adPAMyosin Cre+ vs. ZT 20:Myosin Cre+	-10.94	-13.77 to -8.117	Yes	****	<0.0001						Row Factor	40.31	<0.0001	****	Yes			ZT 8:LSLHif2adPAMyosin Cre+ vs. ZT 20:Myosin Cre+	-9.023	-12.89 to -5.155	Yes	****	<0.0001
Column Factor	21.24	<0.0001	****	Yes			ZT 8:LSLHif2adPAMyosin Cre+ vs. ZT 20:LSLHif2adPAMyosin Cre+	-9.672	-12.50 to -6.846	Yes	****	<0.0001						Column Factor	18.05	0.0009	***	Yes			ZT 8:LSLHif2adPAMyosin Cre+ vs. ZT 20:LSLHif2adPAMyosin Cre+	-8.315	-12.18 to -4.447	Yes	****	<0.0001
							ZT 20:Myosin Cre+ vs. ZT 20:LSLHif2adPAMyosin Cre+	1.272	-1.554 to 4.097	No	ns	>0.9999													ZT 20:Myosin Cre+ vs. ZT 20:LSLHif2adPAMyosin Cre+	0.7083	-3.160 to 4.576	No	ns	>0.9999
ANOVA table	SS	DF	MS	F (DFn, DFd)	P value													ANOVA table	SS	DF	MS	F (DFn, DFd)	P value
Interaction	60.29	1	60.29	F (1, 24) = 17.83	P=0.0003													Interaction	59.24	1	59.24	F (1, 24) = 9.352	P=0.0054
Row Factor	317.7	1	317.7	F (1, 24) = 93.97	P<0.0001		Test details	Mean 1	Mean 2	Mean Diff.	SE of diff.	N1	N2	t	DF			Row Factor	204.6	1	204.6	F (1, 24) = 32.29	P<0.0001		Test details	Mean 1	Mean 2	Mean Diff.	SE of diff.	N1	N2	t	DF
Column Factor	123.9	1	123.9	F (1, 24) = 36.63	P<0.0001													Column Factor	91.59	1	91.59	F (1, 24) = 14.46	P=0.0009
Residual	81.14	24	3.381				ZT 8:Myosin Cre+ vs. ZT 8:LSLHif2adPAMyosin Cre+	-7.783	-14.92	7.141	0.9828	7	7	7.266	24			Residual	152	24	6.334				ZT 8:Myosin Cre+ vs. ZT 8:LSLHif2adPAMyosin Cre+	-5.593	-12.12	6.526	1.345	7	7	4.851	24
							ZT 8:Myosin Cre+ vs. ZT 20:Myosin Cre+	-7.783	-3.981	-3.802	0.9828	7	7	3.869	24										ZT 8:Myosin Cre+ vs. ZT 20:Myosin Cre+	-5.593	-3.096	-2.497	1.345	7	7	1.856	24
Difference between column means							ZT 8:Myosin Cre+ vs. ZT 20:LSLHif2adPAMyosin Cre+	-7.783	-5.253	-2.531	0.9828	7	7	2.575	24			Difference between column means							ZT 8:Myosin Cre+ vs. ZT 20:LSLHif2adPAMyosin Cre+	-5.593	-3.804	-1.789	1.345	7	7	1.329	24
Mean of Myosin Cre+	-5.882						ZT 8:LSLHif2adPAMyosin Cre+ vs. ZT 20:Myosin Cre+	-14.92	-3.981	-10.94	0.9828	7	7	11.13	24			Mean of Myosin Cre+	-4.344						ZT 8:LSLHif2adPAMyosin Cre+ vs. ZT 20:Myosin Cre+	-12.12	-3.096	-9.023	1.345	7	7	6.707	24
Mean of LSLHif2adPAMyosin Cre+	-10.09						ZT 8:LSLHif2adPAMyosin Cre+ vs. ZT 20:LSLHif2adPAMyosin Cre+	-14.92	-5.253	-9.672	0.9828	7	7	9.84	24			Mean of LSLHif2adPAMyosin Cre+	-7.962						ZT 8:LSLHif2adPAMyosin Cre+ vs. ZT 20:LSLHif2adPAMyosin Cre+	-12.12	-3.804	-8.315	1.345	7	7	6.181	24
Difference between means	4.206						ZT 20:Myosin Cre+ vs. ZT 20:LSLHif2adPAMyosin Cre+	-3.981	-5.253	1.272	0.9828	7	7	1.294	24			Difference between means	3.617						ZT 20:Myosin Cre+ vs. ZT 20:LSLHif2adPAMyosin Cre+	-3.096	-3.804	0.7083	1.345	7	7	0.5265	24
SE of difference	0.695																	SE of difference	0.9513
95% CI of difference	2.772 to 5.641																	95% CI of difference	1.654 to 5.581
Difference between row means																		Difference between row means
Mean of ZT 8	-11.35																	Mean of ZT 8	-8.856
Mean of ZT 20	-4.617																	Mean of ZT 20	-3.45
Difference between means	-6.737																	Difference between means	-5.406
SE of difference	0.695																	SE of difference	0.9513
95% CI of difference	-8.171 to -5.303																	95% CI of difference	-7.369 to -3.442
Interaction CI																		Interaction CI
Mean diff, A1 - B1	7.141																	Mean diff, A1 - B1	6.526
Mean diff, A2 - B2	1.272																	Mean diff, A2 - B2	0.7083
(A1 -B1) - (A2 - B2)	5.869																	(A1 -B1) - (A2 - B2)	5.818
95% CI of difference	3.001 to 8.738																	95% CI of difference	1.891 to 9.745
(B1 - A1) - (B2 - A2)	-5.869																	(B1 - A1) - (B2 - A2)	-5.818
95% CI of difference	-8.738 to -3.001																	95% CI of difference	-9.745 to -1.891
Post. Mid
	Myosin Cre+							LSL Hif2adPA Myosin Cre+
ZT 8	-10.1682	-6.4885	-6.3961	-8.2357	-8.6047	-8.2274	-10.6943	-22.3159	-14.3866	-16.1943	-15.0593	-15.6969	-20.3244	-13.3501
ZT 20	-7.5598	-5.8781	-4.991	-6.1293	-2.1276	-5.5363	-7.5771	-6.7895	-8.1719	-8.7524	-8.1783	-6.8572	-4.5003	-6.5518
Two-way ANOVA	Ordinary						Bonferroni's multiple comparisons test	Mean Diff.	95.00% CI of diff.	Below threshold?	Summary	Adjusted P Value
Alpha	0.05
							ZT 8:Myosin Cre+ vs. ZT 8:LSLHif2adPAMyosin Cre+	8.359	5.008 to 11.71	Yes	****	<0.0001
Source of Variation	% of total variation	P value	P value summary	Significant?			ZT 8:Myosin Cre+ vs. ZT 20:Myosin Cre+	-2.717	-6.067 to 0.6340	No	ns	0.1709
Interaction	13.27	0.0003	***	Yes			ZT 8:Myosin Cre+ vs. ZT 20:LSLHif2adPAMyosin Cre+	-1.288	-4.638 to 2.063	No	ns	>0.9999
Row Factor	42.24	<0.0001	****	Yes			ZT 8:LSLHif2adPAMyosin Cre+ vs. ZT 20:Myosin Cre+	-11.08	-14.43 to -7.725	Yes	****	<0.0001
Column Factor	26.47	<0.0001	****	Yes			ZT 8:LSLHif2adPAMyosin Cre+ vs. ZT 20:LSLHif2adPAMyosin Cre+	-9.647	-13.00 to -6.296	Yes	****	<0.0001
							ZT 20:Myosin Cre+ vs. ZT 20:LSLHif2adPAMyosin Cre+	1.429	-1.922 to 4.779	No	ns	>0.9999
ANOVA table	SS	DF	MS	F (DFn, DFd)	P value
Interaction	84.04	1	84.04	F (1, 24) = 17.68	P=0.0003
Row Factor	267.5	1	267.5	F (1, 24) = 56.27	P<0.0001		Test details	Mean 1	Mean 2	Mean Diff.	SE of diff.	N1	N2	t	DF
Column Factor	167.7	1	167.7	F (1, 24) = 35.27	P<0.0001
Residual	114.1	24	4.753				ZT 8:Myosin Cre+ vs. ZT 8:LSLHif2adPAMyosin Cre+	-8.402	-16.76	8.359	1.165	7	7	7.173	24
							ZT 8:Myosin Cre+ vs. ZT 20:Myosin Cre+	-8.402	-5.686	-2.717	1.165	7	7	2.331	24
Difference between column means							ZT 8:Myosin Cre+ vs. ZT 20:LSLHif2adPAMyosin Cre+	-8.402	-7.114	-1.288	1.165	7	7	1.105	24
Mean of Myosin Cre+	-7.044						ZT 8:LSLHif2adPAMyosin Cre+ vs. ZT 20:Myosin Cre+	-16.76	-5.686	-11.08	1.165	7	7	9.504	24
Mean of LSLHif2adPAMyosin Cre+	-11.94						ZT 8:LSLHif2adPAMyosin Cre+ vs. ZT 20:LSLHif2adPAMyosin Cre+	-16.76	-7.114	-9.647	1.165	7	7	8.278	24
Difference between means	4.894						ZT 20:Myosin Cre+ vs. ZT 20:LSLHif2adPAMyosin Cre+	-5.686	-7.114	1.429	1.165	7	7	1.226	24
SE of difference	0.824
95% CI of difference	3.193 to 6.595
Difference between row means
Mean of ZT 8	-12.58
Mean of ZT 20	-6.4
Difference between means	-6.182
SE of difference	0.824
95% CI of difference	-7.882 to -4.481
Interaction CI
Mean diff, A1 - B1	8.359
Mean diff, A2 - B2	1.429
(A1 -B1) - (A2 - B2)	6.93
95% CI of difference	3.529 to 10.33
(B1 - A1) - (B2 - A2)	-6.93
95% CI of difference	-10.33 to -3.529

## Sheet: m
Intra-ventricular delay																		Standard deviation
	Myosin Cre+							LSL Hif2adPA Myosin Cre+											Myosin Cre+							LSL Hif2adPA Myosin Cre+
ZT 8	33	42	29	40	32	25	25	16	25	21	12	15	24	22				ZT 8	12.93	17.4	9.953	14.99	11.7	8.649	8.764	5.891	9.143	8.612	4.32	6.08	10.19	8.208
ZT 20	43	48	44	38	47	58	51	46	48	42	49	44	46	53				ZT 20	15.45	21.39	16.98	15	18.66	21.08	17.3	17.57	17.73	15.07	16.34	14.62	15.92	17.44
Two-way ANOVA	Ordinary						Bonferroni's multiple comparisons test	Mean Diff.	95.00% CI of diff.	Below threshold?	Summary	Adjusted P Value						Two-way ANOVA	Ordinary						Bonferroni's multiple comparisons test	Mean Diff.	95.00% CI of diff.	Below threshold?	Summary	Adjusted P Value
Alpha	0.05																	Alpha	0.05
							ZT 8:Myosin Cre+ vs. ZT 8:LSLHif2adPAMyosin Cre+	13	4.468 to 21.53	Yes	**	0.0012													ZT 8:Myosin Cre+ vs. ZT 8:LSLHif2adPAMyosin Cre+	4.563	0.8627 to 8.264	Yes	**	0.0099
Source of Variation	% of total variation	P value	P value summary	Significant?			ZT 8:Myosin Cre+ vs. ZT 20:Myosin Cre+	-14.71	-23.25 to -6.182	Yes	***	0.0003						Source of Variation	% of total variation	P value	P value summary	Significant?			ZT 8:Myosin Cre+ vs. ZT 20:Myosin Cre+	-5.925	-9.625 to -2.224	Yes	***	0.0007
Interaction	6.486	0.0053	**	Yes			ZT 8:Myosin Cre+ vs. ZT 20:LSLHif2adPAMyosin Cre+	-14.57	-23.10 to -6.040	Yes	***	0.0003						Interaction	2.546	0.1161	ns	No			ZT 8:Myosin Cre+ vs. ZT 20:LSLHif2adPAMyosin Cre+	-4.329	-8.030 to -0.6287	Yes	*	0.0155
Row Factor	70.15	<0.0001	****	Yes			ZT 8:LSLHif2adPAMyosin Cre+ vs. ZT 20:Myosin Cre+	-27.71	-36.25 to -19.18	Yes	****	<0.0001						Row Factor	63.49	<0.0001	****	Yes			ZT 8:LSLHif2adPAMyosin Cre+ vs. ZT 20:Myosin Cre+	-10.49	-14.19 to -6.788	Yes	****	<0.0001
Column Factor	6.777	0.0045	**	Yes			ZT 8:LSLHif2adPAMyosin Cre+ vs. ZT 20:LSLHif2adPAMyosin Cre+	-27.57	-36.10 to -19.04	Yes	****	<0.0001						Column Factor	10.97	0.0025	**	Yes			ZT 8:LSLHif2adPAMyosin Cre+ vs. ZT 20:LSLHif2adPAMyosin Cre+	-8.892	-12.59 to -5.192	Yes	****	<0.0001
							ZT 20:Myosin Cre+ vs. ZT 20:LSLHif2adPAMyosin Cre+	0.1429	-8.389 to 8.675	No	ns	>0.9999													ZT 20:Myosin Cre+ vs. ZT 20:LSLHif2adPAMyosin Cre+	1.596	-2.105 to 5.296	No	ns	>0.9999
ANOVA table	SS	DF	MS	F (DFn, DFd)	P value													ANOVA table	SS	DF	MS	F (DFn, DFd)	P value
Interaction	289.3	1	289.3	F (1, 24) = 9.386	P=0.0053													Interaction	15.41	1	15.41	F (1, 24) = 2.658	P=0.1161
Row Factor	3129	1	3129	F (1, 24) = 101.5	P<0.0001		Test details	Mean 1	Mean 2	Mean Diff.	SE of diff.	N1	N2	t	DF			Row Factor	384.2	1	384.2	F (1, 24) = 66.27	P<0.0001		Test details	Mean 1	Mean 2	Mean Diff.	SE of diff.	N1	N2	t	DF
Column Factor	302.3	1	302.3	F (1, 24) = 9.808	P=0.0045													Column Factor	66.38	1	66.38	F (1, 24) = 11.45	P=0.0025
Residual	739.7	24	30.82				ZT 8:Myosin Cre+ vs. ZT 8:LSLHif2adPAMyosin Cre+	32.29	19.29	13	2.968	7	7	4.381	24			Residual	139.1	24	5.798				ZT 8:Myosin Cre+ vs. ZT 8:LSLHif2adPAMyosin Cre+	12.06	7.492	4.563	1.287	7	7	3.545	24
							ZT 8:Myosin Cre+ vs. ZT 20:Myosin Cre+	32.29	47	-14.71	2.968	7	7	4.958	24										ZT 8:Myosin Cre+ vs. ZT 20:Myosin Cre+	12.06	17.98	-5.925	1.287	7	7	4.603	24
Difference between column means							ZT 8:Myosin Cre+ vs. ZT 20:LSLHif2adPAMyosin Cre+	32.29	46.86	-14.57	2.968	7	7	4.91	24			Difference between column means							ZT 8:Myosin Cre+ vs. ZT 20:LSLHif2adPAMyosin Cre+	12.06	16.38	-4.329	1.287	7	7	3.364	24
Mean of Myosin Cre+	39.64						ZT 8:LSLHif2adPAMyosin Cre+ vs. ZT 20:Myosin Cre+	19.29	47	-27.71	2.968	7	7	9.339	24			Mean of Myosin Cre+	15.02						ZT 8:LSLHif2adPAMyosin Cre+ vs. ZT 20:Myosin Cre+	7.492	17.98	-10.49	1.287	7	7	8.149	24
Mean of LSLHif2adPAMyosin Cre+	33.07						ZT 8:LSLHif2adPAMyosin Cre+ vs. ZT 20:LSLHif2adPAMyosin Cre+	19.29	46.86	-27.57	2.968	7	7	9.291	24			Mean of LSLHif2adPAMyosin Cre+	11.94						ZT 8:LSLHif2adPAMyosin Cre+ vs. ZT 20:LSLHif2adPAMyosin Cre+	7.492	16.38	-8.892	1.287	7	7	6.909	24
Difference between means	6.571						ZT 20:Myosin Cre+ vs. ZT 20:LSLHif2adPAMyosin Cre+	47	46.86	0.1429	2.968	7	7	0.04814	24			Difference between means	3.079						ZT 20:Myosin Cre+ vs. ZT 20:LSLHif2adPAMyosin Cre+	17.98	16.38	1.596	1.287	7	7	1.24	24
SE of difference	2.098																	SE of difference	0.9101
95% CI of difference	2.241 to 10.90																	95% CI of difference	1.201 to 4.958
Difference between row means																		Difference between row means
Mean of ZT 8	25.79																	Mean of ZT 8	9.774
Mean of ZT 20	46.93																	Mean of ZT 20	17.18
Difference between means	-21.14																	Difference between means	-7.409
SE of difference	2.098																	SE of difference	0.9101
95% CI of difference	-25.47 to -16.81																	95% CI of difference	-9.287 to -5.530
Interaction CI																		Interaction CI
Mean diff, A1 - B1	13																	Mean diff, A1 - B1	4.563
Mean diff, A2 - B2	0.1429																	Mean diff, A2 - B2	1.596
(A1 -B1) - (A2 - B2)	12.86																	(A1 -B1) - (A2 - B2)	2.967
95% CI of difference	4.196 to 21.52																	95% CI of difference	-0.7892 to 6.724
(B1 - A1) - (B2 - A2)	-12.86																	(B1 - A1) - (B2 - A2)	-2.967
95% CI of difference	-21.52 to -4.196																	95% CI of difference	-6.724 to 0.7892
