# Supplementary material for: BMAL1–HIF2A heterodimer modulates circadian variations of myocardial injury
Source: Nature. 2025 Apr 23;641(8064):1017–28. doi: 10.1038/s41586-025-08898-z (PMC12095075; doi:10.1038/s41586-025-08898-z)
Supplement: Supplementary file 6 — Source Data Fig. 1 [file 41586_2025_8898_MOESM6_ESM.xlsx]

## Sheet: c
ZT		Bmal1			Per2			Nr1d1			Dbp
0	0.965936	0.959264	1.07177	1.1487	0.972655	0.888843	0.773782	1.23114	1.04972	0.852635	1.32869	0.888843
4	0.619854	0.895025	0.641713	0.965936	0.972655	2.47941	4.37718	4.16986	4.53154	5.20537	5.73582	11.8762
8	0.102238	0.031467	0.020333	3.24901	3.97237	4.82323	5.27803	3.27161	4.75683	17.0299	17.6305	24.59
12	0.019915	0.013048	0.013985	10.4832	8.28212	6.96441	3.22657	1.87905	1.79005	29.0406	17.8766	16.5642
16	0.068393	0.189465	0.089003	9.25351	8.87656	7.67411	1.10957	0.795536	0.858565	10.0561	5.16941	7.67411
20	0.933033	0.752623	0.732043	4.82323	3.07375	2.28153	0.486327	0.528509	0.444421	3.41054	2.17347	2.42839

## Sheet: i
Sample	Group	BMAL1	NR1D1	PER2
20V_post	AM	1.02969	2.4404	0.742863
55V_post	AM	0.354085	2.05484	0.612301
144V_post	AM	1.72156	4.89519	1.91846
123V_post	AM	1.33221	10.634	4.01047
19V_post	AM	0.825492	3.42217	1.08416
111V_post	AM	1.20313	14.0268	3.68919
41V_post	AM	0.882782	0.761552	0.383914
115V_post	AM	3.95155	7.24896	3.02634
62V_post	AM	1.30961	7.61865	2.29552
163V_post	PM	7.28253	5.94908	0.706004
44V_post	AM	0.2991	0.79805	0.391215
139V_post	AM	1.42957	7.39467	2.55272
79V_post	PM	7.72975	12.4463	2.24459
133V_post	PM	7.10036	5.48675	1.23881
69V_post	AM	1.45486	13.1378	4.61207
31V_post	PM	3.46729	1.25528	0.675284
161V_post	AM	1.56611	16.5791	3.72086
105V_post	AM	0.999274	15.6164	3.3276
114V_post	PM	8.0927	9.2998	1.3569
152V_post	AM	1.54078	16.6718	2.4476
74V_post	AM	2.74674	7.82259	2.84219
100V_post	AM	2.18518	31.2257	7.61574
126V_post	PM	7.11188	9.10942	1.48869
120V_post	PM	4.71672	3.83863	1.35883
156V_post	PM	7.66435	3.11724	1.6236
145V_post	AM	1.46471	16.2034	3.74868
108V_post	AM	1.31015	16.9315	3.07428
56V_post	AM	10.3369	33.2113	9.34426
151V_post	AM	1.30207	9.28494	1.97915
164V_post	AM	3.28375	8.02385	2.10181
116V_post	AM	0.884773	10.8397	1.92809
80V_post	AM	3.87387	13.3354	3.88755
154V_post	PM	2.92187	1.96837	0.96153
143V_post	AM	1.47207	6.91296	2.03463
129V_post	AM	2.45953	10.2243	4.34528
109V_post	PM	4.21925	5.00131	1.97876
141V_post	PM	4.57939	2.9064	2.33069
99V_post	AM	1.86663	9.92603	6.64346
112V_post	AM	1.18929	11.0288	1.85681
136V_post	AM	2.29926	10.6227	3.56166
160V_post	AM	1.26092	9.84683	1.79972
64V_post	AM	4.50109	6.81449	3.02948
35V_post	PM	0.900613	1.20645	0.440143
107V_post	AM	14.6777	20.0175	5.80691
65V_post	AM	2.64424	25.01	5.39697
33V_post	AM	1.56503	1.86832	0.761881
51V_post	AM	5.22656	21.4557	1.55606
118V_post	AM	1.914	11.3342	2.4778
57V_post	AM	3.73163	6.49849	0.979121
140V_post	PM	3.82019	6.57699	1.61018
23V_post	AM	1.1321	3.50227	0.896501
153V_post	AM	1.55464	15.3807	2.76708
157V_post	AM	1.85802	17.7355	3.62329
52V_post	AM	2.26792	1.32715	1.55509
106V_post	PM	2.41655	1.32734	0.978548
130V_post	AM	1.56516	11.9574	2.17626
66V_post	AM	1.02694	9.50867	2.08824
162V_post	PM	8.38985	7.95281	1.20535
98V_post	AM	3.04487	8.24328	4.715
92V_post	AM	2.46961	27.7856	4.85758
34V_post	AM	0.530445	2.38816	0.367133
150V_post	AM	2.81141	17.1714	3.20005
103V_post	AM	3.4	10.4706	1.74747
159V_post	PM	4.66953	4.11536	1.30022
102V_post	AM	1.55037	8.83045	2.13139
110V_post	AM	2.52319	8.41173	2.17116
68V_post	AM	2.02526	7.01969	2.4289
78V_post	PM	4.46284	2.6601	1.16025
138V_post	AM	1.25611	15.4615	3.28618
71V_post	AM	2.61065	16.288	2.72284
32V_post	AM	0.397266	2.26101	0.629216
50V_post	AM	2.09816	14.3001	2.94114
47V_post	AM	0.643937	3.14521	1.12078

## Sheet: l
Time	Myosin Cre+							Bmal1loxP/loxP Myosin Cre+
ZT 8	54.6627	55.1676	56.1664	56.2711	55.7276	50.204	46.9033	61.9013	61.2191	63.6189	59.7936	58.8659	55.1709	54.1257
ZT 20	57.2717	53.8231	58.964	51.8021	54.0568	58.9593	55.6008	61.2004	66.6656	62.9117	54.1532	65.3115	52.5987	47.6012
Table Analyzed	AAR%						Bonferroni's multiple comparisons test	Mean Diff.	95.00% CI of diff.	Below threshold?	Summary	Adjusted P Value
Two-way ANOVA	Ordinary						ZT 8:Myosin Cre+ vs. ZT 8:Bmal1loxp/loxp Myosin Cre+	-5.656	-12.73 to 1.420	No	ns	0.1835
Alpha	0.05						ZT 8:Myosin Cre+ vs. ZT 20:Myosin Cre+	-2.196	-9.273 to 4.880	No	ns	>0.9999
							ZT 8:Myosin Cre+ vs. ZT 20:Bmal1loxp/loxp Myosin Cre+	-5.049	-12.13 to 2.028	No	ns	0.3079
Source of Variation	% of total variation	P value	P value summary	Significant?			ZT 8:Bmal1loxp/loxp Myosin Cre+ vs. ZT 20:Myosin Cre+	3.46	-3.617 to 10.54	No	ns	>0.9999
Interaction	2.105	0.4284	ns	No			ZT 8:Bmal1loxp/loxp Myosin Cre+ vs. ZT 20:Bmal1loxp/loxp Myosin Cre+	0.6076	-6.469 to 7.684	No	ns	>0.9999
Row Factor	0.6758	0.6522	ns	No			ZT 20:Myosin Cre+ vs. ZT 20:Bmal1loxp/loxp Myosin Cre+	-2.852	-9.929 to 4.224	No	ns	>0.9999
Column Factor	19.38	0.0222	*	Yes
ANOVA table	SS	DF	MS	F (DFn, DFd)	P value		Test details	Mean 1	Mean 2	Mean Diff.	SE of diff.	N1	N2	t	DF
Interaction	13.76	1	13.76	F (1, 24) = 0.6489	P=0.4284
Row Factor	4.418	1	4.418	F (1, 24) = 0.2084	P=0.6522		ZT 8:Myosin Cre+ vs. ZT 8:Bmal1loxp/loxp Myosin Cre+	53.59	59.24	-5.656	2.461	7	7	2.298	24
Column Factor	126.7	1	126.7	F (1, 24) = 5.975	P=0.0222		ZT 8:Myosin Cre+ vs. ZT 20:Myosin Cre+	53.59	55.78	-2.196	2.461	7	7	0.8924	24
Residual	508.9	24	21.2				ZT 8:Myosin Cre+ vs. ZT 20:Bmal1loxp/loxp Myosin Cre+	53.59	58.63	-5.049	2.461	7	7	2.051	24
							ZT 8:Bmal1loxp/loxp Myosin Cre+ vs. ZT 20:Myosin Cre+	59.24	55.78	3.46	2.461	7	7	1.406	24
Difference between column means							ZT 8:Bmal1loxp/loxp Myosin Cre+ vs. ZT 20:Bmal1loxp/loxp Myosin Cre+	59.24	58.63	0.6076	2.461	7	7	0.2469	24
Mean of Myosin Cre+	54.68						ZT 20:Myosin Cre+ vs. ZT 20:Bmal1loxp/loxp Myosin Cre+	55.78	58.63	-2.852	2.461	7	7	1.159	24
Mean of Bmal1loxp/loxp Myosin Cre+	58.94
Difference between means	-4.254
SE of difference	1.74
95% CI of difference	-7.846 to -0.6621
Difference between row means
Mean of ZT 8	56.41
Mean of ZT 20	57.21
Difference between means	-0.7944
SE of difference	1.74
95% CI of difference	-4.386 to 2.798
Interaction CI
Mean diff, A1 - B1	-5.656
Mean diff, A2 - B2	-2.852
(A1 -B1) - (A2 - B2)	-2.804
95% CI of difference	-9.988 to 4.380
(B1 - A1) - (B2 - A2)	2.804
95% CI of difference	-4.380 to 9.988

## Sheet: m
Time	Myosin Cre+							Bmal1loxP/loxP Myosin Cre+
ZT 8	18.2948	31.4935	26.8387	24.1958	23.741	28.081	27.5815	35.7057	46.3229	29.1514	64.5342	52.6669	41.6121	57.25
ZT 20	43.7491	37.6519	54.6447	53.7959	46.6267	58.3952	52.2675	26.8157	42.447	55.8332	47.1287	42.8364	49.8364	40.3557
Table Analyzed	Infarct size
Two-way ANOVA	Ordinary						Bonferroni's multiple comparisons test	Mean Diff.	95.00% CI of diff.	Below threshold?	Summary	Adjusted P Value
Alpha	0.05
							ZT 8:Myosin Cre+ vs. ZT 8:Bmal1loxP/loxP Myosin Cre+	-21	-34.43 to -7.571	Yes	***	0.0009
Source of Variation	% of total variation	P value	P value summary	Significant?			ZT 8:Myosin Cre+ vs. ZT 20:Myosin Cre+	-23.84	-37.28 to -10.41	Yes	***	0.0002
Interaction	29.97	0.0004	***	Yes			ZT 8:Myosin Cre+ vs. ZT 20:Bmal1loxP/loxP Myosin Cre+	-17.86	-31.29 to -4.429	Yes	**	0.0049
Row Factor	17.64	0.0045	**	Yes			ZT 8:Bmal1loxP/loxP Myosin Cre+ vs. ZT 20:Myosin Cre+	-2.841	-16.27 to 10.59	No	ns	>0.9999
Column Factor	9.284	0.0322	*	Yes			ZT 8:Bmal1loxP/loxP Myosin Cre+ vs. ZT 20:Bmal1loxP/loxP Myosin Cre+	3.141	-10.29 to 16.57	No	ns	>0.9999
							ZT 20:Myosin Cre+ vs. ZT 20:Bmal1loxP/loxP Myosin Cre+	5.983	-7.449 to 19.41	No	ns	>0.9999
ANOVA table	SS	DF	MS	F (DFn, DFd)	P value
Interaction	1274	1	1274	F (1, 24) = 16.68	P=0.0004
Row Factor	750	1	750	F (1, 24) = 9.818	P=0.0045		Test details	Mean 1	Mean 2	Mean Diff.	SE of diff.	N1	N2	t	DF
Column Factor	394.8	1	394.8	F (1, 24) = 5.168	P=0.0322
Residual	1833	24	76.39				ZT 8:Myosin Cre+ vs. ZT 8:Bmal1loxP/loxP Myosin Cre+	25.75	46.75	-21	4.672	7	7	4.496	24
							ZT 8:Myosin Cre+ vs. ZT 20:Myosin Cre+	25.75	49.59	-23.84	4.672	7	7	5.104	24
Difference between column means							ZT 8:Myosin Cre+ vs. ZT 20:Bmal1loxP/loxP Myosin Cre+	25.75	43.61	-17.86	4.672	7	7	3.823	24
Mean of Myosin Cre+	37.67						ZT 8:Bmal1loxP/loxP Myosin Cre+ vs. ZT 20:Myosin Cre+	46.75	49.59	-2.841	4.672	7	7	0.6082	24
Mean of Bmal1loxP/loxP Myosin Cre+	45.18						ZT 8:Bmal1loxP/loxP Myosin Cre+ vs. ZT 20:Bmal1loxP/loxP Myosin Cre+	46.75	43.61	3.141	4.672	7	7	0.6724	24
Difference between means	-7.51						ZT 20:Myosin Cre+ vs. ZT 20:Bmal1loxP/loxP Myosin Cre+	49.59	43.61	5.983	4.672	7	7	1.281	24
SE of difference	3.303
95% CI of difference	-14.33 to -0.6920
Difference between row means
Mean of ZT 8	36.25
Mean of ZT 20	46.6
Difference between means	-10.35
SE of difference	3.303
95% CI of difference	-17.17 to -3.533
Interaction CI
Mean diff, A1 - B1	-21
Mean diff, A2 - B2	5.983
(A1 -B1) - (A2 - B2)	-26.98
95% CI of difference	-40.62 to -13.35
(B1 - A1) - (B2 - A2)	26.98
95% CI of difference	13.35 to 40.62

## Sheet: n
Time	Myosin Cre+								Bmal1loxP/loxP Myosin Cre+
ZT 8	22.4	21.85	30.45	25.65	21.6	24.75	15.35	21.95	67.85	63.8	162.3	37.85	168.3	157.8	90.8
ZT 20	75.9	160.6	143.5	71.25	63.2	57.8	50.55	61.7	40.9	179.9	59.55	67.25	67.35	60.15	134.55
Table Analyzed	Troponin
Two-way ANOVA	Ordinary						Bonferroni's multiple comparisons test	Predicted (LS) mean diff.	95.00% CI of diff.	Below threshold?	Summary	Adjusted P Value
Alpha	0.05
							ZT 8:Myosin Cre+ vs. ZT 8:Bmal1loxp/loxp Myosin Cre+	-83.96	-145.8 to -22.07	Yes	**	0.0039
Source of Variation	% of total variation	P value	P value summary	Significant?			ZT 8:Myosin Cre+ vs. ZT 20:Myosin Cre+	-62.56	-122.3 to -2.778	Yes	*	0.0363
Interaction	16.63	0.0123	*	Yes			ZT 8:Myosin Cre+ vs. ZT 20:Bmal1loxp/loxp Myosin Cre+	-64.09	-126.0 to -2.210	Yes	*	0.0391
Row Factor	4.462	0.1754	ns	No			ZT 8:Bmal1loxp/loxp Myosin Cre+ vs. ZT 20:Myosin Cre+	21.39	-40.49 to 83.28	No	ns	>0.9999
Column Factor	17.89	0.0098	**	Yes			ZT 8:Bmal1loxp/loxp Myosin Cre+ vs. ZT 20:Bmal1loxp/loxp Myosin Cre+	19.86	-44.05 to 83.78	No	ns	>0.9999
							ZT 20:Myosin Cre+ vs. ZT 20:Bmal1loxp/loxp Myosin Cre+	-1.53	-63.41 to 60.35	No	ns	>0.9999
ANOVA table	SS (Type III)	DF	MS	F (DFn, DFd)	P value
Interaction	12682	1	12682	F (1, 26) = 7.233	P=0.0123
Row Factor	3403	1	3403	F (1, 26) = 1.941	P=0.1754		Test details	Predicted (LS) mean 1	Predicted (LS) mean 2	Predicted (LS) mean diff.	SE of diff.	N1	N2	t	DF
Column Factor	13642	1	13642	F (1, 26) = 7.780	P=0.0098
Residual	45587	26	1753				ZT 8:Myosin Cre+ vs. ZT 8:Bmal1loxp/loxp Myosin Cre+	23	107	-83.96	21.67	8	7	3.874	26
							ZT 8:Myosin Cre+ vs. ZT 20:Myosin Cre+	23	85.56	-62.56	20.94	8	8	2.988	26
Difference between column means							ZT 8:Myosin Cre+ vs. ZT 20:Bmal1loxp/loxp Myosin Cre+	23	87.09	-64.09	21.67	8	7	2.957	26
Predicted (LS) mean of Myosin Cre+	54.28						ZT 8:Bmal1loxp/loxp Myosin Cre+ vs. ZT 20:Myosin Cre+	107	85.56	21.39	21.67	7	8	0.9872	26
Predicted (LS) mean of Bmal1loxp/loxp Myosin Cre+	97.03						ZT 8:Bmal1loxp/loxp Myosin Cre+ vs. ZT 20:Bmal1loxp/loxp Myosin Cre+	107	87.09	19.86	22.38	7	7	0.8875	26
Difference between predicted means	-42.74						ZT 20:Myosin Cre+ vs. ZT 20:Bmal1loxp/loxp Myosin Cre+	85.56	87.09	-1.53	21.67	8	7	0.07062	26
SE of difference	15.32
95% CI of difference	-74.24 to -11.24
Difference between row means
Predicted (LS) mean of ZT 8	64.98
Predicted (LS) mean of ZT 20	86.33
Difference between predicted means	-21.35
SE of difference	15.32
95% CI of difference	-52.85 to 10.15
Interaction CI
Mean diff, A1 - B1	-83.96
Mean diff, A2 - B2	-1.53
(A1 -B1) - (A2 - B2)	-82.43
95% CI of difference	-145.4 to -19.43
(B1 - A1) - (B2 - A2)	82.43
95% CI of difference	19.43 to 145.4

## Sheet: o
EF																		FS																		GLS
Time	Myosin Cre+									Bmal1loxp/loxp Myosin Cre+								Time	Myosin Cre+									Bmal1loxp/loxp Myosin Cre+								Time	Myosin Cre+									Bmal1loxp/loxp Myosin Cre+
ZT 8	41.088	34.216	33.207	28.642	28.91	41.684	31.379	24.952	28.619	10.593	6.806	11.176	6.003	12.375	10.937	19.502		ZT 8	23.36	21.939	19.562	14.282	10.631	22.285	16.634	9.711	16.874	6.129	1.379	3.598	3.049	4.611	4.429	4.712		ZT 8	-11.881	-10.979	-10.335	-10.049	-14.475	-13.559	-12.456	-8.385	-8.815	-1.366	-1.132	-2.789	-0.101
ZT 20	28.723	19.922	19.86	24.706	8.885	25.018	24.85	20.737	22.207	10.749	17.342	13.456	12.656	8.072	12.847	23.592		ZT 20	13.782	6.934	13.606	14.309	10.498	8.413	11.445	8.157	8.235	6.71	9.339	14.437	6.536	3.304	6.539	9.174		ZT 20	-5.474	-7.185	-4.535	-6.69	-5.11	-8.289	-9.886	-6.025	-4.513	-3.936	-1.269	-6.914	-0.597
Table Analyzed	EF																	Table Analyzed	FS																	Table Analyzed	GLS
Two-way ANOVA	Ordinary																	Two-way ANOVA	Ordinary																	Two-way ANOVA	Ordinary
Alpha	0.05																	Alpha	0.05																	Alpha	0.05
Source of Variation	% of total variation	P value	P value summary	Significant?			Bonferroni's multiple comparisons test	Predicted (LS) mean diff.	95.00% CI of diff.	Below threshold?	Summary	Adjusted P Value						Source of Variation	% of total variation	P value	P value summary	Significant?			Bonferroni's multiple comparisons test	Predicted (LS) mean diff.	95.00% CI of diff.	Below threshold?	Summary	Adjusted P Value						Source of Variation	% of total variation	P value	P value summary	Significant?			Bonferroni's multiple comparisons test	Predicted (LS) mean diff.	95.00% CI of diff.	Below threshold?	Summary	Adjusted P Value
Interaction	12.68	0.001	***	Yes														Interaction	20.38	0.0002	***	Yes														Interaction	11.22	0.0003	***	Yes
Row Factor	4.006	0.0473	*	Yes			ZT 8:Myosin Cre+ vs. ZT 8:Bmal1loxP/loxP Myosin Cre+	21.47	13.90 to 29.03	Yes	****	<0.0001						Row Factor	1.244	0.304	ns	No			ZT 8:Myosin Cre+ vs. ZT 8:Bmal1loxP/loxP Myosin Cre+	13.27	8.211 to 18.32	Yes	****	<0.0001						Row Factor	6.621	0.004	**	Yes			ZT 8:Myosin Cre+ vs. ZT 8:Bmal1loxp/loxp Myosin Cre+	-9.044	-11.71 to -6.374	Yes	****	<0.0001
Column Factor	55.18	<0.0001	****	Yes			ZT 8:Myosin Cre+ vs. ZT 20:Myosin Cre+	10.87	3.788 to 17.94	Yes	***	0.001						Column Factor	44.99	<0.0001	****	Yes			ZT 8:Myosin Cre+ vs. ZT 20:Myosin Cre+	6.655	1.927 to 11.38	Yes	**	0.0025						Column Factor	60.87	<0.0001	****	Yes			ZT 8:Myosin Cre+ vs. ZT 20:Myosin Cre+	-4.803	-7.300 to -2.306	Yes	****	<0.0001
							ZT 8:Myosin Cre+ vs. ZT 20:Bmal1loxP/loxP Myosin Cre+	18.42	10.85 to 25.99	Yes	****	<0.0001													ZT 8:Myosin Cre+ vs. ZT 20:Bmal1loxP/loxP Myosin Cre+	9.248	4.193 to 14.30	Yes	****	<0.0001													ZT 8:Myosin Cre+ vs. ZT 20:Bmal1loxp/loxp Myosin Cre+	-8.414	-11.08 to -5.745	Yes	****	<0.0001
ANOVA table	SS (Type III)	DF	MS	F (DFn, DFd)	P value		ZT 8:Bmal1loxP/loxP Myosin Cre+ vs. ZT 20:Myosin Cre+	-10.6	-18.17 to -3.035	Yes	**	0.0027						ANOVA table	SS (Type III)	DF	MS	F (DFn, DFd)	P value		ZT 8:Bmal1loxP/loxP Myosin Cre+ vs. ZT 20:Myosin Cre+	-6.611	-11.67 to -1.556	Yes	**	0.0054						ANOVA table	SS (Type III)	DF	MS	F (DFn, DFd)	P value		ZT 8:Bmal1loxp/loxp Myosin Cre+ vs. ZT 20:Myosin Cre+	4.241	1.571 to 6.910	Yes	***	0.0006
Interaction	381	1	381	F (1, 28) = 13.63	P=0.0010		ZT 8:Bmal1loxP/loxP Myosin Cre+ vs. ZT 20:Bmal1loxP/loxP Myosin Cre+	-3.046	-11.07 to 4.979	No	ns	>0.9999						Interaction	224.3	1	224.3	F (1, 28) = 17.97	P=0.0002		ZT 8:Bmal1loxP/loxP Myosin Cre+ vs. ZT 20:Bmal1loxP/loxP Myosin Cre+	-4.019	-9.380 to 1.343	No	ns	0.2537						Interaction	58.1	1	58.1	F (1, 28) = 16.69	P=0.0003		ZT 8:Bmal1loxp/loxp Myosin Cre+ vs. ZT 20:Bmal1loxp/loxp Myosin Cre+	0.6293	-2.202 to 3.461	No	ns	>0.9999
Row Factor	120.4	1	120.4	F (1, 28) = 4.305	P=0.0473		ZT 20:Myosin Cre+ vs. ZT 20:Bmal1loxP/loxP Myosin Cre+	7.554	-0.01116 to 15.12	No	ns	0.0505						Row Factor	13.69	1	13.69	F (1, 28) = 1.096	P=0.3040		ZT 20:Myosin Cre+ vs. ZT 20:Bmal1loxP/loxP Myosin Cre+	2.592	-2.463 to 7.647	No	ns	0.9395						Row Factor	34.3	1	34.3	F (1, 28) = 9.850	P=0.0040		ZT 20:Myosin Cre+ vs. ZT 20:Bmal1loxp/loxp Myosin Cre+	-3.611	-6.281 to -0.9418	Yes	**	0.0039
Column Factor	1658	1	1658	F (1, 28) = 59.29	P<0.0001													Column Factor	495.1	1	495.1	F (1, 28) = 39.66	P<0.0001													Column Factor	315.3	1	315.3	F (1, 28) = 90.55	P<0.0001
Residual	783	28	27.96															Residual	349.6	28	12.48															Residual	97.49	28	3.482
							Test details	Predicted (LS) mean 1	Predicted (LS) mean 2	Predicted (LS) mean diff.	SE of diff.	N1	N2	t	DF										Test details	Predicted (LS) mean 1	Predicted (LS) mean 2	Predicted (LS) mean diff.	SE of diff.	N1	N2	t	DF										Test details	Predicted (LS) mean 1	Predicted (LS) mean 2	Predicted (LS) mean diff.	SE of diff.	N1	N2
Difference between column means																		Difference between column means																		Difference between column means
Predicted (LS) mean of Myosin Cre+	27.09						ZT 8:Myosin Cre+ vs. ZT 8:Bmal1loxP/loxP Myosin Cre+	32.52	11.06	21.47	2.665	9	7	8.055	28			Predicted (LS) mean of Myosin Cre+	13.93						ZT 8:Myosin Cre+ vs. ZT 8:Bmal1loxP/loxP Myosin Cre+	17.25	3.987	13.27	1.781	9	7	7.451	28			Predicted (LS) mean of Myosin Cre+	-8.813						ZT 8:Myosin Cre+ vs. ZT 8:Bmal1loxp/loxp Myosin Cre+	-11.21	-2.171	-9.044	0.9404	9	7
Predicted (LS) mean of Bmal1loxP/loxP Myosin Cre+	12.58						ZT 8:Myosin Cre+ vs. ZT 20:Myosin Cre+	32.52	21.66	10.87	2.493	9	9	4.359	28			Predicted (LS) mean of Bmal1loxP/loxP Myosin Cre+	5.996						ZT 8:Myosin Cre+ vs. ZT 20:Myosin Cre+	17.25	10.6	6.655	1.666	9	9	3.996	28			Predicted (LS) mean of Bmal1loxp/loxp Myosin Cre+	-2.486						ZT 8:Myosin Cre+ vs. ZT 20:Myosin Cre+	-11.21	-6.412	-4.803	0.8796	9	9
Difference between predicted means	14.51						ZT 8:Myosin Cre+ vs. ZT 20:Bmal1loxP/loxP Myosin Cre+	32.52	14.1	18.42	2.665	9	7	6.912	28			Difference between predicted means	7.929						ZT 8:Myosin Cre+ vs. ZT 20:Bmal1loxP/loxP Myosin Cre+	17.25	8.006	9.248	1.781	9	7	5.194	28			Difference between predicted means	-6.328						ZT 8:Myosin Cre+ vs. ZT 20:Bmal1loxp/loxp Myosin Cre+	-11.21	-2.8	-8.414	0.9404	9	7
SE of difference	1.884						ZT 8:Bmal1loxP/loxP Myosin Cre+ vs. ZT 20:Myosin Cre+	11.06	21.66	-10.6	2.665	7	9	3.978	28			SE of difference	1.259						ZT 8:Bmal1loxP/loxP Myosin Cre+ vs. ZT 20:Myosin Cre+	3.987	10.6	-6.611	1.781	7	9	3.713	28			SE of difference	0.6649						ZT 8:Bmal1loxp/loxp Myosin Cre+ vs. ZT 20:Myosin Cre+	-2.171	-6.412	4.241	0.9404	7	9
95% CI of difference	10.65 to 18.37						ZT 8:Bmal1loxP/loxP Myosin Cre+ vs. ZT 20:Bmal1loxP/loxP Myosin Cre+	11.06	14.1	-3.046	2.827	7	7	1.078	28			95% CI of difference	5.350 to 10.51						ZT 8:Bmal1loxP/loxP Myosin Cre+ vs. ZT 20:Bmal1loxP/loxP Myosin Cre+	3.987	8.006	-4.019	1.889	7	7	2.128	28			95% CI of difference	-7.690 to -4.966						ZT 8:Bmal1loxp/loxp Myosin Cre+ vs. ZT 20:Bmal1loxp/loxp Myosin Cre+	-2.171	-2.8	0.6293	0.9974	7	7
							ZT 20:Myosin Cre+ vs. ZT 20:Bmal1loxP/loxP Myosin Cre+	21.66	14.1	7.554	2.665	9	7	2.835	28										ZT 20:Myosin Cre+ vs. ZT 20:Bmal1loxP/loxP Myosin Cre+	10.6	8.006	2.592	1.781	9	7	1.456	28										ZT 20:Myosin Cre+ vs. ZT 20:Bmal1loxp/loxp Myosin Cre+	-6.412	-2.8	-3.611	0.9404	9	7
Difference between row means																		Difference between row means																		Difference between row means
Predicted (LS) mean of ZT 8	21.79																	Predicted (LS) mean of ZT 8	10.62																	Predicted (LS) mean of ZT 8	-6.693
Predicted (LS) mean of ZT 20	17.88																	Predicted (LS) mean of ZT 20	9.302																	Predicted (LS) mean of ZT 20	-4.606
Difference between predicted means	3.91																	Difference between predicted means	1.318																	Difference between predicted means	-2.087
SE of difference	1.884																	SE of difference	1.259																	SE of difference	0.6649
95% CI of difference	0.04970 to 7.770																	95% CI of difference	-1.261 to 3.897																	95% CI of difference	-3.449 to -0.7248
Interaction CI																		Interaction CI																		Interaction CI
Mean diff, A1 - B1	21.47																	Mean diff, A1 - B1	13.27																	Mean diff, A1 - B1	-9.044
Mean diff, A2 - B2	7.554																	Mean diff, A2 - B2	2.592																	Mean diff, A2 - B2	-3.611
(A1 -B1) - (A2 - B2)	13.91																	(A1 -B1) - (A2 - B2)	10.67																	(A1 -B1) - (A2 - B2)	-5.432
95% CI of difference	6.191 to 21.63																	95% CI of difference	5.516 to 15.83																	95% CI of difference	-8.156 to -2.708
(B1 - A1) - (B2 - A2)	-13.91																	(B1 - A1) - (B2 - A2)	-10.67																	(B1 - A1) - (B2 - A2)	5.432
95% CI of difference	-21.63 to -6.191																	95% CI of difference	-15.83 to -5.516																	95% CI of difference	2.708 to 8.156
[truncated: 3 more columns]

## Sheet: q
Intra-ventricular delay
Time	Myosin Cre+									Bmal1loxp/loxp Myosin Cre+
ZT 8	35	30	36	38	20	18	19	22	28	68	65	100	113	109	39	42
ZT 20	43	58	56	50	53	55	57	46	77	72	85	83	72	85	65	42
Table Analyzed	Intra-ventricular dalay in time-to-peak strain
Two-way ANOVA	Ordinary						Bonferroni's multiple comparisons test	Predicted (LS) mean diff.	95.00% CI of diff.	Below threshold?	Summary	Adjusted P Value
Alpha	0.05
							ZT 8:Myosin Cre+ vs. ZT 8:Bmal1loxp/loxp Myosin Cre+	-49.24	-74.01 to -24.46	Yes	****	<0.0001
Source of Variation	% of total variation	P value	P value summary	Significant?			ZT 8:Myosin Cre+ vs. ZT 20:Myosin Cre+	-27.67	-50.84 to -4.493	Yes	*	0.0126
Interaction	9.956	0.0143	*	Yes			ZT 8:Myosin Cre+ vs. ZT 20:Bmal1loxp/loxp Myosin Cre+	-44.67	-69.44 to -19.89	Yes	***	0.0001
Row Factor	5.11	0.0718	ns	No			ZT 8:Bmal1loxp/loxp Myosin Cre+ vs. ZT 20:Myosin Cre+	21.57	-3.202 to 46.35	No	ns	0.1187
Column Factor	42.03	<0.0001	****	Yes			ZT 8:Bmal1loxp/loxp Myosin Cre+ vs. ZT 20:Bmal1loxp/loxp Myosin Cre+	4.571	-21.71 to 30.85	No	ns	>0.9999
							ZT 20:Myosin Cre+ vs. ZT 20:Bmal1loxp/loxp Myosin Cre+	-17	-41.77 to 7.774	No	ns	0.369
ANOVA table	SS (Type III)	DF	MS	F (DFn, DFd)	P value
Interaction	2046	1	2046	F (1, 28) = 6.824	P=0.0143
Row Factor	1050	1	1050	F (1, 28) = 3.502	P=0.0718		Test details	Predicted (LS) mean 1	Predicted (LS) mean 2	Predicted (LS) mean diff.	SE of diff.	N1	N2	t	DF
Column Factor	8638	1	8638	F (1, 28) = 28.81	P<0.0001
Residual	8396	28	299.8				ZT 8:Myosin Cre+ vs. ZT 8:Bmal1loxp/loxp Myosin Cre+	27.33	76.57	-49.24	8.726	9	7	5.642	28
							ZT 8:Myosin Cre+ vs. ZT 20:Myosin Cre+	27.33	55	-27.67	8.163	9	9	3.389	28
Difference between column means							ZT 8:Myosin Cre+ vs. ZT 20:Bmal1loxp/loxp Myosin Cre+	27.33	72	-44.67	8.726	9	7	5.119	28
Predicted (LS) mean of Myosin Cre+	41.17						ZT 8:Bmal1loxp/loxp Myosin Cre+ vs. ZT 20:Myosin Cre+	76.57	55	21.57	8.726	7	9	2.472	28
Predicted (LS) mean of Bmal1loxp/loxp Myosin Cre+	74.29						ZT 8:Bmal1loxp/loxp Myosin Cre+ vs. ZT 20:Bmal1loxp/loxp Myosin Cre+	76.57	72	4.571	9.256	7	7	0.4939	28
Difference between predicted means	-33.12						ZT 20:Myosin Cre+ vs. ZT 20:Bmal1loxp/loxp Myosin Cre+	55	72	-17	8.726	9	7	1.948	28
SE of difference	6.171
95% CI of difference	-45.76 to -20.48
Difference between row means
Predicted (LS) mean of ZT 8	51.95
Predicted (LS) mean of ZT 20	63.5
Difference between predicted means	-11.55
SE of difference	6.171
95% CI of difference	-24.19 to 1.092
Interaction CI
Mean diff, A1 - B1	-49.24
Mean diff, A2 - B2	-17
(A1 -B1) - (A2 - B2)	-32.24
95% CI of difference	-57.52 to -6.958
(B1 - A1) - (B2 - A2)	32.24
95% CI of difference	6.958 to 57.52
