# Supplementary material for: BMAL1–HIF2A heterodimer modulates circadian variations of myocardial injury
Source: Nature. 2025 Apr 23;641(8064):1017–28. doi: 10.1038/s41586-025-08898-z (PMC12095075; doi:10.1038/s41586-025-08898-z)
Supplement: Supplementary file 7 — Source Data Fig. 2 [file 41586_2025_8898_MOESM7_ESM.xlsx]

## Sheet: c
Relative expression of HIF2A/input (IP)											Relative expression of HIF1A/input (IP)											Relative expression of CLOCK/input (IP)
Normoxia		Hypoxia		Normoxia		Hypoxia					Normoxia		Hypoxia		Normoxia		Hypoxia					Normoxia		Hypoxia		Normoxia		Hypoxia
IP:IgG	IP:Flag	IP:IgG	IP:Flag	IP:IgG	IP:Flag	IP:IgG	IP:Flag				IP:IgG	IP:Flag	IP:IgG	IP:Flag	IP:IgG	IP:Flag	IP:IgG	IP:Flag				IP:IgG	IP:Flag	IP:IgG	IP:Flag	IP:IgG	IP:Flag	IP:IgG	IP:Flag
1.0535	1.08631	0.886264	4.34346	1.00595	1.11113	7.3284	60.3703				1.70687	2.34337	1.12777	1.81736	1.10264	1.47998	1.81414	12.3535				1.02207	19.2299	1.67241	7.1753	1.21407	189.34	4.73502	226.369
1.05227	1.14407	0.913785	3.5857	2.58272	2.89888	16.445	175.819				0.980697	1.42682	1.10378	1.38912	7.42205	7.32028	7.50114	36.4991				1.33758	0.17938	0.764966	3.94974	0.393872	380.665	1.34198	378.891
0.894231	0.848975	0.660045	4.38435	1.16169	0.952381	5.85308	54.1861				0.312437	0.31823	0.169635	0.971764	0.632142	0.639894	6.23649	14.9747				0.640348	1.01238	1.74852	0.77682	4.05992	216.8	2.3843	211.045
one-way ANOVA summary											one-way ANOVA summary											one-way ANOVA summary
F	5.644										F	5.303										F	18.47
P value	0.002										P value	0.0028										P value	<0.0001
P value summary	**										P value summary	**										P value summary	****
Significant diff. among means (P < 0.05)?	Yes										Significant diff. among means (P < 0.05)?	Yes										Significant diff. among means (P < 0.05)?	Yes
R squared	0.7118										R squared	0.6988										R squared	0.8899
Brown-Forsythe test											Brown-Forsythe test											Brown-Forsythe test
F (DFn, DFd)	1.128 (7, 16)										F (DFn, DFd)	0.9606 (7, 16)										F (DFn, DFd)	1.175 (7, 16)
P value	0.394										P value	0.4906										P value	0.3695
P value summary	ns										P value summary	ns										P value summary	ns
Are SDs significantly different (P < 0.05)?	No										Are SDs significantly different (P < 0.05)?	No										Are SDs significantly different (P < 0.05)?	No
ANOVA table	SS	DF	MS	F (DFn, DFd)	P value						ANOVA table	SS	DF	MS	F (DFn, DFd)	P value						ANOVA table	SS	DF	MS	F (DFn, DFd)	P value
Treatment (between columns)	23352	7	3336	F (7, 16) = 5.644	P=0.0020						Treatment (between columns)	993.2	7	141.9	F (7, 16) = 5.303	P=0.0028						Treatment (between columns)	314334	7	44905	F (7, 16) = 18.47	P<0.0001
Residual (within columns)	9457	16	591.1								Residual (within columns)	428.1	16	26.76								Residual (within columns)	38894	16	2431
Total	32809	23									Total	1421	23									Total	353228	23
Bonferroni's multiple comparisons test	Mean Diff.	95.00% CI of diff.	Below threshold?	Summary	Adjusted P Value						Bonferroni's multiple comparisons test	Mean Diff.	95.00% CI of diff.	Below threshold?	Summary	Adjusted P Value						Bonferroni's multiple comparisons test	Mean Diff.	95.00% CI of diff.	Below threshold?	Summary	Adjusted P Value
IP:IgG vs. IP:Flag	-0.02645	-74.26 to 74.21	No	ns	>0.9999	A-B					IP:IgG vs. IP:Flag	-0.3628	-16.16 to 15.43	No	ns	>0.9999	A-B					IP:IgG vs. IP:Flag	-5.807	-156.4 to 144.7	No	ns	>0.9999	A-B
IP:IgG vs. IP:IgG	0.18	-74.06 to 74.42	No	ns	>0.9999	A-C					IP:IgG vs. IP:IgG	0.1996	-15.60 to 15.99	No	ns	>0.9999	A-C					IP:IgG vs. IP:IgG	-0.3953	-150.9 to 150.2	No	ns	>0.9999	A-C
IP:IgG vs. IP:Flag	-3.105	-77.34 to 71.13	No	ns	>0.9999	A-D					IP:IgG vs. IP:Flag	-0.3927	-16.19 to 15.40	No	ns	>0.9999	A-D					IP:IgG vs. IP:Flag	-2.967	-153.5 to 147.6	No	ns	>0.9999	A-D
IP:IgG vs. IP:IgG	-0.5835	-74.82 to 73.65	No	ns	>0.9999	A-E					IP:IgG vs. IP:IgG	-2.052	-17.85 to 13.74	No	ns	>0.9999	A-E					IP:IgG vs. IP:IgG	-0.8893	-151.4 to 149.7	No	ns	>0.9999	A-E
IP:IgG vs. IP:Flag	-0.6541	-74.89 to 73.58	No	ns	>0.9999	A-F					IP:IgG vs. IP:Flag	-2.147	-17.94 to 13.65	No	ns	>0.9999	A-F					IP:IgG vs. IP:Flag	-261.3	-411.8 to -110.7	Yes	***	0.0002	A-F
IP:IgG vs. IP:IgG	-8.875	-83.11 to 65.36	No	ns	>0.9999	A-G					IP:IgG vs. IP:IgG	-4.184	-19.98 to 11.61	No	ns	>0.9999	A-G					IP:IgG vs. IP:IgG	-1.82	-152.4 to 148.7	No	ns	>0.9999	A-G
IP:IgG vs. IP:Flag	-95.79	-170.0 to -21.55	Yes	**	0.0052	A-H					IP:IgG vs. IP:Flag	-20.28	-36.07 to -4.481	Yes	**	0.0055	A-H					IP:IgG vs. IP:Flag	-271.1	-421.7 to -120.6	Yes	***	0.0001	A-H
IP:Flag vs. IP:IgG	0.2064	-74.03 to 74.44	No	ns	>0.9999	B-C					IP:Flag vs. IP:IgG	0.5624	-15.23 to 16.36	No	ns	>0.9999	B-C					IP:Flag vs. IP:IgG	5.412	-145.1 to 156.0	No	ns	>0.9999	B-C
IP:Flag vs. IP:Flag	-3.078	-77.32 to 71.16	No	ns	>0.9999	B-D					IP:Flag vs. IP:Flag	-0.02994	-15.83 to 15.77	No	ns	>0.9999	B-D					IP:Flag vs. IP:Flag	2.84	-147.7 to 153.4	No	ns	>0.9999	B-D
IP:Flag vs. IP:IgG	-0.557	-74.80 to 73.68	No	ns	>0.9999	B-E					IP:Flag vs. IP:IgG	-1.689	-17.48 to 14.11	No	ns	>0.9999	B-E					IP:Flag vs. IP:IgG	4.918	-145.6 to 155.5	No	ns	>0.9999	B-E
IP:Flag vs. IP:Flag	-0.6277	-74.87 to 73.61	No	ns	>0.9999	B-F					IP:Flag vs. IP:Flag	-1.784	-17.58 to 14.01	No	ns	>0.9999	B-F					IP:Flag vs. IP:Flag	-255.5	-406.0 to -104.9	Yes	***	0.0003	B-F
IP:Flag vs. IP:IgG	-8.849	-83.09 to 65.39	No	ns	>0.9999	B-G					IP:Flag vs. IP:IgG	-3.821	-19.62 to 11.97	No	ns	>0.9999	B-G					IP:Flag vs. IP:IgG	3.987	-146.6 to 154.5	No	ns	>0.9999	B-G
IP:Flag vs. IP:Flag	-95.77	-170.0 to -21.53	Yes	**	0.0052	B-H					IP:Flag vs. IP:Flag	-19.91	-35.71 to -4.118	Yes	**	0.0065	B-H					IP:Flag vs. IP:Flag	-265.3	-415.8 to -114.7	Yes	***	0.0002	B-H
IP:IgG vs. IP:Flag	-3.284	-77.52 to 70.95	No	ns	>0.9999	C-D					IP:IgG vs. IP:Flag	-0.5924	-16.39 to 15.20	No	ns	>0.9999	C-D					IP:IgG vs. IP:Flag	-2.572	-153.1 to 148.0	No	ns	>0.9999	C-D
IP:IgG vs. IP:IgG	-0.7634	-75.00 to 73.47	No	ns	>0.9999	C-E					IP:IgG vs. IP:IgG	-2.252	-18.05 to 13.54	No	ns	>0.9999	C-E					IP:IgG vs. IP:IgG	-0.494	-151.0 to 150.1	No	ns	>0.9999	C-E
IP:IgG vs. IP:Flag	-0.8341	-75.07 to 73.40	No	ns	>0.9999	C-F					IP:IgG vs. IP:Flag	-2.346	-18.14 to 13.45	No	ns	>0.9999	C-F					IP:IgG vs. IP:Flag	-260.9	-411.4 to -110.3	Yes	***	0.0002	C-F
IP:IgG vs. IP:IgG	-9.055	-83.29 to 65.18	No	ns	>0.9999	C-G					IP:IgG vs. IP:IgG	-4.384	-20.18 to 11.41	No	ns	>0.9999	C-G					IP:IgG vs. IP:IgG	-1.425	-152.0 to 149.1	No	ns	>0.9999	C-G
IP:IgG vs. IP:Flag	-95.97	-170.2 to -21.73	Yes	**	0.0051	C-H					IP:IgG vs. IP:Flag	-20.48	-36.27 to -4.680	Yes	**	0.005	C-H					IP:IgG vs. IP:Flag	-270.7	-421.3 to -120.2	Yes	***	0.0001	C-H
IP:Flag vs. IP:IgG	2.521	-71.72 to 76.76	No	ns	>0.9999	D-E					IP:Flag vs. IP:IgG	-1.66	-17.45 to 14.14	No	ns	>0.9999	D-E					IP:Flag vs. IP:IgG	2.078	-148.5 to 152.6	No	ns	>0.9999	D-E
IP:Flag vs. IP:Flag	2.45	-71.79 to 76.69	No	ns	>0.9999	D-F					IP:Flag vs. IP:Flag	-1.754	-17.55 to 14.04	No	ns	>0.9999	D-F					IP:Flag vs. IP:Flag	-258.3	-408.9 to -107.7	Yes	***	0.0002	D-F
IP:Flag vs. IP:IgG	-5.771	-80.01 to 68.47	No	ns	>0.9999	D-G					IP:Flag vs. IP:IgG	-3.791	-19.59 to 12.00	No	ns	>0.9999	D-G					IP:Flag vs. IP:IgG	1.147	-149.4 to 151.7	No	ns	>0.9999	D-G
IP:Flag vs. IP:Flag	-92.69	-166.9 to -18.45	Yes	**	0.0072	D-H					IP:Flag vs. IP:Flag	-19.88	-35.68 to -4.088	Yes	**	0.0066	D-H					IP:Flag vs. IP:Flag	-268.1	-418.7 to -117.6	Yes	***	0.0002	D-H
IP:IgG vs. IP:Flag	-0.07068	-74.31 to 74.17	No	ns	>0.9999	E-F					IP:IgG vs. IP:Flag	-0.09444	-15.89 to 15.70	No	ns	>0.9999	E-F					IP:IgG vs. IP:Flag	-260.4	-410.9 to -109.8	Yes	***	0.0002	E-F
IP:IgG vs. IP:IgG	-8.292	-82.53 to 65.95	No	ns	>0.9999	E-G					IP:IgG vs. IP:IgG	-2.132	-17.93 to 13.66	No	ns	>0.9999	E-G					IP:IgG vs. IP:IgG	-0.9311	-151.5 to 149.6	No	ns	>0.9999	E-G
IP:IgG vs. IP:Flag	-95.21	-169.4 to -20.97	Yes	**	0.0055	E-H					IP:IgG vs. IP:Flag	-18.22	-34.02 to -2.428	Yes	*	0.015	E-H					IP:IgG vs. IP:Flag	-270.2	-420.8 to -119.7	Yes	***	0.0001	E-H
IP:Flag vs. IP:IgG	-8.221	-82.46 to 66.02	No	ns	>0.9999	F-G					IP:Flag vs. IP:IgG	-2.037	-17.83 to 13.76	No	ns	>0.9999	F-G					IP:Flag vs. IP:IgG	259.4	108.9 to 410.0	Yes	***	0.0002	F-G
IP:Flag vs. IP:Flag	-95.14	-169.4 to -20.90	Yes	**	0.0056	F-H					IP:Flag vs. IP:Flag	-18.13	-33.92 to -2.334	Yes	*	0.0157	F-H					IP:Flag vs. IP:Flag	-9.833	-160.4 to 140.7	No	ns	>0.9999	F-H
IP:IgG vs. IP:Flag	-86.92	-161.2 to -12.68	Yes	*	0.0131	G-H					IP:IgG vs. IP:Flag	-16.09	-31.89 to -0.2967	Yes	*	0.0431	G-H					IP:IgG vs. IP:Flag	-269.3	-419.8 to -118.7	Yes	***	0.0001	G-H
Test details	Mean 1	Mean 2	Mean Diff.	SE of diff.	n1	n2	t	DF			Test details	Mean 1	Mean 2	Mean Diff.	SE of diff.	n1	n2	t	DF			Test details	Mean 1	Mean 2	Mean Diff.	SE of diff.	n1	n2	t	DF
IP:IgG vs. IP:Flag	1	1.026	-0.02645	19.85	3	3	0.001333	16			IP:IgG vs. IP:Flag	1	1.363	-0.3628	4.223	3	3	0.0859	16			IP:IgG vs. IP:Flag	1	6.807	-5.807	40.26	3	3	0.1443	16
IP:IgG vs. IP:IgG	1	0.82	0.18	19.85	3	3	0.009066	16			IP:IgG vs. IP:IgG	1	0.8004	0.1996	4.223	3	3	0.04726	16			IP:IgG vs. IP:IgG	1	1.395	-0.3953	40.26	3	3	0.00982	16
IP:IgG vs. IP:Flag	1	4.105	-3.105	19.85	3	3	0.1564	16			IP:IgG vs. IP:Flag	1	1.393	-0.3927	4.223	3	3	0.09299	16			IP:IgG vs. IP:Flag	1	3.967	-2.967	40.26	3	3	0.07371	16
IP:IgG vs. IP:IgG	1	1.583	-0.5835	19.85	3	3	0.02939	16			IP:IgG vs. IP:IgG	1	3.052	-2.052	4.223	3	3	0.4859	16			IP:IgG vs. IP:IgG	1	1.889	-0.8893	40.26	3	3	0.02209	16
IP:IgG vs. IP:Flag	1	1.654	-0.6541	19.85	3	3	0.03295	16			IP:IgG vs. IP:Flag	1	3.147	-2.147	4.223	3	3	0.5083	16			IP:IgG vs. IP:Flag	1	262.3	-261.3	40.26	3	3	6.49	16
IP:IgG vs. IP:IgG	1	9.875	-8.875	19.85	3	3	0.4471	16			IP:IgG vs. IP:IgG	1	5.184	-4.184	4.223	3	3	0.9906	16			IP:IgG vs. IP:IgG	1	2.82	-1.82	40.26	3	3	0.04522	16
IP:IgG vs. IP:Flag	1	96.79	-95.79	19.85	3	3	4.826	16			IP:IgG vs. IP:Flag	1	21.28	-20.28	4.223	3	3	4.801	16			IP:IgG vs. IP:Flag	1	272.1	-271.1	40.26	3	3	6.734	16
IP:Flag vs. IP:IgG	1.026	0.82	0.2064	19.85	3	3	0.0104	16			IP:Flag vs. IP:IgG	1.363	0.8004	0.5624	4.223	3	3	0.1332	16			IP:Flag vs. IP:IgG	6.807	1.395	5.412	40.26	3	3	0.1344	16
IP:Flag vs. IP:Flag	1.026	4.105	-3.078	19.85	3	3	0.1551	16			IP:Flag vs. IP:Flag	1.363	1.393	-0.02994	4.223	3	3	0.007089	16			IP:Flag vs. IP:Flag	6.807	3.967	2.84	40.26	3	3	0.07055	16
IP:Flag vs. IP:IgG	1.026	1.583	-0.557	19.85	3	3	0.02806	16			IP:Flag vs. IP:IgG	1.363	3.052	-1.689	4.223	3	3	0.4	16			IP:Flag vs. IP:IgG	6.807	1.889	4.918	40.26	3	3	0.1222	16
IP:Flag vs. IP:Flag	1.026	1.654	-0.6277	19.85	3	3	0.03162	16			IP:Flag vs. IP:Flag	1.363	3.147	-1.784	4.223	3	3	0.4224	16			IP:Flag vs. IP:Flag	6.807	262.3	-255.5	40.26	3	3	6.346	16
IP:Flag vs. IP:IgG	1.026	9.875	-8.849	19.85	3	3	0.4458	16			IP:Flag vs. IP:IgG	1.363	5.184	-3.821	4.223	3	3	0.9047	16			IP:Flag vs. IP:IgG	6.807	2.82	3.987	40.26	3	3	0.09903	16
IP:Flag vs. IP:Flag	1.026	96.79	-95.77	19.85	3	3	4.824	16			IP:Flag vs. IP:Flag	1.363	21.28	-19.91	4.223	3	3	4.715	16			IP:Flag vs. IP:Flag	6.807	272.1	-265.3	40.26	3	3	6.59	16
IP:IgG vs. IP:Flag	0.82	4.105	-3.284	19.85	3	3	0.1655	16			IP:IgG vs. IP:Flag	0.8004	1.393	-0.5924	4.223	3	3	0.1403	16			IP:IgG vs. IP:Flag	1.395	3.967	-2.572	40.26	3	3	0.06389	16
IP:IgG vs. IP:IgG	0.82	1.583	-0.7634	19.85	3	3	0.03846	16			IP:IgG vs. IP:IgG	0.8004	3.052	-2.252	4.223	3	3	0.5332	16			IP:IgG vs. IP:IgG	1.395	1.889	-0.494	40.26	3	3	0.01227	16
IP:IgG vs. IP:Flag	0.82	1.654	-0.8341	19.85	3	3	0.04202	16			IP:IgG vs. IP:Flag	0.8004	3.147	-2.346	4.223	3	3	0.5555	16			IP:IgG vs. IP:Flag	1.395	262.3	-260.9	40.26	3	3	6.48	16
IP:IgG vs. IP:IgG	0.82	9.875	-9.055	19.85	3	3	0.4562	16			IP:IgG vs. IP:IgG	0.8004	5.184	-4.384	4.223	3	3	1.038	16			IP:IgG vs. IP:IgG	1.395	2.82	-1.425	40.26	3	3	0.0354	16
IP:IgG vs. IP:Flag	0.82	96.79	-95.97	19.85	3	3	4.835	16			IP:IgG vs. IP:Flag	0.8004	21.28	-20.48	4.223	3	3	4.848	16			IP:IgG vs. IP:Flag	1.395	272.1	-270.7	40.26	3	3	6.725	16
IP:Flag vs. IP:IgG	4.105	1.583	2.521	19.85	3	3	0.127	16			IP:Flag vs. IP:IgG	1.393	3.052	-1.66	4.223	3	3	0.3929	16			IP:Flag vs. IP:IgG	3.967	1.889	2.078	40.26	3	3	0.05162	16
IP:Flag vs. IP:Flag	4.105	1.654	2.45	19.85	3	3	0.1234	16			IP:Flag vs. IP:Flag	1.393	3.147	-1.754	4.223	3	3	0.4153	16			IP:Flag vs. IP:Flag	3.967	262.3	-258.3	40.26	3	3	6.416	16
IP:Flag vs. IP:IgG	4.105	9.875	-5.771	19.85	3	3	0.2907	16			IP:Flag vs. IP:IgG	1.393	5.184	-3.791	4.223	3	3	0.8976	16			IP:Flag vs. IP:IgG	3.967	2.82	1.147	40.26	3	3	0.02849	16
IP:Flag vs. IP:Flag	4.105	96.79	-92.69	19.85	3	3	4.669	16			IP:Flag vs. IP:Flag	1.393	21.28	-19.88	4.223	3	3	4.708	16			IP:Flag vs. IP:Flag	3.967	272.1	-268.1	40.26	3	3	6.661	16
IP:IgG vs. IP:Flag	1.583	1.654	-0.07068	19.85	3	3	0.00356	16			IP:IgG vs. IP:Flag	3.052	3.147	-0.09444	4.223	3	3	0.02236	16			IP:IgG vs. IP:Flag	1.889	262.3	-260.4	40.26	3	3	6.468	16
IP:IgG vs. IP:IgG	1.583	9.875	-8.292	19.85	3	3	0.4177	16			IP:IgG vs. IP:IgG	3.052	5.184	-2.132	4.223	3	3	0.5047	16			IP:IgG vs. IP:IgG	1.889	2.82	-0.9311	40.26	3	3	0.02313	16
IP:IgG vs. IP:Flag	1.583	96.79	-95.21	19.85	3	3	4.796	16			IP:IgG vs. IP:Flag	3.052	21.28	-18.22	4.223	3	3	4.315	16			IP:IgG vs. IP:Flag	1.889	272.1	-270.2	40.26	3	3	6.712	16
IP:Flag vs. IP:IgG	1.654	9.875	-8.221	19.85	3	3	0.4142	16			IP:Flag vs. IP:IgG	3.147	5.184	-2.037	4.223	3	3	0.4824	16			IP:Flag vs. IP:IgG	262.3	2.82	259.4	40.26	3	3	6.445	16
IP:Flag vs. IP:Flag	1.654	96.79	-95.14	19.85	3	3	4.793	16			IP:Flag vs. IP:Flag	3.147	21.28	-18.13	4.223	3	3	4.292	16			IP:Flag vs. IP:Flag	262.3	272.1	-9.833	40.26	3	3	0.2443	16
IP:IgG vs. IP:Flag	9.875	96.79	-86.92	19.85	3	3	4.378	16			IP:IgG vs. IP:Flag	5.184	21.28	-16.09	4.223	3	3	3.81	16			IP:IgG vs. IP:Flag	2.82	272.1	-269.3	40.26	3	3	6.689	16

## Sheet: f
Time	BMAL1:HIF1A																				BMAL1:HIF2A																				BMAL1 (Neg Ctrl)
0	2.60958	3.45255	7.13851	6.04481	2.80151	2.28263	3.31785	2.28253	3.48348	2.28571	3.6367	4.83432	3.77115	10.246	3.79268	2.50846	3.68076	2.91808	2.33649	2.92587	11.8921	8.28974	6.58797	9.57698	4.07944	5.93723	5.9159	4.25034	6.82798	6.53334	7.13797	8.01451	11.7988	5.45713	6.92219	3.75381	5.26378	16.6887	4.35008	13.0768	3.40957	2.44294	2.57498	2.5848	2.36202	2.35692	2.43234	2.54746	3.80878
1	2.14835	2.16022	2.23391	2.19293	2.1583	2.15984	3.2768	2.69616	3.40419	3.01174	6.44613	5.91769	7.98968	13.9584	2.81455	2.98979	4.09466	4.57799	2.36599	3.0145	18.0349	31.6992	23.8476	19.5027	17.6271	26.8783	24.8709	24.5409	12.033	13.8373	42.6629	38.8178	27.9093	20.6497	19.1668	10.5094	37.7381	17.2732	12.8359	13.3322	2.29586	2.36422	2.76233	2.45333	2.34573	2.3468	2.23936	2.16715	2.26232
4	8.43388	4.23093	5.59011	3.11025	2.78624	3.04873	3.07053	4.14316	2.35225	2.5634	11.2535	11.1677	6.30458	6.62641	9.46622	7.75126	9.7448	6.81994	4.06825	2.98872	20.4396	17.2439	23.7831	21.3323	19.9626	22.8758	14.5534	28.6205	7.06124	7.43609	19.3519	19.122	16.2627	16.8728	27.255	19.6164	13.4653	17.0466	19.305	28.5938	2.38499	2.33086	2.50193	2.5408	2.44562	2.51517	2.44114	2.61926	2.99164
8	25.654	44.6353	23.0191	21.4856	36.5676	19.3763	31.3031	26.1781	21.3606	24.3376	3.37539	9.67316	5.62603	8.50156	9.68435	5.40473	2.28681	3.72323	4.74302	4.86477	43.0672	48.643	58.4747	46.3939	55.3017	46.5307	62.3322	51.8501	63.8266	75.6341	45.3311	31.1073	31.9812	42.1459	39.5834	33.8934	36.3002	46.0168	38.8246	41.4245	2.26058	2.31216	2.20911	2.25352	2.55927	2.50667	2.27229	2.25362	2.52117
Two-way RM ANOVA	Matching: Stacked						Bonferroni's multiple comparisons test	Mean Diff.	95.00% CI of diff.	Below threshold?	Summary	Adjusted P Value
Assume sphericity?	No
Alpha	0.05						Row 1
							BMAL1:HIF1A vs. BMAL1:HIF2A	-3.8	-6.033 to -1.567	Yes	***	0.0005
Source of Variation	% of total variation	P value	P value summary	Significant?	Geisser-Greenhouse's epsilon		BMAL1:HIF1A vs. BMAL1 (Neg Ctrl)	1.129	-0.07973 to 2.338	No	ns	0.0728
Time x Column Factor	15.44	<0.0001	****	Yes			BMAL1:HIF2A vs. BMAL1 (Neg Ctrl)	4.929	2.899 to 6.960	Yes	****	<0.0001
Time	16.96	<0.0001	****	Yes	0.5403
Column Factor	38.01	<0.0001	****	Yes			Row 2
Subject	2.753	0.9963	ns	No			BMAL1:HIF1A vs. BMAL1:HIF2A	-18.71	-24.34 to -13.07	Yes	****	<0.0001
							BMAL1:HIF1A vs. BMAL1 (Neg Ctrl)	1.622	-0.05602 to 3.300	No	ns	0.0603
ANOVA table	SS	DF	MS	F (DFn, DFd)	P value		BMAL1:HIF2A vs. BMAL1 (Neg Ctrl)	20.33	14.86 to 25.80	Yes	****	<0.0001
Time x Column Factor	6741	6	1123	F (6, 141) = 21.99	P<0.0001
Time	7404	3	2468	F (1.621, 76.18) = 48.32	P<0.0001		Row 3
Column Factor	16592	2	8296	F (2, 47) = 324.5	P<0.0001		BMAL1:HIF1A vs. BMAL1:HIF2A	-13.23	-16.96 to -9.507	Yes	****	<0.0001
Subject	1202	47	25.56	F (47, 141) = 0.5005	P=0.9963		BMAL1:HIF1A vs. BMAL1 (Neg Ctrl)	3.238	1.477 to 4.998	Yes	***	0.0003
Residual	7202	141	51.08				BMAL1:HIF2A vs. BMAL1 (Neg Ctrl)	16.47	13.05 to 19.89	Yes	****	<0.0001
Data summary							Row 4
Number of columns (Column Factor)	3						BMAL1:HIF1A vs. BMAL1:HIF2A	-30.34	-39.86 to -20.82	Yes	****	<0.0001
Number of rows (Time)	4						BMAL1:HIF1A vs. BMAL1 (Neg Ctrl)	14.23	6.902 to 21.56	Yes	***	0.0002
Number of subjects (Subject)	50						BMAL1:HIF2A vs. BMAL1 (Neg Ctrl)	44.57	37.80 to 51.34	Yes	****	<0.0001
Number of missing values	0
[truncated: 1 more columns]

## Sheet: j
Fold change in BMAL1 protein (nucleus)																		Fold change in HIF2A protein (nucleus)
Time	sham			IR														Time	sham			IR
ZT 8	1.10823	1.12163	0.770137	1.7163	1.2867	1.9675												ZT 8	0.96692	0.436277	1.5968	3.02354	3.46815	5.93314
ZT 20	0.378454	0.466809	0.287309	0.294764	0.37161	0.125356												ZT 20	2.53524	0.773093	1.45394	1.24264	0.459779	0.614644
Table Analyzed	BMAL1																	Table Analyzed	HIF2A
Two-way ANOVA	Ordinary						Bonferroni's multiple comparisons test	Mean Diff.	95.00% CI of diff.	Below threshold?	Summary	Adjusted P Value						Two-way ANOVA	Ordinary
Alpha	0.05																	Alpha	0.05						Bonferroni's multiple comparisons test	Mean Diff.	95.00% CI of diff.	Below threshold?	Summary	Adjusted P Value
							ZT 8:sham vs. ZT 8:IR	-0.6568	-1.263 to -0.05073	Yes	*	0.0328
Source of Variation	% of total variation	P value	P value summary	Significant?			ZT 8:sham vs. ZT 20:sham	0.6225	0.01637 to 1.229	Yes	*	0.0436						Source of Variation	% of total variation	P value	P value summary	Significant?			ZT 8:sham vs. ZT 8:IR	-3.142	-5.894 to -0.3892	Yes	*	0.0247
Interaction	10.92	0.0141	*	Yes			ZT 8:sham vs. ZT 20:IR	0.7361	0.1300 to 1.342	Yes	*	0.0174						Interaction	40.33	0.0077	**	Yes			ZT 8:sham vs. ZT 20:sham	-0.5874	-3.340 to 2.165	No	ns	>0.9999
Row Factor	74.72	<0.0001	****	Yes			ZT 8:IR vs. ZT 20:sham	1.279	0.6732 to 1.885	Yes	***	0.0005						Row Factor	19.93	0.0377	*	Yes			ZT 8:sham vs. ZT 20:IR	0.2276	-2.525 to 2.980	No	ns	>0.9999
Column Factor	5.428	0.0586	ns	No			ZT 8:IR vs. ZT 20:IR	1.393	0.7868 to 1.999	Yes	***	0.0003						Column Factor	13.94	0.0712	ns	No			ZT 8:IR vs. ZT 20:sham	2.554	-0.1982 to 5.307	No	ns	0.0725
							ZT 20:sham vs. ZT 20:IR	0.1136	-0.4925 to 0.7197	No	ns	>0.9999													ZT 8:IR vs. ZT 20:IR	3.369	0.6169 to 6.122	Yes	*	0.0166
ANOVA table	SS	DF	MS	F (DFn, DFd)	P value													ANOVA table	SS	DF	MS	F (DFn, DFd)	P value		ZT 20:sham vs. ZT 20:IR	0.8151	-1.937 to 3.567	No	ns	>0.9999
Interaction	0.4452	1	0.4452	F (1, 8) = 9.778	P=0.0141													Interaction	11.74	1	11.74	F (1, 8) = 12.51	P=0.0077
Row Factor	3.046	1	3.046	F (1, 8) = 66.91	P<0.0001		Test details	Mean 1	Mean 2	Mean Diff.	SE of diff.	N1	N2	t	DF			Row Factor	5.804	1	5.804	F (1, 8) = 6.182	P=0.0377
Column Factor	0.2213	1	0.2213	F (1, 8) = 4.861	P=0.0586													Column Factor	4.06	1	4.06	F (1, 8) = 4.324	P=0.0712		Test details	Mean 1	Mean 2	Mean Diff.	SE of diff.	N1	N2	t	DF
Residual	0.3643	8	0.04553				ZT 8:sham vs. ZT 8:IR	1	1.657	-0.6568	0.1742	3	3	3.77	8			Residual	7.511	8	0.9389
							ZT 8:sham vs. ZT 20:sham	1	0.3775	0.6225	0.1742	3	3	3.573	8										ZT 8:sham vs. ZT 8:IR	1	4.142	-3.142	0.7912	3	3	3.971	8
Difference between column means							ZT 8:sham vs. ZT 20:IR	1	0.2639	0.7361	0.1742	3	3	4.225	8			Difference between column means							ZT 8:sham vs. ZT 20:sham	1	1.587	-0.5874	0.7912	3	3	0.7425	8
Mean of sham	0.6888						ZT 8:IR vs. ZT 20:sham	1.657	0.3775	1.279	0.1742	3	3	7.343	8			Mean of sham	1.294						ZT 8:sham vs. ZT 20:IR	1	0.7724	0.2276	0.7912	3	3	0.2877	8
Mean of IR	0.9604						ZT 8:IR vs. ZT 20:IR	1.657	0.2639	1.393	0.1742	3	3	7.995	8			Mean of IR	2.457						ZT 8:IR vs. ZT 20:sham	4.142	1.587	2.554	0.7912	3	3	3.228	8
Difference between means	-0.2716						ZT 20:sham vs. ZT 20:IR	0.3775	0.2639	0.1136	0.1742	3	3	0.6521	8			Difference between means	-1.163						ZT 8:IR vs. ZT 20:IR	4.142	0.7724	3.369	0.7912	3	3	4.259	8
SE of difference	0.1232																	SE of difference	0.5594						ZT 20:sham vs. ZT 20:IR	1.587	0.7724	0.8151	0.7912	3	3	1.03	8
95% CI of difference	-0.5557 to 0.01248																	95% CI of difference	-2.453 to 0.1268
Difference between row means																		Difference between row means
Mean of ZT 8	1.328																	Mean of ZT 8	2.571
Mean of ZT 20	0.3207																	Mean of ZT 20	1.18
Difference between means	1.008																	Difference between means	1.391
SE of difference	0.1232																	SE of difference	0.5594
95% CI of difference	0.7236 to 1.292																	95% CI of difference	0.1008 to 2.681
Interaction CI																		Interaction CI
Mean diff, A1 - B1	-0.6568																	Mean diff, A1 - B1	-3.142
Mean diff, A2 - B2	0.1136																	Mean diff, A2 - B2	0.8151
(A1 -B1) - (A2 - B2)	-0.7704																	(A1 -B1) - (A2 - B2)	-3.957
95% CI of difference	-1.339 to -0.2023																	95% CI of difference	-6.537 to -1.377
(B1 - A1) - (B2 - A2)	0.7704																	(B1 - A1) - (B2 - A2)	3.957
95% CI of difference	0.2023 to 1.339																	95% CI of difference	1.377 to 6.537

## Sheet: m
Time	Myosin Cre+								Hif2aloxp/loxp Myosin Cre+
ZT 8	44.099	52.0507	49.8606	58.6158	56.7595	53.7145	61.7953	53.1918	56.4515	49.5556	43.0978	66.7498	51.8516	49.3268	60.4014	58.7637
ZT 20	58.5967	59.8413	46.4355	55.7817	55.0353	56.1183	47.8003	54.4575	52.824	47.6246	46.473	49.3428	50.3017	49.1977	59.6417	56.1426
Table Analyzed	AAR
Two-way ANOVA	Ordinary						Bonferroni's multiple comparisons test	Mean Diff.	95.00% CI of diff.	Below threshold?	Summary	Adjusted P Value
Alpha	0.05
							ZT 8:Myosin Cre+ vs. ZT 8:Hif2aloxp/loxp Myosin Cre+	-0.7639	-8.832 to 7.304	No	ns	>0.9999
Source of Variation	% of total variation	P value	P value summary	Significant?			ZT 8:Myosin Cre+ vs. ZT 20:Myosin Cre+	-0.4974	-8.566 to 7.571	No	ns	>0.9999
Interaction	2.691	0.3808	ns	No			ZT 8:Myosin Cre+ vs. ZT 20:Hif2aloxp/loxp Myosin Cre+	2.317	-5.751 to 10.39	No	ns	>0.9999
Row Factor	1.403	0.5255	ns	No			ZT 8:Hif2aloxp/loxp Myosin Cre+ vs. ZT 20:Myosin Cre+	0.2664	-7.802 to 8.335	No	ns	>0.9999
Column Factor	0.8837	0.6138	ns	No			ZT 8:Hif2aloxp/loxp Myosin Cre+ vs. ZT 20:Hif2aloxp/loxp Myosin Cre+	3.081	-4.987 to 11.15	No	ns	>0.9999
							ZT 20:Myosin Cre+ vs. ZT 20:Hif2aloxp/loxp Myosin Cre+	2.815	-5.253 to 10.88	No	ns	>0.9999
ANOVA table	SS	DF	MS	F (DFn, DFd)	P value
Interaction	25.61	1	25.61	F (1, 28) = 0.7928	P=0.3808
Row Factor	13.35	1	13.35	F (1, 28) = 0.4133	P=0.5255		Test details	Mean 1	Mean 2	Mean Diff.	SE of diff.	N1	N2	t	DF
Column Factor	8.413	1	8.413	F (1, 28) = 0.2604	P=0.6138
Residual	904.6	28	32.31				ZT 8:Myosin Cre+ vs. ZT 8:Hif2aloxp/loxp Myosin Cre+	53.76	54.52	-0.7639	2.842	8	8	0.2688	28
							ZT 8:Myosin Cre+ vs. ZT 20:Myosin Cre+	53.76	54.26	-0.4974	2.842	8	8	0.175	28
Difference between column means							ZT 8:Myosin Cre+ vs. ZT 20:Hif2aloxp/loxp Myosin Cre+	53.76	51.44	2.317	2.842	8	8	0.8154	28
Mean of Myosin Cre+	54.01						ZT 8:Hif2aloxp/loxp Myosin Cre+ vs. ZT 20:Myosin Cre+	54.52	54.26	0.2664	2.842	8	8	0.09376	28
Mean of Hif2aloxp/loxp Myosin Cre+	52.98						ZT 8:Hif2aloxp/loxp Myosin Cre+ vs. ZT 20:Hif2aloxp/loxp Myosin Cre+	54.52	51.44	3.081	2.842	8	8	1.084	28
Difference between means	1.025						ZT 20:Myosin Cre+ vs. ZT 20:Hif2aloxp/loxp Myosin Cre+	54.26	51.44	2.815	2.842	8	8	0.9904	28
SE of difference	2.01
95% CI of difference	-3.091 to 5.142
Difference between row means
Mean of ZT 8	54.14
Mean of ZT 20	52.85
Difference between means	1.292
SE of difference	2.01
95% CI of difference	-2.824 to 5.408
Interaction CI
Mean diff, A1 - B1	-0.7639
Mean diff, A2 - B2	2.815
(A1 -B1) - (A2 - B2)	-3.579
95% CI of difference	-11.81 to 4.654
(B1 - A1) - (B2 - A2)	3.579
95% CI of difference	-4.654 to 11.81

## Sheet: n
Time	Myosin Cre+								Hif2aloxp/loxp Myosin Cre+
ZT 8	10.0373	25.3242	21.0118	36.4988	27.4802	22.3378	16.9818	20.2012	26.2594	43.0998	48.4253	57.0033	37.5661	42.9856	28.3259	49.4303
ZT 20	52.4487	32.5763	48.6164	55.6447	41.8728	31.2922	24.3074	37.0494	56.9007	32.5141	41.9561	50.8403	44.3251	26.3971	28.3926	39.6882
Table Analyzed	infarct
Two-way ANOVA	Ordinary						Bonferroni's multiple comparisons test	Mean Diff.	95.00% CI of diff.	Below threshold?	Summary	Adjusted P Value
Alpha	0.05
							ZT 8:Myosin Cre+ vs. ZT 8:Hif2aloxp/loxp Myosin Cre+	-19.15	-33.50 to -4.801	Yes	**	0.0044
Source of Variation	% of total variation	P value	P value summary	Significant?			ZT 8:Myosin Cre+ vs. ZT 20:Myosin Cre+	-17.99	-32.34 to -3.640	Yes	**	0.0081
Interaction	15.61	0.0109	*	Yes			ZT 8:Myosin Cre+ vs. ZT 20:Hif2aloxp/loxp Myosin Cre+	-17.64	-31.99 to -3.291	Yes	**	0.0097
Row Factor	11.15	0.0288	*	Yes			ZT 8:Hif2aloxp/loxp Myosin Cre+ vs. ZT 20:Myosin Cre+	1.161	-13.19 to 15.51	No	ns	>0.9999
Column Factor	14.51	0.0137	*	Yes			ZT 8:Hif2aloxp/loxp Myosin Cre+ vs. ZT 20:Hif2aloxp/loxp Myosin Cre+	1.51	-12.84 to 15.86	No	ns	>0.9999
							ZT 20:Myosin Cre+ vs. ZT 20:Hif2aloxp/loxp Myosin Cre+	0.3492	-14.00 to 14.70	No	ns	>0.9999
ANOVA table	SS	DF	MS	F (DFn, DFd)	P value
Interaction	760.7	1	760.7	F (1, 28) = 7.441	P=0.0109
Row Factor	543.3	1	543.3	F (1, 28) = 5.315	P=0.0288		Test details	Mean 1	Mean 2	Mean Diff.	SE of diff.	N1	N2	t	DF
Column Factor	707.2	1	707.2	F (1, 28) = 6.918	P=0.0137
Residual	2862	28	102.2				ZT 8:Myosin Cre+ vs. ZT 8:Hif2aloxp/loxp Myosin Cre+	22.48	41.64	-19.15	5.055	8	8	3.789	28
							ZT 8:Myosin Cre+ vs. ZT 20:Myosin Cre+	22.48	40.48	-17.99	5.055	8	8	3.559	28
Difference between column means							ZT 8:Myosin Cre+ vs. ZT 20:Hif2aloxp/loxp Myosin Cre+	22.48	40.13	-17.64	5.055	8	8	3.49	28
Mean of Myosin Cre+	31.48						ZT 8:Hif2aloxp/loxp Myosin Cre+ vs. ZT 20:Myosin Cre+	41.64	40.48	1.161	5.055	8	8	0.2297	28
Mean of Hif2aloxp/loxp Myosin Cre+	40.88						ZT 8:Hif2aloxp/loxp Myosin Cre+ vs. ZT 20:Hif2aloxp/loxp Myosin Cre+	41.64	40.13	1.51	5.055	8	8	0.2987	28
Difference between means	-9.402						ZT 20:Myosin Cre+ vs. ZT 20:Hif2aloxp/loxp Myosin Cre+	40.48	40.13	0.3492	5.055	8	8	0.06908	28
SE of difference	3.575
95% CI of difference	-16.72 to -2.080
Difference between row means
Mean of ZT 8	32.06
Mean of ZT 20	40.3
Difference between means	-8.241
SE of difference	3.575
95% CI of difference	-15.56 to -0.9186
Interaction CI
Mean diff, A1 - B1	-19.15
Mean diff, A2 - B2	0.3492
(A1 -B1) - (A2 - B2)	-19.5
95% CI of difference	-34.15 to -4.858
(B1 - A1) - (B2 - A2)	19.5
95% CI of difference	4.858 to 34.15

## Sheet: o
Time	Myosin Cre+								Hif2aloxp/loxp Myosin Cre+
ZT 8	20.1875	25.2125	21.6	17.5	18.675	9.925	24.625	25.6	129.9	37.175	101.388	87.125	180.113	94.1625	75.8125	62.4875
ZT 20	80.8125	73.0875	151.925	54.4875	73.8625	156.988	47.5	40.975	150.062	85.5875	44.9	101.787	53.775	43.575	201.075	84.0875
Table Analyzed	Troponin
Two-way ANOVA	Ordinary						Bonferroni's multiple comparisons test	Mean Diff.	95.00% CI of diff.	Below threshold?	Summary	Adjusted P Value
Alpha	0.05
							ZT 8:Myosin Cre+ vs. ZT 8:Hif2aloxp/loxp Myosin Cre+	-75.6	-135.1 to -16.15	Yes	**	0.0071
Source of Variation	% of total variation	P value	P value summary	Significant?			ZT 8:Myosin Cre+ vs. ZT 20:Myosin Cre+	-64.54	-124.0 to -5.082	Yes	*	0.0275
Interaction	10.46	0.0368	*	Yes			ZT 8:Myosin Cre+ vs. ZT 20:Hif2aloxp/loxp Myosin Cre+	-75.19	-134.6 to -15.73	Yes	**	0.0075
Row Factor	10.19	0.0391	*	Yes			ZT 8:Hif2aloxp/loxp Myosin Cre+ vs. ZT 20:Myosin Cre+	11.07	-48.39 to 70.52	No	ns	>0.9999
Column Factor	18.45	0.007	**	Yes			ZT 8:Hif2aloxp/loxp Myosin Cre+ vs. ZT 20:Hif2aloxp/loxp Myosin Cre+	0.4141	-59.04 to 59.87	No	ns	>0.9999
							ZT 20:Myosin Cre+ vs. ZT 20:Hif2aloxp/loxp Myosin Cre+	-10.65	-70.11 to 48.81	No	ns	>0.9999
ANOVA table	SS	DF	MS	F (DFn, DFd)	P value
Interaction	8438	1	8438	F (1, 28) = 4.809	P=0.0368
Row Factor	8224	1	8224	F (1, 28) = 4.687	P=0.0391		Test details	Mean 1	Mean 2	Mean Diff.	SE of diff.	N1	N2	t	DF
Column Factor	14880	1	14880	F (1, 28) = 8.481	P=0.0070
Residual	49126	28	1754				ZT 8:Myosin Cre+ vs. ZT 8:Hif2aloxp/loxp Myosin Cre+	20.42	96.02	-75.6	20.94	8	8	3.61	28
							ZT 8:Myosin Cre+ vs. ZT 20:Myosin Cre+	20.42	84.95	-64.54	20.94	8	8	3.082	28
Difference between column means							ZT 8:Myosin Cre+ vs. ZT 20:Hif2aloxp/loxp Myosin Cre+	20.42	95.61	-75.19	20.94	8	8	3.59	28
Mean of Myosin Cre+	52.69						ZT 8:Hif2aloxp/loxp Myosin Cre+ vs. ZT 20:Myosin Cre+	96.02	84.95	11.07	20.94	8	8	0.5284	28
Mean of Hif2aloxp/loxp Myosin Cre+	95.81						ZT 8:Hif2aloxp/loxp Myosin Cre+ vs. ZT 20:Hif2aloxp/loxp Myosin Cre+	96.02	95.61	0.4141	20.94	8	8	0.01977	28
Difference between means	-43.13						ZT 20:Myosin Cre+ vs. ZT 20:Hif2aloxp/loxp Myosin Cre+	84.95	95.61	-10.65	20.94	8	8	0.5086	28
SE of difference	14.81
95% CI of difference	-73.46 to -12.79
Difference between row means
Mean of ZT 8	58.22
Mean of ZT 20	90.28
Difference between means	-32.06
SE of difference	14.81
95% CI of difference	-62.40 to -1.727
Interaction CI
Mean diff, A1 - B1	-75.6
Mean diff, A2 - B2	-10.65
(A1 -B1) - (A2 - B2)	-64.95
95% CI of difference	-125.6 to -4.283
(B1 - A1) - (B2 - A2)	64.95
95% CI of difference	4.283 to 125.6

## Sheet: p
EF																			FS
	Myosin Cre+									Hif2aloxP/loxP Myosin Cre+										Myosin Cre+									Hif2aloxP/loxP Myosin Cre+
ZT8	41.088	34.216	33.207	28.642	28.91	41.684	31.379	24.952	28.619	22.745	24.727	24.813	23.298	27.27	22.794	27.129	20.43		ZT8	23.36	21.939	19.562	14.282	10.631	22.285	16.634	9.711	16.874	12.833	9.307	12.387	6.603	14.479	8.256	13.032	8.712
ZT 20	28.723	19.922	19.86	24.706	8.885	25.018	24.85	20.737	22.207	17.745	18.616	17.772	14.634	15.488	22.632	20.083	18.009		ZT 20	13.782	6.934	13.606	14.309	10.498	8.413	11.445	8.157	8.235	4.224	9.34	16.38	6.427	6.413	14.113	7.542	6.287
Table Analyzed	EF																		Table Analyzed	FS
Two-way ANOVA	Ordinary						Bonferroni's multiple comparisons test	Predicted (LS) mean diff.	95.00% CI of diff.	Below threshold?	Summary	Adjusted P Value							Two-way ANOVA	Ordinary						Bonferroni's multiple comparisons test	Predicted (LS) mean diff.	95.00% CI of diff.	Below threshold?	Summary	Adjusted P Value
Alpha	0.05																		Alpha	0.05
							ZT 8:Myosin Cre+ vs. ZT 8:Hif2aloxP/loxP Myosin Cre+	8.371	2.256 to 14.49	Yes	**	0.0033														ZT 8:Myosin Cre+ vs. ZT 8:Hif2aloxP/loxP Myosin Cre+	6.552	1.264 to 11.84	Yes	**	0.0089
Source of Variation	% of total variation	P value	P value summary	Significant?			ZT 8:Myosin Cre+ vs. ZT 20:Myosin Cre+	10.87	4.933 to 16.80	Yes	****	<0.0001							Source of Variation	% of total variation	P value	P value summary	Significant?			ZT 8:Myosin Cre+ vs. ZT 20:Myosin Cre+	6.655	1.525 to 11.79	Yes	**	0.0057
Interaction	3.152	0.1246	ns	No			ZT 8:Myosin Cre+ vs. ZT 20:Hif2aloxP/loxP Myosin Cre+	14.4	8.285 to 20.51	Yes	****	<0.0001							Interaction	6.051	0.0801	ns	No			ZT 8:Myosin Cre+ vs. ZT 20:Hif2aloxP/loxP Myosin Cre+	8.412	3.124 to 13.70	Yes	***	0.0006
Row Factor	38.44	<0.0001	****	Yes			ZT 8:Hif2aloxP/loxP Myosin Cre+ vs. ZT 20:Myosin Cre+	2.494	-3.620 to 8.609	No	ns	>0.9999							Row Factor	19.08	0.0031	**	Yes			ZT 8:Hif2aloxP/loxP Myosin Cre+ vs. ZT 20:Myosin Cre+	0.1035	-5.185 to 5.392	No	ns	>0.9999
Column Factor	19.09	0.0005	***	Yes			ZT 8:Hif2aloxP/loxP Myosin Cre+ vs. ZT 20:Hif2aloxP/loxP Myosin Cre+	6.028	-0.2636 to 12.32	No	ns	0.0667							Column Factor	18.17	0.0038	**	Yes			ZT 8:Hif2aloxP/loxP Myosin Cre+ vs. ZT 20:Hif2aloxP/loxP Myosin Cre+	1.86	-3.581 to 7.302	No	ns	>0.9999
							ZT 20:Myosin Cre+ vs. ZT 20:Hif2aloxP/loxP Myosin Cre+	3.534	-2.581 to 9.649	No	ns	0.6781														ZT 20:Myosin Cre+ vs. ZT 20:Hif2aloxP/loxP Myosin Cre+	1.757	-3.531 to 7.045	No	ns	>0.9999
ANOVA table	SS (Type III)	DF	MS	F (DFn, DFd)	P value														ANOVA table	SS (Type III)	DF	MS	F (DFn, DFd)	P value
Interaction	49.55	1	49.55	F (1, 30) = 2.496	P=0.1246														Interaction	48.69	1	48.69	F (1, 30) = 3.280	P=0.0801
Row Factor	604.4	1	604.4	F (1, 30) = 30.45	P<0.0001		Test details	Predicted (LS) mean 1	Predicted (LS) mean 2	Predicted (LS) mean diff.	SE of diff.	N1	N2	t	DF				Row Factor	153.6	1	153.6	F (1, 30) = 10.35	P=0.0031		Test details	Predicted (LS) mean 1	Predicted (LS) mean 2	Predicted (LS) mean diff.	SE of diff.	N1	N2	t	DF
Column Factor	300.1	1	300.1	F (1, 30) = 15.12	P=0.0005														Column Factor	146.2	1	146.2	F (1, 30) = 9.849	P=0.0038
Residual	595.4	30	19.85				ZT 8:Myosin Cre+ vs. ZT 8:Hif2aloxP/loxP Myosin Cre+	32.52	24.15	8.371	2.165	9	8	3.867	30				Residual	445.3	30	14.84				ZT 8:Myosin Cre+ vs. ZT 8:Hif2aloxP/loxP Myosin Cre+	17.25	10.7	6.552	1.872	9	8	3.5	30
							ZT 8:Myosin Cre+ vs. ZT 20:Myosin Cre+	32.52	21.66	10.87	2.1	9	9	5.174	30											ZT 8:Myosin Cre+ vs. ZT 20:Myosin Cre+	17.25	10.6	6.655	1.816	9	9	3.664	30
Difference between column means							ZT 8:Myosin Cre+ vs. ZT 20:Hif2aloxP/loxP Myosin Cre+	32.52	18.12	14.4	2.165	9	8	6.652	30				Difference between column means							ZT 8:Myosin Cre+ vs. ZT 20:Hif2aloxP/loxP Myosin Cre+	17.25	8.841	8.412	1.872	9	8	4.494	30
Predicted (LS) mean of Myosin Cre+	27.09						ZT 8:Hif2aloxP/loxP Myosin Cre+ vs. ZT 20:Myosin Cre+	24.15	21.66	2.494	2.165	8	9	1.152	30				Predicted (LS) mean of Myosin Cre+	13.93						ZT 8:Hif2aloxP/loxP Myosin Cre+ vs. ZT 20:Myosin Cre+	10.7	10.6	0.1035	1.872	8	9	0.05526	30
Predicted (LS) mean of Hif2aloxP/loxP Myosin Cre+	21.14						ZT 8:Hif2aloxP/loxP Myosin Cre+ vs. ZT 20:Hif2aloxP/loxP Myosin Cre+	24.15	18.12	6.028	2.227	8	8	2.706	30				Predicted (LS) mean of Hif2aloxP/loxP Myosin Cre+	9.771						ZT 8:Hif2aloxP/loxP Myosin Cre+ vs. ZT 20:Hif2aloxP/loxP Myosin Cre+	10.7	8.841	1.86	1.926	8	8	0.9657	30
Difference between predicted means	5.953						ZT 20:Myosin Cre+ vs. ZT 20:Hif2aloxP/loxP Myosin Cre+	21.66	18.12	3.534	2.165	9	8	1.633	30				Difference between predicted means	4.154						ZT 20:Myosin Cre+ vs. ZT 20:Hif2aloxP/loxP Myosin Cre+	10.6	8.841	1.757	1.872	9	8	0.9385	30
SE of difference	1.531																		SE of difference	1.324
95% CI of difference	2.827 to 9.079																		95% CI of difference	1.451 to 6.858
Difference between row means																			Difference between row means
Predicted (LS) mean of ZT 8	28.34																		Predicted (LS) mean of ZT 8	13.98
Predicted (LS) mean of ZT 20	19.89																		Predicted (LS) mean of ZT 20	9.719
Difference between predicted means	8.447																		Difference between predicted means	4.258
SE of difference	1.531																		SE of difference	1.324
95% CI of difference	5.321 to 11.57																		95% CI of difference	1.554 to 6.961
Interaction CI																			Interaction CI
Mean diff, A1 - B1	8.371																		Mean diff, A1 - B1	6.552
Mean diff, A2 - B2	3.534																		Mean diff, A2 - B2	1.757
(A1 -B1) - (A2 - B2)	4.837																		(A1 -B1) - (A2 - B2)	4.795
95% CI of difference	-1.415 to 11.09																		95% CI of difference	-0.6120 to 10.20
(B1 - A1) - (B2 - A2)	-4.837																		(B1 - A1) - (B2 - A2)	-4.795
95% CI of difference	-11.09 to 1.415																		95% CI of difference	-10.20 to 0.6120

## Sheet: q
GLS
	Myosin Cre+									Hif2aloxP/loxP Myosin Cre+
ZT8	-11.881	-10.979	-10.335	-10.049	-14.475	-13.559	-12.456	-8.385	-8.815	-4.646	-5.267	-4.523	-6.419	-5.148	-6.58	-6.821	-3.603
ZT 20	-5.474	-7.185	-4.535	-6.69	-5.11	-8.289	-9.886	-6.025	-4.513	-4.824	-5.059	-3.187	-2.248	-2.027	-5.195	-2.982	-5.81
Table Analyzed	GLS
Two-way ANOVA	Ordinary						Bonferroni's multiple comparisons test	Predicted (LS) mean diff.	95.00% CI of diff.	Below threshold?	Summary	Adjusted P Value
Alpha	0.05
							ZT 8:Myosin Cre+ vs. ZT 8:Hif2aloxP/loxP Myosin Cre+	-5.839	-8.141 to -3.537	Yes	****	<0.0001
Source of Variation	% of total variation	P value	P value summary	Significant?			ZT 8:Myosin Cre+ vs. ZT 20:Myosin Cre+	-4.803	-7.036 to -2.570	Yes	****	<0.0001
Interaction	6.886	0.0069	**	Yes			ZT 8:Myosin Cre+ vs. ZT 20:Hif2aloxP/loxP Myosin Cre+	-7.298	-9.600 to -4.996	Yes	****	<0.0001
Row Factor	24.16	<0.0001	****	Yes			ZT 8:Hif2aloxP/loxP Myosin Cre+ vs. ZT 20:Myosin Cre+	1.036	-1.266 to 3.338	No	ns	>0.9999
Column Factor	42.78	<0.0001	****	Yes			ZT 8:Hif2aloxP/loxP Myosin Cre+ vs. ZT 20:Hif2aloxP/loxP Myosin Cre+	-1.459	-3.828 to 0.9094	No	ns	0.5524
							ZT 20:Myosin Cre+ vs. ZT 20:Hif2aloxP/loxP Myosin Cre+	-2.495	-4.797 to -0.1934	Yes	*	0.0277
ANOVA table	SS (Type III)	DF	MS	F (DFn, DFd)	P value
Interaction	23.67	1	23.67	F (1, 30) = 8.417	P=0.0069
Row Factor	83.05	1	83.05	F (1, 30) = 29.52	P<0.0001		Test details	Predicted (LS) mean 1	Predicted (LS) mean 2	Predicted (LS) mean diff.	SE of diff.	N1	N2	t	DF
Column Factor	147.1	1	147.1	F (1, 30) = 52.29	P<0.0001
Residual	84.39	30	2.813				ZT 8:Myosin Cre+ vs. ZT 8:Hif2aloxP/loxP Myosin Cre+	-11.21	-5.376	-5.839	0.815	9	8	7.165	30
							ZT 8:Myosin Cre+ vs. ZT 20:Myosin Cre+	-11.21	-6.412	-4.803	0.7906	9	9	6.075	30
Difference between column means							ZT 8:Myosin Cre+ vs. ZT 20:Hif2aloxP/loxP Myosin Cre+	-11.21	-3.917	-7.298	0.815	9	8	8.956	30
Predicted (LS) mean of Myosin Cre+	-8.813						ZT 8:Hif2aloxP/loxP Myosin Cre+ vs. ZT 20:Myosin Cre+	-5.376	-6.412	1.036	0.815	8	9	1.271	30
Predicted (LS) mean of Hif2aloxP/loxP Myosin Cre+	-4.646						ZT 8:Hif2aloxP/loxP Myosin Cre+ vs. ZT 20:Hif2aloxP/loxP Myosin Cre+	-5.376	-3.917	-1.459	0.8386	8	8	1.74	30
Difference between predicted means	-4.167						ZT 20:Myosin Cre+ vs. ZT 20:Hif2aloxP/loxP Myosin Cre+	-6.412	-3.917	-2.495	0.815	9	8	3.062	30
SE of difference	0.5763
95% CI of difference	-5.344 to -2.990
Difference between row means
Predicted (LS) mean of ZT 8	-8.295
Predicted (LS) mean of ZT 20	-5.164
Difference between predicted means	-3.131
SE of difference	0.5763
95% CI of difference	-4.308 to -1.954
Interaction CI
Mean diff, A1 - B1	-5.839
Mean diff, A2 - B2	-2.495
(A1 -B1) - (A2 - B2)	-3.344
95% CI of difference	-5.697 to -0.9899
(B1 - A1) - (B2 - A2)	3.344
95% CI of difference	0.9899 to 5.697

## Sheet: s
Intra-ventricular delay																			Standard deviation
	Myosin Cre+									Hif2aloxP/loxP Myosin Cre+										Myosin Cre+									Hif2aloxP/loxP Myosin Cre+
ZT8	35	30	36	38	20	18	19	22	28	64	71	60	52	39	68	43	50		ZT8	14.36	11.94	13.36	12.58	8.914	7.421	8.454	8.916	11.1	24.86	25.64	20.53	20.1	14.57	22.61	13.64	18.11
ZT 20	43	58	56	50	53	55	57	46	77	53	45	89	52	59	52	59	62		ZT 20	16.89	18.71	21.22	16.99	20.19	20.85	20.43	17.42	25.68	23.96	17.64	32.38	21.75	21.05	20.54	20.1	25.78
Table Analyzed	Intra-ventricular dalay in time-to-peak strain																		Table Analyzed	standard deviation of time-to-peak strain
Two-way ANOVA	Ordinary						Bonferroni's multiple comparisons test	Predicted (LS) mean diff.	95.00% CI of diff.	Below threshold?	Summary	Adjusted P Value							Two-way ANOVA	Ordinary						Bonferroni's multiple comparisons test	Predicted (LS) mean diff.	95.00% CI of diff.	Below threshold?	Summary	Adjusted P Value
Alpha	0.05																		Alpha	0.05
							ZT 8:Myosin Cre+ vs. ZT 8:Hif2a	-28.54	-43.25 to -13.84	Yes	****	<0.0001														ZT 8:Myosin Cre+ vs. ZT 8:Hif2a	-9.225	-14.18 to -4.273	Yes	****	<0.0001
Source of Variation	% of total variation	P value	P value summary	Significant?			ZT 8:Myosin Cre+ vs. ZT 20:Myosin Cre+	-27.67	-41.93 to -13.40	Yes	****	<0.0001							Source of Variation	% of total variation	P value	P value summary	Significant?			ZT 8:Myosin Cre+ vs. ZT 20:Myosin Cre+	-9.037	-13.84 to -4.234	Yes	****	<0.0001
Interaction	14.08	0.0022	**	Yes			ZT 8:Myosin Cre+ vs. ZT 20:Hif2a	-31.54	-46.25 to -16.84	Yes	****	<0.0001							Interaction	7.19	0.019	*	Yes			ZT 8:Myosin Cre+ vs. ZT 20:Hif2a	-12.12	-17.07 to -7.166	Yes	****	<0.0001
Row Factor	21.77	0.0002	***	Yes			ZT 8:Hif2a vs. ZT 20:Myosin Cre+	0.875	-13.83 to 15.58	No	ns	>0.9999							Row Factor	27.1	<0.0001	****	Yes			ZT 8:Hif2a vs. ZT 20:Myosin Cre+	0.1875	-4.764 to 5.139	No	ns	>0.9999
Column Factor	24.32	0.0001	***	Yes			ZT 8:Hif2a vs. ZT 20:Hif2a	-3	-18.13 to 12.13	No	ns	>0.9999							Column Factor	28.83	<0.0001	****	Yes			ZT 8:Hif2a vs. ZT 20:Hif2a	-2.893	-7.987 to 2.202	No	ns	0.7157
							ZT 20:Myosin Cre+ vs. ZT 20:Hif2a	-3.875	-18.58 to 10.83	No	ns	>0.9999														ZT 20:Myosin Cre+ vs. ZT 20:Hif2a	-3.08	-8.031 to 1.871	No	ns	0.5346
ANOVA table	SS (Type III)	DF	MS	F (DFn, DFd)	P value														ANOVA table	SS (Type III)	DF	MS	F (DFn, DFd)	P value
Interaction	1288	1	1288	F (1, 30) = 11.22	P=0.0022														Interaction	79.96	1	79.96	F (1, 30) = 6.144	P=0.0190
Row Factor	1992	1	1992	F (1, 30) = 17.35	P=0.0002		Test details	Predicted (LS) mean 1	Predicted (LS) mean 2	Predicted (LS) mean diff.	SE of diff.	N1	N2	t	DF				Row Factor	301.4	1	301.4	F (1, 30) = 23.16	P<0.0001		Test details	Predicted (LS) mean 1	Predicted (LS) mean 2	Predicted (LS) mean diff.	SE of diff.	N1	N2	t	DF
Column Factor	2225	1	2225	F (1, 30) = 19.39	P=0.0001														Column Factor	320.6	1	320.6	F (1, 30) = 24.64	P<0.0001
Residual	3444	30	114.8				ZT 8:Myosin Cre+ vs. ZT 8:Hif2a	27.33	55.88	-28.54	5.206	9	8	5.482	30				Residual	390.4	30	13.01				ZT 8:Myosin Cre+ vs. ZT 8:Hif2a	10.78	20.01	-9.225	1.753	9	8	5.263	30
							ZT 8:Myosin Cre+ vs. ZT 20:Myosin Cre+	27.33	55	-27.67	5.051	9	9	5.478	30											ZT 8:Myosin Cre+ vs. ZT 20:Myosin Cre+	10.78	19.82	-9.037	1.701	9	9	5.314	30
Difference between column means							ZT 8:Myosin Cre+ vs. ZT 20:Hif2a	27.33	58.88	-31.54	5.206	9	8	6.059	30				Difference between column means							ZT 8:Myosin Cre+ vs. ZT 20:Hif2a	10.78	22.9	-12.12	1.753	9	8	6.913	30
Predicted (LS) mean of Myosin Cre+	41.17						ZT 8:Hif2a vs. ZT 20:Myosin Cre+	55.88	55	0.875	5.206	8	9	0.1681	30				Predicted (LS) mean of Myosin Cre+	15.3						ZT 8:Hif2a vs. ZT 20:Myosin Cre+	20.01	19.82	0.1875	1.753	8	9	0.107	30
Predicted (LS) mean of Hif2a	57.38						ZT 8:Hif2a vs. ZT 20:Hif2a	55.88	58.88	-3	5.357	8	8	0.56	30				Predicted (LS) mean of Hif2a	21.45						ZT 8:Hif2a vs. ZT 20:Hif2a	20.01	22.9	-2.893	1.804	8	8	1.604	30
Difference between predicted means	-16.21						ZT 20:Myosin Cre+ vs. ZT 20:Hif2a	55	58.88	-3.875	5.206	9	8	0.7443	30				Difference between predicted means	-6.152						ZT 20:Myosin Cre+ vs. ZT 20:Hif2a	19.82	22.9	-3.08	1.753	9	8	1.757	30
SE of difference	3.681																		SE of difference	1.239
95% CI of difference	-23.73 to -8.690						Compact letter display												95% CI of difference	-8.684 to -3.621						Compact letter display
							ZT 20:Hif2a	A																		ZT 20:Hif2a	A
Difference between row means							ZT 8:Hif2a	A											Difference between row means							ZT 8:Hif2a	A
Predicted (LS) mean of ZT 8	41.6						ZT 20:Myosin Cre+	A											Predicted (LS) mean of ZT 8	15.4						ZT 20:Myosin Cre+	A
Predicted (LS) mean of ZT 20	56.94						ZT 8:Myosin Cre+	B											Predicted (LS) mean of ZT 20	21.36						ZT 8:Myosin Cre+	B
Difference between predicted means	-15.33																		Difference between predicted means	-5.965
SE of difference	3.681																		SE of difference	1.239
95% CI of difference	-22.85 to -7.815																		95% CI of difference	-8.496 to -3.433
