# Supplementary material for: BMAL1–HIF2A heterodimer modulates circadian variations of myocardial injury
Source: Nature. 2025 Apr 23;641(8064):1017–28. doi: 10.1038/s41586-025-08898-z (PMC12095075; doi:10.1038/s41586-025-08898-z)
Supplement: Supplementary file 8 — Source Data Fig. 3 [file 41586_2025_8898_MOESM8_ESM.xlsx]

## Sheet: b
Areg										Camp										Ereg
Time	SHAM			IR						Time	SHAM			IR						Time	SHAM			IR
ZT 8	0.964925	1.04829	0.98861	8.71595	9.55147	8.18998				ZT 8	0.694577	1.77284	0.812102	2.54364	3.57459	4.24046				ZT 8	0.487838	1.60292	1.27883	11.8602	9.89318	8.95919
ZT 20	1.63963	1.1852	1.47034	1.60364	1.92158	1.43266				ZT 20	0.674026	0.406811	0.645755	0.549452	0.591348	1.02808				ZT 20	1.25695	1.2127	1.27486	9.62766	2.75154	9.79314
Table Analyzed	AREG									Table Analyzed	Camp									Table Analyzed	EREG
Two-way ANOVA	Ordinary									Two-way ANOVA	Ordinary									Two-way ANOVA	Ordinary
Alpha	0.05									Alpha	0.05									Alpha	0.05
Source of Variation	% of total variation	P value	P value summary	Significant?						Source of Variation	% of total variation	P value	P value summary	Significant?						Source of Variation	% of total variation	P value	P value summary	Significant?
Interaction	34.1	<0.0001	****	Yes						Interaction	19.69	0.0076	**	Yes						Interaction	2.955	0.2677	ns	No
Row Factor	26.8	<0.0001	****	Yes						Row Factor	42.44	0.0008	***	Yes						Row Factor	2.479	0.307	ns	No
Column Factor	38.18	<0.0001	****	Yes						Column Factor	25.29	0.0039	**	Yes						Column Factor	77.9	0.0003	***	Yes
ANOVA table	SS	DF	MS	F (DFn, DFd)	P value					ANOVA table	SS	DF	MS	F (DFn, DFd)	P value					ANOVA table	SS	DF	MS	F (DFn, DFd)	P value
Interaction	43.29	1	43.29	F (1, 8) = 294.7	P<0.0001					Interaction	3.671	1	3.671	F (1, 8) = 12.52	P=0.0076					Interaction	6.623	1	6.623	F (1, 8) = 1.419	P=0.2677
Row Factor	34.02	1	34.02	F (1, 8) = 231.6	P<0.0001					Row Factor	7.91	1	7.91	F (1, 8) = 26.98	P=0.0008					Row Factor	5.556	1	5.556	F (1, 8) = 1.190	P=0.3070
Column Factor	48.47	1	48.47	F (1, 8) = 330.0	P<0.0001					Column Factor	4.714	1	4.714	F (1, 8) = 16.08	P=0.0039					Column Factor	174.6	1	174.6	F (1, 8) = 37.40	P=0.0003
Residual	1.175	8	0.1469							Residual	2.345	8	0.2932							Residual	37.34	8	4.668
Difference between column means										Difference between column means										Difference between column means
Mean of SHAM	1.216									Mean of SHAM	0.8344									Mean of SHAM	1.186
Mean of IR	5.236									Mean of IR	2.088									Mean of IR	8.814
Difference between means	-4.02									Difference between means	-1.254									Difference between means	-7.628
SE of difference	0.2213									SE of difference	0.3126									SE of difference	1.247
95% CI of difference	-4.530 to -3.509									95% CI of difference	-1.974 to -0.5327									95% CI of difference	-10.50 to -4.752
Difference between row means										Difference between row means										Difference between row means
Mean of ZT 8	4.91									Mean of ZT 8	2.273									Mean of ZT 8	5.68
Mean of ZT 20	1.542									Mean of ZT 20	0.6492									Mean of ZT 20	4.319
Difference between means	3.368									Difference between means	1.624									Difference between means	1.361
SE of difference	0.2213									SE of difference	0.3126									SE of difference	1.247
95% CI of difference	2.857 to 3.878									95% CI of difference	0.9029 to 2.345									95% CI of difference	-1.516 to 4.237
Interaction CI										Interaction CI										Interaction CI
Mean diff, A1 - B1	-7.819									Mean diff, A1 - B1	-2.36									Mean diff, A1 - B1	-9.114
Mean diff, A2 - B2	-0.2209									Mean diff, A2 - B2	-0.1474									Mean diff, A2 - B2	-6.143
(A1 -B1) - (A2 - B2)	-7.598									(A1 -B1) - (A2 - B2)	-2.212									(A1 -B1) - (A2 - B2)	-2.972
95% CI of difference	-8.618 to -6.577									95% CI of difference	-3.654 to -0.7706									95% CI of difference	-8.725 to 2.781
(B1 - A1) - (B2 - A2)	7.598									(B1 - A1) - (B2 - A2)	2.212									(B1 - A1) - (B2 - A2)	2.972
95% CI of difference	6.577 to 8.618									95% CI of difference	0.7706 to 3.654									95% CI of difference	-2.781 to 8.725
Bonferroni's multiple comparisons test	Mean Diff.	95.00% CI of diff.	Below threshold?	Summary	Adjusted P Value					Bonferroni's multiple comparisons test	Mean Diff.	95.00% CI of diff.	Below threshold?	Summary	Adjusted P Value					Bonferroni's multiple comparisons test	Mean Diff.	95.00% CI of diff.	Below threshold?	Summary	Adjusted P Value
ZT 8:SHAM vs. ZT 8:IR	-7.819	-8.907 to -6.730	Yes	****	<0.0001					ZT 8:SHAM vs. ZT 8:IR	-2.36	-3.898 to -0.8218	Yes	**	0.0042					ZT 8:SHAM vs. ZT 8:IR	-9.114	-15.25 to -2.977	Yes	**	0.0051
ZT 8:SHAM vs. ZT 20:SHAM	-0.4311	-1.520 to 0.6575	No	ns	>0.9999					ZT 8:SHAM vs. ZT 20:SHAM	0.5176	-1.020 to 2.056	No	ns	>0.9999					ZT 8:SHAM vs. ZT 20:SHAM	-0.125	-6.262 to 6.012	No	ns	>0.9999
ZT 8:SHAM vs. ZT 20:IR	-0.652	-1.741 to 0.4366	No	ns	0.4243					ZT 8:SHAM vs. ZT 20:IR	0.3702	-1.168 to 1.908	No	ns	>0.9999					ZT 8:SHAM vs. ZT 20:IR	-6.268	-12.40 to -0.1306	Yes	*	0.0449
ZT 8:IR vs. ZT 20:SHAM	7.387	6.299 to 8.476	Yes	****	<0.0001					ZT 8:IR vs. ZT 20:SHAM	2.877	1.339 to 4.415	Yes	**	0.0011					ZT 8:IR vs. ZT 20:SHAM	8.989	2.852 to 15.13	Yes	**	0.0056
ZT 8:IR vs. ZT 20:IR	7.167	6.078 to 8.255	Yes	****	<0.0001					ZT 8:IR vs. ZT 20:IR	2.73	1.192 to 4.268	Yes	**	0.0016					ZT 8:IR vs. ZT 20:IR	2.847	-3.290 to 8.984	No	ns	0.8715
ZT 20:SHAM vs. ZT 20:IR	-0.2209	-1.310 to 0.8677	No	ns	>0.9999					ZT 20:SHAM vs. ZT 20:IR	-0.1474	-1.685 to 1.391	No	ns	>0.9999					ZT 20:SHAM vs. ZT 20:IR	-6.143	-12.28 to -0.005614	Yes	*	0.0498
Test details	Mean 1	Mean 2	Mean Diff.	SE of diff.	N1	N2	t	DF		Test details	Mean 1	Mean 2	Mean Diff.	SE of diff.	N1	N2	t	DF		Test details	Mean 1	Mean 2	Mean Diff.	SE of diff.	N1	N2	t	DF
ZT 8:SHAM vs. ZT 8:IR	1.001	8.819	-7.819	0.3129	3	3	24.98	8		ZT 8:SHAM vs. ZT 8:IR	1.093	3.453	-2.36	0.4421	3	3	5.338	8		ZT 8:SHAM vs. ZT 8:IR	1.123	10.24	-9.114	1.764	3	3	5.167	8
ZT 8:SHAM vs. ZT 20:SHAM	1.001	1.432	-0.4311	0.3129	3	3	1.378	8		ZT 8:SHAM vs. ZT 20:SHAM	1.093	0.5755	0.5176	0.4421	3	3	1.171	8		ZT 8:SHAM vs. ZT 20:SHAM	1.123	1.248	-0.125	1.764	3	3	0.07084	8
ZT 8:SHAM vs. ZT 20:IR	1.001	1.653	-0.652	0.3129	3	3	2.084	8		ZT 8:SHAM vs. ZT 20:IR	1.093	0.723	0.3702	0.4421	3	3	0.8374	8		ZT 8:SHAM vs. ZT 20:IR	1.123	7.391	-6.268	1.764	3	3	3.553	8
ZT 8:IR vs. ZT 20:SHAM	8.819	1.432	7.387	0.3129	3	3	23.61	8		ZT 8:IR vs. ZT 20:SHAM	3.453	0.5755	2.877	0.4421	3	3	6.509	8		ZT 8:IR vs. ZT 20:SHAM	10.24	1.248	8.989	1.764	3	3	5.096	8
ZT 8:IR vs. ZT 20:IR	8.819	1.653	7.167	0.3129	3	3	22.9	8		ZT 8:IR vs. ZT 20:IR	3.453	0.723	2.73	0.4421	3	3	6.175	8		ZT 8:IR vs. ZT 20:IR	10.24	7.391	2.847	1.764	3	3	1.614	8
ZT 20:SHAM vs. ZT 20:IR	1.432	1.653	-0.2209	0.3129	3	3	0.7059	8		ZT 20:SHAM vs. ZT 20:IR	0.5755	0.723	-0.1474	0.4421	3	3	0.3335	8		ZT 20:SHAM vs. ZT 20:IR	1.248	7.391	-6.143	1.764	3	3	3.482	8

## Sheet: d
AREG
Time	SHAM			IR
ZT 8	1.00402	0.827907	1.16807	2.74932	2.17297	2.08753
ZT 20	0.836419	0.907226	0.647197	1.1022	0.53561	0.911043
Table Analyzed	AREG
Two-way ANOVA	Ordinary						Bonferroni's multiple comparisons test	Mean Diff.	95.00% CI of diff.	Below threshold?	Summary	Adjusted P Value
Alpha	0.05
							ZT 8:Sham vs. ZT 8:IR	-1.337	-2.060 to -0.6129	Yes	**	0.0012
Source of Variation	% of total variation	P value	P value summary	Significant?			ZT 8:Sham vs. ZT 20:Sham	0.2031	-0.5207 to 0.9268	No	ns	>0.9999
Interaction	23.13	0.0024	**	Yes			ZT 8:Sham vs. ZT 20:IR	0.1504	-0.5734 to 0.8741	No	ns	>0.9999
Row Factor	40.07	0.0004	***	Yes			ZT 8:IR vs. ZT 20:Sham	1.54	0.8159 to 2.263	Yes	***	0.0005
Column Factor	27.08	0.0015	**	Yes			ZT 8:IR vs. ZT 20:IR	1.487	0.7633 to 2.211	Yes	***	0.0006
							ZT 20:Sham vs. ZT 20:IR	-0.05267	-0.7764 to 0.6711	No	ns	>0.9999
ANOVA table	SS	DF	MS	F (DFn, DFd)	P value
Interaction	1.236	1	1.236	F (1, 8) = 19.04	P=0.0024
Row Factor	2.142	1	2.142	F (1, 8) = 33.00	P=0.0004		Test details	Mean 1	Mean 2	Mean Diff.	SE of diff.	N1	N2	t	DF
Column Factor	1.448	1	1.448	F (1, 8) = 22.30	P=0.0015
Residual	0.5193	8	0.06492				ZT 8:Sham vs. ZT 8:IR	1	2.337	-1.337	0.208	3	3	6.425	8
							ZT 8:Sham vs. ZT 20:Sham	1	0.7969	0.2031	0.208	3	3	0.976	8
Difference between column means							ZT 8:Sham vs. ZT 20:IR	1	0.8496	0.1504	0.208	3	3	0.7229	8
Mean of Sham	0.8985						ZT 8:IR vs. ZT 20:Sham	2.337	0.7969	1.54	0.208	3	3	7.401	8
Mean of IR	1.593						ZT 8:IR vs. ZT 20:IR	2.337	0.8496	1.487	0.208	3	3	7.148	8
Difference between means	-0.6946						ZT 20:Sham vs. ZT 20:IR	0.7969	0.8496	-0.05267	0.208	3	3	0.2532	8
SE of difference	0.1471
95% CI of difference	-1.034 to -0.3554
Difference between row means
Mean of ZT 8	1.668
Mean of ZT 20	0.8233
Difference between means	0.845
SE of difference	0.1471
95% CI of difference	0.5058 to 1.184
Interaction CI
Mean diff, A1 - B1	-1.337
Mean diff, A2 - B2	-0.05267
(A1 -B1) - (A2 - B2)	-1.284
95% CI of difference	-1.962 to -0.6055
(B1 - A1) - (B2 - A2)	1.284
95% CI of difference	0.6055 to 1.962

## Sheet: f
ZT8	ZT20
1.14693	0.652656
0.9028	0.653809
1.05276	0.508864
0.897504	0.684201
Test for normal distribution				Column B	ZT20
Shapiro-Wilk test				vs.	vs.
W	0.8699	0.7837		Column A	ZT8
P value	0.2974	0.0761
Passed normality test (alpha=0.05)?	Yes	Yes		Unpaired t test
P value summary	ns	ns		P value	0.0021
				P value summary	**
Number of values	4	4		Significantly different (P < 0.05)?	Yes
				One- or two-tailed P value?	Two-tailed
				t, df	t=5.181, df=6
				How big is the difference?
				Mean of column A	1
				Mean of column B	0.6249
				Difference between means (B - A) ± SEM	-0.3751 ± 0.07241
				95% confidence interval	-0.5523 to -0.1979
				R squared (eta squared)	0.8173
				F test to compare variances
				F, DFn, Dfd	2.385, 3, 3
				P value	0.494
				P value summary	ns
				Significantly different (P < 0.05)?	No
				Data analyzed
				Sample size, column A	4
				Sample size, column B	4

## Sheet: g
Time	Nor			Hypo				Bonferroni's multiple comparisons test	Mean Diff.	95.00% CI of diff.	Below threshold?	Summary	Adjusted P Value
4	0.884043	1.07027	1.0569	0.907984	0.809958	1.35975
8	0.756547	0.541738	0.655163	1.22765	1.65039	1.23625		Nor
12	0.720026	0.776393	0.730153	1.42265	1.54073	1.27729		4 vs. 8	0.3526	-0.1282 to 0.8334	No	ns	0.6052
16	0.605784	0.647968	0.721155	1.14316	0.869576	0.886145		4 vs. 12	0.2615	-0.2192 to 0.7423	No	ns	>0.9999
20	0.539273	0.621243	0.609747	0.977183	0.639061	0.553994		4 vs. 16	0.3454	-0.1353 to 0.8262	No	ns	0.688
24	0.498096	0.51904	0.480701	0.879255	1.215	1.25332		4 vs. 20	0.4136	-0.06712 to 0.8944	No	ns	0.1925
28	0.523195	0.512241	0.466569	1.55326	1.36098	1.66734		4 vs. 24	0.5045	0.02369 to 0.9852	Yes	*	0.0305
32	0.489027	0.430607	0.479607	1.89969	1.49172	1.42967		4 vs. 28	0.5031	0.02230 to 0.9838	Yes	*	0.0314
36	0.399096	0.357114	0.328541	1.29025	1.52844	1.51921		4 vs. 32	0.5373	0.05656 to 1.018	Yes	*	0.0152
40	0.417414	0.319872	0.43857	1.62742	2.15538	1.71319		4 vs. 36	0.6422	0.1614 to 1.123	Yes	**	0.0015
								4 vs. 40	0.6118	0.1310 to 1.093	Yes	**	0.003
Table Analyzed	AREG(Nor and Hypo)							8 vs. 12	-0.09104	-0.5718 to 0.3897	No	ns	>0.9999
								8 vs. 16	-0.007153	-0.4879 to 0.4736	No	ns	>0.9999
Two-way RM ANOVA	Matching: Stacked							8 vs. 20	0.06106	-0.4197 to 0.5418	No	ns	>0.9999
Assume sphericity?	Yes							8 vs. 24	0.1519	-0.3289 to 0.6326	No	ns	>0.9999
Alpha	0.05							8 vs. 28	0.1505	-0.3303 to 0.6312	No	ns	>0.9999
								8 vs. 32	0.1847	-0.2960 to 0.6655	No	ns	>0.9999
Source of Variation	% of total variation	P value	P value summary	Significant?				8 vs. 36	0.2896	-0.1912 to 0.7703	No	ns	>0.9999
Time x Column Factor	22.79	<0.0001	****	Yes				8 vs. 40	0.2592	-0.2216 to 0.7400	No	ns	>0.9999
Time	8.913	0.0005	***	Yes				12 vs. 16	0.08389	-0.3969 to 0.5647	No	ns	>0.9999
Column Factor	60.42	<0.0001	****	Yes				12 vs. 20	0.1521	-0.3287 to 0.6329	No	ns	>0.9999
Subject	0.07682	0.9854	ns	No				12 vs. 24	0.2429	-0.2379 to 0.7237	No	ns	>0.9999
								12 vs. 28	0.2415	-0.2392 to 0.7223	No	ns	>0.9999
ANOVA table	SS	DF	MS	F (DFn, DFd)	P value			12 vs. 32	0.2758	-0.2050 to 0.7565	No	ns	>0.9999
Time x Column Factor	2.904	9	0.3227	F (9, 36) = 11.69	P<0.0001			12 vs. 36	0.3806	-0.1002 to 0.8614	No	ns	0.3617
Time	1.136	9	0.1262	F (9, 36) = 4.572	P=0.0005			12 vs. 40	0.3502	-0.1305 to 0.8310	No	ns	0.6313
Column Factor	7.697	1	7.697	F (1, 4) = 3146	P<0.0001			16 vs. 20	0.06821	-0.4126 to 0.5490	No	ns	>0.9999
Subject	0.009787	4	0.002447	F (4, 36) = 0.08867	P=0.9854			16 vs. 24	0.159	-0.3217 to 0.6398	No	ns	>0.9999
Residual	0.9934	36	0.02759					16 vs. 28	0.1576	-0.3231 to 0.6384	No	ns	>0.9999
								16 vs. 32	0.1919	-0.2889 to 0.6727	No	ns	>0.9999
Difference between column means								16 vs. 36	0.2967	-0.1840 to 0.7775	No	ns	>0.9999
Mean of Nor	0.5865							16 vs. 40	0.2664	-0.2144 to 0.7471	No	ns	>0.9999
Mean of Hypo	1.303							20 vs. 24	0.09081	-0.3900 to 0.5716	No	ns	>0.9999
Difference between means	-0.7163							20 vs. 28	0.08942	-0.3913 to 0.5702	No	ns	>0.9999
SE of difference	0.01277							20 vs. 32	0.1237	-0.3571 to 0.6044	No	ns	>0.9999
95% CI of difference	-0.7518 to -0.6809							20 vs. 36	0.2285	-0.2523 to 0.7093	No	ns	>0.9999
								20 vs. 40	0.1981	-0.2826 to 0.6789	No	ns	>0.9999
								24 vs. 28	-0.001389	-0.4822 to 0.4794	No	ns	>0.9999
								24 vs. 32	0.03287	-0.4479 to 0.5136	No	ns	>0.9999
								24 vs. 36	0.1377	-0.3431 to 0.6185	No	ns	>0.9999
								24 vs. 40	0.1073	-0.3734 to 0.5881	No	ns	>0.9999
								28 vs. 32	0.03425	-0.4465 to 0.5150	No	ns	>0.9999
								28 vs. 36	0.1391	-0.3417 to 0.6198	No	ns	>0.9999
								28 vs. 40	0.1087	-0.3720 to 0.5895	No	ns	>0.9999
								32 vs. 36	0.1048	-0.3759 to 0.5856	No	ns	>0.9999
								32 vs. 40	0.07446	-0.4063 to 0.5552	No	ns	>0.9999
								36 vs. 40	-0.03037	-0.5111 to 0.4504	No	ns	>0.9999
								Hypo
								4 vs. 8	-0.3455	-0.8263 to 0.1352	No	ns	0.6868
								4 vs. 12	-0.3877	-0.8684 to 0.09311	No	ns	0.3168
								4 vs. 16	0.05961	-0.4212 to 0.5404	No	ns	>0.9999
								4 vs. 20	0.3025	-0.1783 to 0.7832	No	ns	>0.9999
								4 vs. 24	-0.08996	-0.5707 to 0.3908	No	ns	>0.9999
								4 vs. 28	-0.5013	-0.9821 to -0.02053	Yes	*	0.0326
								4 vs. 32	-0.5811	-1.062 to -0.1004	Yes	**	0.0059
								4 vs. 36	-0.4201	-0.9008 to 0.06070	No	ns	0.1699
								4 vs. 40	-0.8061	-1.287 to -0.3253	Yes	****	<0.0001
								8 vs. 12	-0.04213	-0.5229 to 0.4386	No	ns	>0.9999
								8 vs. 16	0.4051	-0.07563 to 0.8859	No	ns	0.227
								8 vs. 20	0.648	0.1672 to 1.129	Yes	**	0.0013
								8 vs. 24	0.2556	-0.2252 to 0.7363	No	ns	>0.9999
								8 vs. 28	-0.1558	-0.6365 to 0.3250	No	ns	>0.9999
								8 vs. 32	-0.2356	-0.7164 to 0.2452	No	ns	>0.9999
								8 vs. 36	-0.07454	-0.5553 to 0.4062	No	ns	>0.9999
								8 vs. 40	-0.4606	-0.9413 to 0.02020	No	ns	0.0757
								12 vs. 16	0.4473	-0.03350 to 0.9280	No	ns	0.099
								12 vs. 20	0.6901	0.2094 to 1.171	Yes	***	0.0005
								12 vs. 24	0.2977	-0.1831 to 0.7785	No	ns	>0.9999
								12 vs. 28	-0.1136	-0.5944 to 0.3671	No	ns	>0.9999
								12 vs. 32	-0.1935	-0.6742 to 0.2873	No	ns	>0.9999
								12 vs. 36	-0.03241	-0.5132 to 0.4484	No	ns	>0.9999
								12 vs. 40	-0.4184	-0.8992 to 0.06233	No	ns	0.1754
								16 vs. 20	0.2429	-0.2379 to 0.7236	No	ns	>0.9999
								16 vs. 24	-0.1496	-0.6303 to 0.3312	No	ns	>0.9999
								16 vs. 28	-0.5609	-1.042 to -0.08014	Yes	**	0.0091
								16 vs. 32	-0.6407	-1.121 to -0.1600	Yes	**	0.0016
								16 vs. 36	-0.4797	-0.9604 to 0.001093	No	ns	0.0511
								16 vs. 40	-0.8657	-1.346 to -0.3849	Yes	****	<0.0001
								20 vs. 24	-0.3924	-0.8732 to 0.08832	No	ns	0.2894
								20 vs. 28	-0.8038	-1.285 to -0.3230	Yes	****	<0.0001
								20 vs. 32	-0.8836	-1.364 to -0.4028	Yes	****	<0.0001
								20 vs. 36	-0.7226	-1.203 to -0.2418	Yes	***	0.0002
								20 vs. 40	-1.109	-1.589 to -0.6278	Yes	****	<0.0001
								24 vs. 28	-0.4113	-0.8921 to 0.06943	No	ns	0.2014
								24 vs. 32	-0.4912	-0.9719 to -0.01040	Yes	*	0.0403
								24 vs. 36	-0.3301	-0.8109 to 0.1507	No	ns	0.9014
								24 vs. 40	-0.7161	-1.197 to -0.2354	Yes	***	0.0003
								28 vs. 32	-0.07983	-0.5606 to 0.4009	No	ns	>0.9999
								28 vs. 36	0.08123	-0.3995 to 0.5620	No	ns	>0.9999
								28 vs. 40	-0.3048	-0.7856 to 0.1760	No	ns	>0.9999
								32 vs. 36	0.1611	-0.3197 to 0.6418	No	ns	>0.9999
								32 vs. 40	-0.225	-0.7057 to 0.2558	No	ns	>0.9999
								36 vs. 40	-0.386	-0.8668 to 0.09473	No	ns	0.3267

## Sheet: i
BMAL1											HIF2A											AREG
4	8	12	16	20	24	28	32	36	40		4	8	12	16	20	24	28	32	36	40		4	8	12	16	20	24	28	32	36	40
0.7886	0.707372	1.27159	1.05167	0.427767	0.510397	1.69109	1.53598	1.99515	2.03401		0.87793	0.898927	0.992334	0.274094	0.0868281	0.0186989	1.05677	1.44047	1.40015	0.256597		1.00942	1.08758	1.00516	0.923127	0.521812	0.756058	1.71195	1.74351	1.83833	1.01349
1.17196	1.00116	1.36319	1.4337	0.688437	0.565329	1.09088	1.49954	1.98478	1.98472		1.27536	0.916497	1.12471	0.109636	0.0489514	0.00687507	1.41879	1.12059	1.57912	0.171031		0.990721	0.917365	0.914752	0.718209	0.535385	0.566295	1.59658	1.26632	1.84834	1.31856
1.03944	1.01333	1.08977	0.98378	0.431238	0.23199	1.0026	1.0274	1.69578	1.2895		0.846714	0.874436	0.926111	0.171468	0.0289699	0.01576	0.869438	0.857382	0.851957	0.548292		0.999859	0.666375	0.756938	0.649836	0.421981	0.525568	1.89333	1.77472	1.43181	0.828683
ANOVA summary											ANOVA summary											ANOVA summary
F	10.64										F	17.54										F	18.91
P value	<0.0001										P value	<0.0001										P value	<0.0001
P value summary	****										P value summary	****										P value summary	****
Significant diff. among means (P < 0.05)?	Yes										Significant diff. among means (P < 0.05)?	Yes										Significant diff. among means (P < 0.05)?	Yes
R squared	0.8272										R squared	0.8876										R squared	0.8949
Brown-Forsythe test											Brown-Forsythe test											Brown-Forsythe test
F (DFn, DFd)	0.2043 (9, 20)										F (DFn, DFd)	0.9848 (9, 20)										F (DFn, DFd)	0.4183 (9, 20)
P value	0.9906										P value	0.4817										P value	0.9101
P value summary	ns										P value summary	ns										P value summary	ns
Are SDs significantly different (P < 0.05)?	No										Are SDs significantly different (P < 0.05)?	No										Are SDs significantly different (P < 0.05)?	No
Bartlett's test											Bartlett's test											Bartlett's test
Bartlett's statistic (corrected)											Bartlett's statistic (corrected)											Bartlett's statistic (corrected)
P value											P value											P value
P value summary											P value summary											P value summary
Are SDs significantly different (P < 0.05)?											Are SDs significantly different (P < 0.05)?											Are SDs significantly different (P < 0.05)?
ANOVA table	SS	DF	MS	F (DFn, DFd)	P value						ANOVA table	SS	DF	MS	F (DFn, DFd)	P value						ANOVA table	SS	DF	MS	F (DFn, DFd)	P value
Treatment (between columns)	5.97	9	0.6634	F (9, 20) = 10.64	P<0.0001						Treatment (between columns)	6.655	9	0.7395	F (9, 20) = 17.54	P<0.0001						Treatment (between columns)	5.468	9	0.6075	F (9, 20) = 18.91	P<0.0001
Residual (within columns)	1.247	20	0.06235								Residual (within columns)	0.843	20	0.04215								Residual (within columns)	0.6424	20	0.03212
Total	7.217	29									Total	7.498	29									Total	6.11	29
Bonferroni's multiple comparisons test	Mean Diff.	95.00% CI of diff.	Below threshold?	Summary	Adjusted P Value						Bonferroni's multiple comparisons test	Mean Diff.	95.00% CI of diff.	Below threshold?	Summary	Adjusted P Value						Bonferroni's multiple comparisons test	Mean Diff.	95.00% CI of diff.	Below threshold?	Summary	Adjusted P Value
4 vs. 8	0.09271	-0.6829 to 0.8683	No	ns	>0.9999	A-B					4 vs. 8	0.1034	-0.5344 to 0.7411	No	ns	>0.9999	A-B					4 vs. 8	0.1096	-0.4472 to 0.6663	No	ns	>0.9999	A-B
4 vs. 12	-0.2415	-1.017 to 0.5341	No	ns	>0.9999	A-C					4 vs. 12	-0.01439	-0.6521 to 0.6234	No	ns	>0.9999	A-C					4 vs. 12	0.1077	-0.4490 to 0.6644	No	ns	>0.9999	A-C
4 vs. 16	-0.1564	-0.9320 to 0.6192	No	ns	>0.9999	A-D					4 vs. 16	0.8149	0.1772 to 1.453	Yes	**	0.0043	A-D					4 vs. 16	0.2363	-0.3204 to 0.7930	No	ns	>0.9999	A-D
4 vs. 20	0.4842	-0.2914 to 1.260	No	ns	>0.9999	A-E					4 vs. 20	0.9451	0.3073 to 1.583	Yes	***	0.0007	A-E					4 vs. 20	0.5069	-0.04977 to 1.064	No	ns	0.1102	A-E
4 vs. 24	0.5641	-0.2115 to 1.340	No	ns	0.5353	A-F					4 vs. 24	0.9862	0.3485 to 1.624	Yes	***	0.0004	A-F					4 vs. 24	0.384	-0.1727 to 0.9407	No	ns	0.7312	A-F
4 vs. 28	-0.2615	-1.037 to 0.5141	No	ns	>0.9999	A-G					4 vs. 28	-0.115	-0.7527 to 0.5227	No	ns	>0.9999	A-G					4 vs. 28	-0.734	-1.291 to -0.1772	Yes	**	0.003	A-G
4 vs. 32	-0.3543	-1.130 to 0.4213	No	ns	>0.9999	A-H					4 vs. 32	-0.1395	-0.7772 to 0.4983	No	ns	>0.9999	A-H					4 vs. 32	-0.5948	-1.152 to -0.03814	Yes	*	0.0272	A-H
4 vs. 36	-0.8919	-1.668 to -0.1163	Yes	*	0.0132	A-I					4 vs. 36	-0.2771	-0.9148 to 0.3607	No	ns	>0.9999	A-I					4 vs. 36	-0.7062	-1.263 to -0.1494	Yes	**	0.0046	A-I
4 vs. 40	-0.7694	-1.545 to 0.006199	No	ns	0.0537	A-J					4 vs. 40	0.6747	0.03695 to 1.312	Yes	*	0.0299	A-J					4 vs. 40	-0.05358	-0.6103 to 0.5031	No	ns	>0.9999	A-J
8 vs. 12	-0.3342	-1.110 to 0.4414	No	ns	>0.9999	B-C					8 vs. 12	-0.1178	-0.7555 to 0.5200	No	ns	>0.9999	B-C					8 vs. 12	-0.001845	-0.5586 to 0.5549	No	ns	>0.9999	B-C
8 vs. 16	-0.2491	-1.025 to 0.5265	No	ns	>0.9999	B-D					8 vs. 16	0.7116	0.07381 to 1.349	Yes	*	0.0179	B-D					8 vs. 16	0.1267	-0.4300 to 0.6834	No	ns	>0.9999	B-D
8 vs. 20	0.3915	-0.3841 to 1.167	No	ns	>0.9999	B-E					8 vs. 20	0.8417	0.2040 to 1.479	Yes	**	0.0029	B-E					8 vs. 20	0.3974	-0.1593 to 0.9541	No	ns	0.5992	B-E
8 vs. 24	0.4714	-0.3042 to 1.247	No	ns	>0.9999	B-F					8 vs. 24	0.8828	0.2451 to 1.521	Yes	**	0.0017	B-F					8 vs. 24	0.2745	-0.2822 to 0.8312	No	ns	>0.9999	B-F
8 vs. 28	-0.3542	-1.130 to 0.4214	No	ns	>0.9999	B-G					8 vs. 28	-0.2184	-0.8561 to 0.4194	No	ns	>0.9999	B-G					8 vs. 28	-0.8435	-1.400 to -0.2868	Yes	***	0.0005	B-G
8 vs. 32	-0.447	-1.223 to 0.3286	No	ns	>0.9999	B-H					8 vs. 32	-0.2429	-0.8806 to 0.3949	No	ns	>0.9999	B-H					8 vs. 32	-0.7044	-1.261 to -0.1477	Yes	**	0.0048	B-H
8 vs. 36	-0.9846	-1.760 to -0.2090	Yes	**	0.0046	B-I					8 vs. 36	-0.3805	-1.018 to 0.2573	No	ns	>0.9999	B-I					8 vs. 36	-0.8157	-1.372 to -0.2590	Yes	***	0.0008	B-I
8 vs. 40	-0.8621	-1.638 to -0.08651	Yes	*	0.0185	B-J					8 vs. 40	0.5713	-0.06643 to 1.209	No	ns	0.1255	B-J					8 vs. 40	-0.1631	-0.7198 to 0.3936	No	ns	>0.9999	B-J
12 vs. 16	0.08514	-0.6905 to 0.8607	No	ns	>0.9999	C-D					12 vs. 16	0.8293	0.1916 to 1.467	Yes	**	0.0035	C-D					12 vs. 16	0.1286	-0.4281 to 0.6853	No	ns	>0.9999	C-D
12 vs. 20	0.7257	-0.04990 to 1.501	No	ns	0.0884	C-E					12 vs. 20	0.9595	0.3217 to 1.597	Yes	***	0.0006	C-E					12 vs. 20	0.3992	-0.1575 to 0.9559	No	ns	0.5829	C-E
12 vs. 24	0.8056	0.03001 to 1.581	Yes	*	0.0355	C-F					12 vs. 24	1.001	0.3629 to 1.638	Yes	***	0.0003	C-F					12 vs. 24	0.2763	-0.2804 to 0.8330	No	ns	>0.9999	C-F
12 vs. 28	-0.02	-0.7956 to 0.7556	No	ns	>0.9999	C-G					12 vs. 28	-0.1006	-0.7384 to 0.5371	No	ns	>0.9999	C-G					12 vs. 28	-0.8417	-1.398 to -0.2850	Yes	***	0.0006	C-G
12 vs. 32	-0.1128	-0.8884 to 0.6628	No	ns	>0.9999	C-H					12 vs. 32	-0.1251	-0.7628 to 0.5126	No	ns	>0.9999	C-H					12 vs. 32	-0.7026	-1.259 to -0.1459	Yes	**	0.0049	C-H
12 vs. 36	-0.6504	-1.426 to 0.1252	No	ns	0.2069	C-I					12 vs. 36	-0.2627	-0.9004 to 0.3751	No	ns	>0.9999	C-I					12 vs. 36	-0.8139	-1.371 to -0.2572	Yes	***	0.0009	C-I
12 vs. 40	-0.5279	-1.303 to 0.2477	No	ns	0.7887	C-J					12 vs. 40	0.6891	0.05134 to 1.327	Yes	*	0.0244	C-J					12 vs. 40	-0.1613	-0.7180 to 0.3954	No	ns	>0.9999	C-J
16 vs. 20	0.6406	-0.1350 to 1.416	No	ns	0.2309	D-E					16 vs. 20	0.1301	-0.5076 to 0.7679	No	ns	>0.9999	D-E					16 vs. 20	0.2707	-0.2860 to 0.8274	No	ns	>0.9999	D-E
16 vs. 24	0.7205	-0.05513 to 1.496	No	ns	0.0938	D-F					16 vs. 24	0.1713	-0.4665 to 0.8090	No	ns	>0.9999	D-F					16 vs. 24	0.1478	-0.4090 to 0.7045	No	ns	>0.9999	D-F
16 vs. 28	-0.1051	-0.8807 to 0.6705	No	ns	>0.9999	D-G					16 vs. 28	-0.9299	-1.568 to -0.2922	Yes	***	0.0009	D-G					16 vs. 28	-0.9702	-1.527 to -0.4135	Yes	****	<0.0001	D-G
16 vs. 32	-0.1979	-0.9735 to 0.5777	No	ns	>0.9999	D-H					16 vs. 32	-0.9544	-1.592 to -0.3167	Yes	***	0.0006	D-H					16 vs. 32	-0.8311	-1.388 to -0.2744	Yes	***	0.0007	D-H
16 vs. 36	-0.7355	-1.511 to 0.04008	No	ns	0.079	D-I					16 vs. 36	-1.092	-1.730 to -0.4543	Yes	***	0.0001	D-I					16 vs. 36	-0.9424	-1.499 to -0.3857	Yes	***	0.0001	D-I
16 vs. 40	-0.613	-1.389 to 0.1626	No	ns	0.3135	D-J					16 vs. 40	-0.1402	-0.7780 to 0.4975	No	ns	>0.9999	D-J					16 vs. 40	-0.2899	-0.8466 to 0.2669	No	ns	>0.9999	D-J
20 vs. 24	0.07991	-0.6957 to 0.8555	No	ns	>0.9999	E-F					20 vs. 24	0.04114	-0.5966 to 0.6789	No	ns	>0.9999	E-F					20 vs. 24	-0.1229	-0.6796 to 0.4338	No	ns	>0.9999	E-F
20 vs. 28	-0.7457	-1.521 to 0.02990	No	ns	0.0704	E-G					20 vs. 28	-1.06	-1.698 to -0.4223	Yes	***	0.0002	E-G					20 vs. 28	-1.241	-1.798 to -0.6842	Yes	****	<0.0001	E-G
20 vs. 32	-0.8385	-1.614 to -0.06289	Yes	*	0.0243	E-H					20 vs. 32	-1.085	-1.722 to -0.4468	Yes	***	0.0001	E-H					20 vs. 32	-1.102	-1.658 to -0.5451	Yes	****	<0.0001	E-H
20 vs. 36	-1.376	-2.152 to -0.6005	Yes	****	<0.0001	E-I					20 vs. 36	-1.222	-1.860 to -0.5844	Yes	****	<0.0001	E-I					20 vs. 36	-1.213	-1.770 to -0.6564	Yes	****	<0.0001	E-I
20 vs. 40	-1.254	-2.029 to -0.4780	Yes	***	0.0002	E-J					20 vs. 40	-0.2704	-0.9081 to 0.3673	No	ns	>0.9999	E-J					20 vs. 40	-0.5605	-1.117 to -0.003808	Yes	*	0.0471	E-J
24 vs. 28	-0.8256	-1.601 to -0.05001	Yes	*	0.0282	F-G					24 vs. 28	-1.101	-1.739 to -0.4635	Yes	****	<0.0001	F-G					24 vs. 28	-1.118	-1.675 to -0.5613	Yes	****	<0.0001	F-G
24 vs. 32	-0.9184	-1.694 to -0.1428	Yes	**	0.0097	F-H					24 vs. 32	-1.126	-1.763 to -0.4880	Yes	****	<0.0001	F-H					24 vs. 32	-0.9789	-1.536 to -0.4222	Yes	****	<0.0001	F-H
24 vs. 36	-1.456	-2.232 to -0.6804	Yes	****	<0.0001	F-I					24 vs. 36	-1.263	-1.901 to -0.6256	Yes	****	<0.0001	F-I					24 vs. 36	-1.09	-1.647 to -0.5335	Yes	****	<0.0001	F-I
24 vs. 40	-1.334	-2.109 to -0.5579	Yes	***	0.0001	F-J					24 vs. 40	-0.3115	-0.9493 to 0.3262	No	ns	>0.9999	F-J					24 vs. 40	-0.4376	-0.9943 to 0.1191	No	ns	0.3253	F-J
28 vs. 32	-0.09279	-0.8684 to 0.6828	No	ns	>0.9999	G-H					28 vs. 32	-0.02448	-0.6622 to 0.6133	No	ns	>0.9999	G-H					28 vs. 32	0.1391	-0.4176 to 0.6958	No	ns	>0.9999	G-H
28 vs. 36	-0.6304	-1.406 to 0.1452	No	ns	0.2586	G-I					28 vs. 36	-0.1621	-0.7998 to 0.4757	No	ns	>0.9999	G-I					28 vs. 36	0.02779	-0.5289 to 0.5845	No	ns	>0.9999	G-I
28 vs. 40	-0.5079	-1.283 to 0.2677	No	ns	0.9736	G-J					28 vs. 40	0.7897	0.1520 to 1.427	Yes	**	0.006	G-J					28 vs. 40	0.6804	0.1237 to 1.237	Yes	**	0.007	G-J
32 vs. 36	-0.5376	-1.313 to 0.2380	No	ns	0.7114	H-I					32 vs. 36	-0.1376	-0.7753 to 0.5001	No	ns	>0.9999	H-I					32 vs. 36	-0.1113	-0.6680 to 0.4454	No	ns	>0.9999	H-I
32 vs. 40	-0.4151	-1.191 to 0.3605	No	ns	>0.9999	H-J					32 vs. 40	0.8142	0.1764 to 1.452	Yes	**	0.0043	H-J					32 vs. 40	0.5413	-0.01544 to 1.098	No	ns	0.0639	H-J
36 vs. 40	0.1225	-0.6531 to 0.8981	No	ns	>0.9999	I-J					36 vs. 40	0.9518	0.3140 to 1.590	Yes	***	0.0007	I-J					36 vs. 40	0.6526	0.09587 to 1.209	Yes	*	0.0108	I-J

## Sheet: j
Scramble	BMAL1 siRNA	CLOCK siRNA								Scramble	HIF2A siRNA	HIF1A siRNA	HIF1B siRNA
1.03705	0.26265	0.846574								1.03705	0.115377	1.052	1.1451
0.960889	0.21982	1.14386								0.960889	0.14246	1.02239	1.04632
1.00352	0.28023	0.764398								1.00352	0.129994	1.01427	1.0419
	Scramble	BMAL1 siRNA	CLOCK siRNA								Scramble	HIF2A siRNA	HIF1A siRNA	HIF1B siRNA
Test for normal distribution										Test for normal distribution
Shapiro-Wilk test										Shapiro-Wilk test
W	0.9953	0.945	0.9032							W	0.9953	0.9979	0.9025	0.7821
P value	0.8683	0.5478	0.3959							P value	0.8683	0.9125	0.3935	0.0724
Passed normality test (alpha=0.05)?	Yes	Yes	Yes							Passed normality test (alpha=0.05)?	Yes	Yes	Yes	Yes
P value summary	ns	ns	ns							P value summary	ns	ns	ns	ns
Number of values	3	3	3							Number of values	3	3	3	3
one-way ANOVA summary										one-way ANOVA summary
F	35.64									F	455.6
P value	0.0005									P value	<0.0001
P value summary	***									P value summary	****
Significant diff. among means (P < 0.05)?	Yes									Significant diff. among means (P < 0.05)?	Yes
R squared	0.9224									R squared	0.9942
Brown-Forsythe test										Brown-Forsythe test
F (DFn, DFd)	1.318 (2, 6)									F (DFn, DFd)	0.4204 (3, 8)
P value	0.3353									P value	0.7434
P value summary	ns									P value summary	ns
Are SDs significantly different (P < 0.05)?	No									Are SDs significantly different (P < 0.05)?	No
ANOVA table	SS	DF	MS	F (DFn, DFd)	P value					ANOVA table	SS	DF	MS
Treatment (between columns)	1.005	2	0.5023	F (2, 6) = 35.64	P=0.0005					Treatment (between columns)	1.859	3	0.6196
Residual (within columns)	0.08455	6	0.01409							Residual (within columns)	0.01088	8	0.00136
Total	1.089	8								Total	1.87	11
Bonferroni's multiple comparisons test	Mean Diff.	95.00% CI of diff.	Below threshold?	Summary	Adjusted P Value	A-?				Bonferroni's multiple comparisons test	Mean Diff.	95.00% CI of diff.	Below threshold?	Summary	Adjusted P Value	A-?
Scramble vs. BMAL1 siRNA	0.7463	0.4585 to 1.034	Yes	***	0.0005	B	BMAL1 siRNA			Scramble vs. HIF2A siRNA	0.8712	0.7804 to 0.9620	Yes	****	<0.0001	B	HIF2A siRNA
Scramble vs. CLOCK siRNA	0.08221	-0.2055 to 0.3700	No	ns	0.8578	C	CLOCK siRNA			Scramble vs. HIF1A siRNA	-0.02906	-0.1199 to 0.06174	No	ns	>0.9999	C	HIF1A siRNA
										Scramble vs. HIF1B siRNA	-0.07729	-0.1681 to 0.01351	No	ns	0.0999	D	HIF1B siRNA
Test details	Mean 1	Mean 2	Mean Diff.	SE of diff.	n1	n2	t	DF
Scramble vs. BMAL1 siRNA	1	0.2542	0.7463	0.09693	3	3	7.699	6		Test details	Mean 1	Mean 2	Mean Diff.	SE of diff.	n1	n2	t	DF
Scramble vs. CLOCK siRNA	1	0.9183	0.08221	0.09693	3	3	0.8481	6		Scramble vs. HIF2A siRNA	1	0.1293	0.8712	0.03011	3	3	28.93	8
										Scramble vs. HIF1A siRNA	1	1.03	-0.02906	0.03011	3	3	0.9653	8
										Scramble vs. HIF1B siRNA	1	1.078	-0.07729	0.03011	3	3	2.567	8

## Sheet: k
Myosin Cre+	Bmal1loxp/loxp Myosin Cre+			Myosin Cre+	Hif2aloxp/loxp Myosin Cre+
0.608168	0.337111			1.04297	0.256617
0.956908	0.403361			0.442086	0.167287
0.822916	0.673308			1.41604	0.214184
1.53552	0.378364			0.689143	0.259043
1.35986	0.708781			2.22246	0.469859
	Myosin Cre+	Bmal1loxp/loxp Myosin Cre+			Myosin Cre+	Hif2aloxp/loxp Myosin Cre+
Test for normal distribution				Test for normal distribution
Shapiro-Wilk test				Shapiro-Wilk test
W	0.948	0.8147		W	0.9491	0.834
P value	0.7229	0.1062		P value	0.731	0.1491
Passed normality test (alpha=0.05)?	Yes	Yes		Passed normality test (alpha=0.05)?	Yes	Yes
P value summary	ns	ns		P value summary	ns	ns
Number of values	5	5		Number of values	5	5
Column B	Bmal1loxp/loxp Myosin Cre+			Column B	Hif2aloxp/loxp Myosin Cre+
vs.	vs.			vs.	vs.
Column A	Myosin Cre+			Column A	Myosin Cre+
Unpaired t test				Unpaired t test with Welch's correction
P value	0.0184			P value	0.0453
P value summary	*			P value summary	*
Significantly different (P < 0.05)?	Yes			Significantly different (P < 0.05)?	Yes
One- or two-tailed P value?	Two-tailed			One- or two-tailed P value?	Two-tailed
t, df	t=2.951, df=8			Welch-corrected t, df	t=2.812, df=4.221
How big is the difference?				How big is the difference?
Mean of column A	1.057			Mean of column A	1.163
Mean of column B	0.5002			Mean of column B	0.2734
Difference between means (B - A) ± SEM	-0.5565 ± 0.1886			Difference between means (B - A) ± SEM	-0.8891 ± 0.3161
95% confidence interval	-0.9914 to -0.1216			95% confidence interval	-1.749 to -0.02923
R squared (eta squared)	0.5212			R squared (eta squared)	0.652
F test to compare variances				F test to compare variances
F, DFn, Dfd	4.723, 4, 4			F, DFn, Dfd	36.12, 4, 4
P value	0.1619			P value	0.0043
P value summary	ns			P value summary	**
Significantly different (P < 0.05)?	No			Significantly different (P < 0.05)?	Yes
Data analyzed				Data analyzed
Sample size, column A	5			Sample size, column A	5
Sample size, column B	5			Sample size, column B	5

## Sheet: m
Myosin Cre+	Bmal1loxp/loxp Myosin Cre+				Myosin Cre+	Bmal1loxp/loxp Myosin Cre+
1.20954	0.462756				0.877335	0.119628
0.882626	0.578351				0.848349	0.0372413
1.14697	0.39868				0.587967	0.146134
0.923408	0.195136				1.58367	0.176519
0.83746	0.830813				1.10268
	Myosin Cre+	Bmal1loxp/loxp Myosin Cre+				Myosin Cre+	Bmal1loxp/loxp Myosin Cre+
Test for normal distribution					Test for normal distribution
Shapiro-Wilk test					Shapiro-Wilk test
W	0.8675	0.9868			W	0.9355	0.9347
P value	0.2564	0.9672			P value	0.6343	0.6222
Passed normality test (alpha=0.05)?	Yes	Yes			Passed normality test (alpha=0.05)?	Yes	Yes
P value summary	ns	ns			P value summary	ns	ns
Column B	Bmal1loxp/loxp Myosin Cre+				Column B	Bmal1loxp/loxp Myosin Cre+
vs.	vs.				vs.	vs.
Column A	Myosin Cre+				Column A	Myosin Cre+
Unpaired t test					Unpaired t test with Welch's correction
P value	0.0043				P value	0.0056
P value summary	**				P value summary	**
Significantly different (P < 0.05)?	Yes				Significantly different (P < 0.05)?	Yes
One- or two-tailed P value?	Two-tailed				One- or two-tailed P value?	Two-tailed
t, df	t=3.937, df=8				Welch-corrected t, df	t=5.182, df=4.254
How big is the difference?					How big is the difference?
Mean of column A	1				Mean of column A	1
Mean of column B	0.4931				Mean of column B	0.1199
Difference between means (B - A) ± SEM	-0.5069 ± 0.1287				Difference between means (B - A) ± SEM	-0.8801 ± 0.1698
95% confidence interval	-0.8037 to -0.2100				95% confidence interval	-1.341 to -0.4195
R squared (eta squared)	0.6596				R squared (eta squared)	0.8632
F test to compare variances					F test to compare variances
F, DFn, Dfd	1.971, 4, 4				F, DFn, Dfd	39.09, 4, 3
P value	0.5271				P value	0.0128
P value summary	ns				P value summary	*
Significantly different (P < 0.05)?	No				Significantly different (P < 0.05)?	Yes

## Sheet: n-KD
Curve name	Bmax (Signal)	est. error	ka (1/(M*s))	est. error	kd (1/s)	est. error	KD (M)	est. error	BI (Signal)	Chi2 (Signal^2)	U-value: kd (%)
BH 10nM_13182.79s - Reference curve fitted	342.64	±3.57e-1	175000	±8.75e0	0.000845	±9.43e-7	4.84e-09	±5.64e-12	0.1	70	2.2
BH 20nM_11202.28s - Reference curve fitted	425.35	±1.80e-2	175000	±8.75e0	0.000845	±9.43e-7	4.84e-09	±5.64e-12	0.1	70	2.2
BH 30nM_9619.16s - Reference curve fitted	432.53	±1.50e-2	175000	±8.75e0	0.000845	±9.43e-7	4.84e-09	±5.64e-12	0.1	70	2.2
BH 50nM_5730.56s - Reference curve fitted	476.94	±8.24e-3	175000	±8.75e0	0.000845	±9.43e-7	4.84e-09	±5.64e-12	0.1	70	2.2
BH 5nM_15813.51s - Reference curve fitted	337.4	±1.67e-1	175000	±8.75e0	0.000845	±9.43e-7	4.84e-09	±5.64e-12	0.1	70	2.2

## Sheet: n-raw-data
X	Y	X	Y	X	Y	X	Y	X	Y	X	Y	X	Y	X	Y	X	Y	X	Y
0	0	0	0	0	0	0	0	0	0	0	5.4072	0	14.4072	0	1.4072	0	9.4072	0	12.4072
0.005	0	0.00433333	0	0.00583333	0	0.0055	0	0.00466667	0	0.005	5.53125	0.00433333	14.3612	0.00583333	1.48541	0.0055	9.39976	0.00466667	12.3895
0.00666667	0	0.00666667	0	0.00766667	0	0.008	0	0.0065	0	0.00666667	5.64615	0.00666667	14.3094	0.00766667	1.53499	0.008	9.37511	0.0065	12.365
0.0085	0	0.00833333	0	0.00933333	0	0.00966667	0	0.00816667	0	0.0085	5.7588	0.00833333	14.2666	0.00933333	1.56808	0.00966667	9.34555	0.00816667	12.3412
0.0101667	0	0.01	0	0.011	0	0.0113333	0	0.00983333	0	0.0101667	5.83702	0.01	14.2207	0.011	1.57255	0.0113333	9.30511	0.00983333	12.3005
0.012	0	0.0118333	0	0.0126667	0	0.013	0	0.0116667	0	0.012	5.89471	0.0118333	14.198	0.0126667	1.56894	0.013	9.27034	0.0116667	12.2584
0.0136667	0	0.0135	0	0.0145	0	0.0148333	0	0.0135	0	0.0136667	5.93944	0.0135	14.1831	0.0145	1.54104	0.0148333	9.22504	0.0135	12.2115
0.0153333	0	0.0151667	0	0.0161667	0	0.0165	0	0.0153333	0	0.0153333	5.96158	0.0151667	14.1705	0.0161667	1.50598	0.0165	9.19237	0.0153333	12.1407
0.018	0	0.0168333	0	0.0178333	0	0.0185	0	0.017	0	0.018	5.9602	0.0168333	14.1695	0.0178333	1.46971	0.0185	9.16342	0.017	12.0593
0.0196667	0	0.0186667	0	0.0196667	0	0.0201667	0	0.0186667	0	0.0196667	5.96905	0.0186667	14.1695	0.0196667	1.43023	0.0201667	9.14031	0.0186667	11.9555
0.0215	0	0.0203333	0	0.0213333	0	0.022	0	0.0203333	0	0.0215	5.98224	0.0203333	14.1763	0.0213333	1.40521	0.022	9.12407	0.0203333	11.8402
0.0231667	0	0.022	0	0.023	0	0.0236667	0	0.0221667	0	0.0231667	6.00296	0.022	14.1829	0.023	1.38297	0.0236667	9.13003	0.0221667	11.7141
0.0248333	0	0.0236667	0	0.0246667	0	0.0253333	0	0.0238333	0	0.0248333	6.03119	0.0236667	14.1842	0.0246667	1.3725	0.0253333	9.14804	0.0238333	11.5849
0.0265	0	0.0253333	0	0.0265	0	0.027	0	0.0255	0	0.0265	6.05785	0.0253333	14.1901	0.0265	1.37032	0.027	9.16061	0.0255	11.4516
0.0281667	0	0.0271667	0	0.0281667	0	0.0286667	0	0.0271667	0	0.0281667	6.10444	0.0271667	14.1692	0.0281667	1.39618	0.0286667	9.18387	0.0271667	11.3346
0.0303333	0	0.0288333	0	0.0298333	0	0.0303333	0	0.029	0	0.0303333	6.15464	0.0288333	14.138	0.0298333	1.41846	0.0303333	9.2119	0.029	11.2378
0.0321667	0	0.0306667	0	0.0315	0	0.0321667	0	0.0306667	0	0.0321667	6.22961	0.0306667	14.0938	0.0315	1.44752	0.0321667	9.25038	0.0306667	11.1696
0.0343333	0	0.0323333	0	0.0333333	0	0.0338333	0	0.0325	0	0.0343333	6.28795	0.0323333	14.0464	0.0333333	1.46788	0.0338333	9.28771	0.0325	11.1292
0.0361667	0	0.034	0	0.035	0	0.0355	0	0.0341667	0	0.0361667	6.34835	0.034	13.9803	0.035	1.4837	0.0355	9.3183	0.0341667	11.1145
0.0378333	0	0.0356667	0	0.0368333	0	0.0373333	0	0.0358333	0	0.0378333	6.41519	0.0356667	13.9015	0.0368333	1.47962	0.0373333	9.34462	0.0358333	11.1234
0.0401667	0	0.0373333	0	0.0385	0	0.039	0	0.0375	0	0.0401667	6.46845	0.0373333	13.8089	0.0385	1.45917	0.039	9.36548	0.0375	11.1475
0.0418333	0	0.039	0	0.0401667	0	0.0406667	0	0.0393333	0	0.0418333	6.52173	0.039	13.6988	0.0401667	1.42019	0.0406667	9.38103	0.0393333	11.1689
0.0435	0	0.0408333	0	0.042	0	0.0423333	0	0.041	0	0.0435	6.5789	0.0408333	13.5894	0.042	1.35088	0.0423333	9.37866	0.041	11.1877
0.0451667	0	0.0425	0	0.0436667	0	0.0441667	0	0.0426667	0	0.0451667	6.62924	0.0425	13.4976	0.0436667	1.29491	0.0441667	9.3881	0.0426667	11.2061
0.0468333	0	0.0441667	0	0.0453333	0	0.046	0	0.0445	0	0.0468333	6.67577	0.0441667	13.4231	0.0453333	1.23826	0.046	9.39437	0.0445	11.2111
0.0485	0	0.0458333	0	0.0471667	0	0.0476667	0	0.0461667	0	0.0485	6.72137	0.0458333	13.3652	0.0471667	1.18495	0.0476667	9.40739	0.0461667	11.2007
0.0501667	0	0.0475	0	0.0488333	0	0.0493333	0	0.0478333	0	0.0501667	6.76117	0.0475	13.3321	0.0488333	1.14988	0.0493333	9.43468	0.0478333	11.181
0.052	0	0.0493333	0	0.0505	0	0.0511667	0	0.0496667	0	0.052	6.8061	0.0493333	13.3293	0.0505	1.12539	0.0511667	9.44866	0.0496667	11.1449
0.0536667	0	0.051	0	0.0521667	0	0.0528333	0	0.0513333	0	0.0536667	6.8641	0.051	13.3499	0.0521667	1.11835	0.0528333	9.45456	0.0513333	11.0976
0.0555	0	0.0526667	0	0.054	0	0.0545	0	0.053	0	0.0555	6.92816	0.0526667	13.3921	0.054	1.13096	0.0545	9.48056	0.053	11.0492
0.0571667	0	0.0545	0	0.0556667	0	0.0561667	0	0.0546667	0	0.0571667	6.99805	0.0545	13.4803	0.0556667	1.15524	0.0561667	9.51014	0.0546667	11.0003
0.0588333	0	0.0561667	0	0.0573333	0	0.0581667	0	0.0563333	0	0.0588333	7.086	0.0561667	13.5984	0.0573333	1.19342	0.0581667	9.55949	0.0563333	10.9661
0.0606667	0	0.0578333	0	0.059	0	0.0603333	0	0.0581667	0	0.0606667	7.19172	0.0578333	13.7273	0.059	1.24238	0.0603333	9.62846	0.0581667	10.9422
0.0623333	0	0.0595	0	0.0608333	0	0.0621667	0	0.0598333	0	0.0623333	7.31126	0.0595	13.8702	0.0608333	1.30376	0.0621667	9.69662	0.0598333	10.9182
0.064	0	0.0613333	0	0.0625	0	0.0638333	0	0.0615	0	0.064	7.4397	0.0613333	14.0338	0.0625	1.37916	0.0638333	9.76661	0.0615	10.9047
0.0656667	0	0.063	0	0.0641667	0	0.0656667	0	0.0631667	0	0.0656667	7.56346	0.063	14.1945	0.0641667	1.45761	0.0656667	9.85263	0.0631667	10.898
0.0675	0	0.0646667	0	0.066	0	0.0673333	0	0.0648333	0	0.0675	7.67192	0.0646667	14.3393	0.066	1.53657	0.0673333	9.87707	0.0648333	10.8922
0.0691667	0	0.0665	0	0.0676667	0	0.069	0	0.0666667	0	0.0691667	7.76173	0.0665	14.4759	0.0676667	1.61363	0.069	9.91969	0.0666667	10.8956
0.071	0	0.0681667	0	0.0693333	0	0.0708333	0	0.0683333	0	0.071	7.83207	0.0681667	14.582	0.0693333	1.70362	0.0708333	9.91444	0.0683333	10.8884
0.0726667	0	0.0698333	0	0.071	0	0.0725	0	0.07	0	0.0726667	7.87367	0.0698333	14.6822	0.071	1.79352	0.0725	9.86591	0.07	10.8863
0.0743333	0	0.0716667	0	0.0728333	0	0.0743333	0	0.0718333	0	0.0743333	7.89383	0.0716667	14.7711	0.0728333	1.89106	0.0743333	9.79073	0.0718333	10.8814
0.076	0	0.0733333	0	0.0745	0	0.076	0	0.0735	0	0.076	7.89583	0.0733333	14.8412	0.0745	1.98919	0.076	9.68375	0.0735	10.8715
0.0778333	0	0.075	0	0.0761667	0	0.0776667	0	0.0751667	0	0.0778333	7.88568	0.075	14.9005	0.0761667	2.11404	0.0776667	9.5685	0.0751667	10.8704
0.0795	0	0.0766667	0	0.078	0	0.0793333	0	0.0771667	0	0.0795	7.87676	0.0766667	14.9754	0.078	2.26128	0.0793333	9.45225	0.0771667	10.8938
0.0813333	0	0.0785	0	0.0796667	0	0.0811667	0	0.079	0	0.0813333	7.86581	0.0785	15.0544	0.0796667	2.42141	0.0811667	9.33317	0.079	10.9305
0.083	0	0.0801667	0	0.0815	0	0.0828333	0	0.0806667	0	0.083	7.83269	0.0801667	15.1428	0.0815	2.57683	0.0828333	9.2018	0.0806667	10.9838
0.0846667	0	0.0818333	0	0.0831667	0	0.0846667	0	0.0825	0	0.0846667	7.79704	0.0818333	15.2443	0.0831667	2.69139	0.0846667	9.06389	0.0825	11.0099
0.0863333	0	0.0836667	0	0.0848333	0	0.0863333	0	0.0841667	0	0.0863333	7.77238	0.0836667	15.3032	0.0848333	2.78268	0.0863333	8.95158	0.0841667	11.0071
0.0881667	0	0.0853333	0	0.0865	0	0.088	0	0.086	0	0.0881667	7.75261	0.0853333	15.382	0.0865	2.84497	0.088	8.86347	0.086	11
0.0898333	0	0.087	0	0.0883333	0	0.0896667	0	0.0876667	0	0.0898333	7.75519	0.087	15.4685	0.0883333	2.87725	0.0896667	8.78724	0.0876667	10.9887
0.0915	0	0.0886667	0	0.09	0	0.0915	0	0.0893333	0	0.0915	7.75864	0.0886667	15.5507	0.09	2.89598	0.0915	8.72613	0.0893333	10.9659
0.0933333	0	0.0905	0	0.0916667	0	0.0931667	0	0.0911667	0	0.0933333	7.76755	0.0905	15.6224	0.0916667	2.88992	0.0931667	8.71466	0.0911667	10.9196
0.095	0	0.0921667	0	0.0935	0	0.0948333	0	0.0928333	0	0.095	7.76805	0.0921667	15.681	0.0935	2.82867	0.0948333	8.70489	0.0928333	10.8578
0.0971667	0	0.094	0	0.0951667	0	0.0965	0	0.0946667	0	0.0971667	7.7109	0.094	15.7322	0.0951667	2.74478	0.0965	8.68721	0.0946667	10.7859
0.0988333	0	0.0956667	0	0.0968333	0	0.0983333	0	0.0963333	0	0.0988333	7.67241	0.0956667	15.7851	0.0968333	2.61611	0.0983333	8.65297	0.0963333	10.7181
0.101333	0	0.0973333	0	0.0986667	0	0.1	0	0.0981667	0	0.101333	7.55139	0.0973333	15.8191	0.0986667	2.44332	0.1	8.60588	0.0981667	10.6106
0.103	0	0.0991667	0	0.100333	0	0.101833	0	0.0998333	0	0.103	7.48041	0.0991667	15.8056	0.100333	2.24767	0.101833	8.52645	0.0998333	10.4973
0.104667	0	0.100833	0	0.102	0	0.1035	0	0.101667	0	0.104667	7.40282	0.100833	15.7684	0.102	2.03708	0.1035	8.42448	0.101667	10.3569
0.106333	0	0.1025	0	0.103833	0	0.1055	0	0.103333	0	0.106333	7.34307	0.1025	15.7034	0.103833	1.79756	0.1055	8.26218	0.103333	10.2195
0.108	0	0.104333	0	0.105667	0	0.107833	0	0.105	0	0.108	7.30531	0.104333	15.5938	0.105667	1.54247	0.107833	8.04561	0.105	10.0749
0.109833	0	0.106	0	0.1075	0	0.1095	0	0.106833	0	0.109833	7.23653	0.106	15.4912	0.1075	1.2781	0.1095	7.8495	0.106833	9.92045
0.1115	0	0.107667	0	0.109167	0	0.111333	0	0.1085	0	0.1115	7.18599	0.107667	15.3545	0.109167	1.03029	0.111333	7.60966	0.1085	9.77412
0.113167	0	0.1095	0	0.110833	0	0.113	0	0.111167	0	0.113167	7.12656	0.1095	15.1887	0.110833	0.806805	0.113	7.37612	0.111167	9.5434
0.115	0	0.111167	0	0.112667	0	0.114667	0	0.112833	0	0.115	7.07354	0.111167	15.024	0.112667	0.591429	0.114667	7.14744	0.112833	9.4226
0.116667	0	0.112833	0	0.114333	0	0.1165	0	0.1145	0	0.116667	6.99449	0.112833	14.861	0.114333	0.42522	0.1165	6.88801	0.1145	9.3384
0.1185	0	0.114667	0	0.116167	0	0.118167	0	0.116167	0	0.1185	6.8801	0.114667	14.7129	0.116167	0.260068	0.118167	6.64674	0.116167	9.24833
0.120167	0	0.116333	0	0.117833	0	0.119833	0	0.118	0	0.120167	6.75732	0.116333	14.5804	0.117833	0.128214	0.119833	6.41024	0.118	9.15535
0.121833	0	0.118	0	0.1195	0	0.121667	0	0.119667	0	0.121833	6.62855	0.118	14.4566	0.1195	0.0437131	0.121667	6.16011	0.119667	9.09816
0.1235	0	0.119667	0	0.121333	0	0.123333	0	0.121333	0	0.1235	6.47987	0.119667	14.3513	0.121333	-0.0391366	0.123333	5.94289	0.121333	9.03366
0.125167	0	0.121333	0	0.123	0	0.125	0	0.123	0	0.125167	6.31584	0.121333	14.2455	0.123	-0.073005	0.125	5.72443	0.123	8.96825
0.126833	0	0.123167	0	0.124667	0	0.126833	0	0.124833	0	0.126833	6.15944	0.123167	14.1278	0.124667	-0.10031	0.126833	5.51733	0.124833	8.87381
0.128667	0	0.124833	0	0.126333	0	0.1285	0	0.1265	0	0.128667	5.99013	0.124833	14.0265	0.126333	-0.104684	0.1285	5.31886	0.1265	8.80275
0.130333	0	0.1265	0	0.128167	0	0.130167	0	0.128333	0	0.130333	5.85344	0.1265	13.9423	0.128167	-0.115579	0.130167	5.13773	0.128333	8.70645
0.132	0	0.128333	0	0.129833	0	0.132	0	0.13	0	0.132	5.73178	0.128333	13.8399	0.129833	-0.0997462	0.132	4.9671	0.13	8.61876
0.133667	0	0.13	0	0.131667	0	0.133667	0	0.131833	0	0.133667	5.64314	0.13	13.7525	0.131667	-0.0917889	0.133667	4.83366	0.131833	8.51647
0.1355	0	0.131667	0	0.133333	0	0.136	0	0.1335	0	0.1355	5.56749	0.131667	13.667	0.133333	-0.0472087	0.136	4.68165	0.1335	8.44517
0.137167	0	0.1335	0	0.135	0	0.145333	0	0.135167	0	0.137167	5.53583	0.1335	13.5943	0.135	-0.000296222	0.145333	4.23069	0.135167	8.36766
0.139	0	0.135167	0	0.136833	0	0.148667	0	0.137	0	0.139	5.50542	0.135167	13.5373	0.136833	0.0541182	0.148667	4.01872	0.137	8.29563
0.141833	0	0.136833	0	0.1385	0	0.1505	0	0.138667	0	0.141833	5.45431	0.136833	13.5019	0.1385	0.111895	0.1505	3.91467	0.138667	8.22572
0.1435	0	0.1385	0	0.140167	0	0.1525	0	0.140333	0	0.1435	5.44355	0.1385	13.4703	0.140167	0.16262	0.1525	3.81389	0.140333	8.14927
0.145167	0	0.140333	0	0.141833	0	0.154667	0	0.142167	0	0.145167	5.42861	0.140333	13.4407	0.141833	0.218545	0.154667	3.71486	0.142167	8.07309
0.147	0	0.142	0	0.143667	0	0.156833	0	0.143833	0	0.147	5.4009	0.142	13.4173	0.143667	0.261615	0.156833	3.61825	0.143833	7.97876
0.148667	0	0.143667	0	0.145333	0	0.1585	0	0.1455	0	0.148667	5.36249	0.143667	13.3937	0.145333	0.31384	0.1585	3.56276	0.1455	7.87678
0.150333	0	0.1455	0	0.147167	0	0.160333	0	0.147333	0	0.150333	5.31375	0.1455	13.3765	0.147167	0.347554	0.160333	3.50361	0.147333	7.75343
0.152167	0	0.147167	0	0.148833	0	0.162	0	0.149	0	0.152167	5.23397	0.147167	13.3564	0.148833	0.394726	0.162	3.43907	0.149	7.6241
0.153833	0	0.148833	0	0.1505	0	0.163667	0	0.150667	0	0.153833	5.14343	0.148833	13.3222	0.1505	0.452736	0.163667	3.35356	0.150667	7.48405
0.155667	0	0.1505	0	0.152333	0	0.165333	0	0.152333	0	0.155667	5.02451	0.1505	13.2878	0.152333	0.50637	0.165333	3.22829	0.152333	7.33147
0.157333	0	0.152333	0	0.154	0	0.167	0	0.154167	0	0.157333	4.89984	0.152333	13.2358	0.154	0.581772	0.167	3.07969	0.154167	7.17171
0.159167	0	0.154	0	0.155833	0	0.168667	0	0.155833	0	0.159167	4.76398	0.154	13.196	0.155833	0.631175	0.168667	2.88832	0.155833	7.01877
0.160833	0	0.155667	0	0.1575	0	0.1705	0	0.1575	0	0.160833	4.62769	0.155667	13.1427	0.1575	0.664235	0.1705	2.64738	0.1575	6.87173
0.1625	0	0.1575	0	0.159167	0	0.172333	0	0.159167	0	0.1625	4.48383	0.1575	13.0704	0.159167	0.680361	0.172333	2.38211	0.159167	6.73972
0.164167	0	0.159167	0	0.161	0	0.174167	0	0.160833	0	0.164167	4.32523	0.159167	13.0086	0.161	0.641839	0.174167	2.0867	0.160833	6.61409
0.166	0	0.161	0	0.162667	0	0.175833	0	0.162667	0	0.166	4.14563	0.161	12.921	0.162667	0.575459	0.175833	1.80799	0.162667	6.48812
0.167833	0	0.162667	0	0.164333	0	0.1775	0	0.164333	0	0.167833	3.9607	0.162667	12.8321	0.164333	0.477255	0.1775	1.52221	0.164333	6.38004
0.1695	0	0.164333	0	0.166	0	0.179333	0	0.166	0	0.1695	3.77225	0.164333	12.7446	0.166	0.326604	0.179333	1.23531	0.166	6.27249
0.171333	0	0.166167	0	0.167833	0	0.181	0	0.167833	0	0.171333	3.57144	0.166167	12.6413	0.167833	0.12018	0.181	0.982437	0.167833	6.14843
0.173	0	0.167833	0	0.1695	0	0.182667	0	0.1695	0	0.173	3.3588	0.167833	12.5375	0.1695	-0.116008	0.182667	0.745478	0.1695	6.02308
0.174667	0	0.1695	0	0.171167	0	0.1845	0	0.171167	0	0.174667	3.13161	0.1695	12.4178	0.171167	-0.369943	0.1845	0.517597	0.171167	5.91308
0.176333	0	0.171167	0	0.172833	0	0.186167	0	0.173	0	0.176333	2.89202	0.171167	12.2991	0.172833	-0.635369	0.186167	0.311552	0.173	5.77573
0.178	0	0.172833	0	0.174667	0	0.187833	0	0.174667	0	0.178	2.62327	0.172833	12.1754	0.174667	-0.905669	0.187833	0.128127	0.174667	5.64101
0.18	0	0.174667	0	0.176333	0	0.189667	0	0.176333	0	0.18	2.30474	0.174667	12.0341	0.176333	-1.14702	0.189667	-0.0344064	0.176333	5.5017
0.181833	0	0.176333	0	0.178	0	0.191333	0	0.178167	0	0.181833	2.0074	0.176333	11.9063	0.178	-1.38102	0.191333	-0.181662	0.178167	5.33243
0.1835	0	0.178167	0	0.179667	0	0.193167	0	0.179833	0	0.1835	1.71018	0.178167	11.7527	0.179667	-1.59439	0.193167	-0.334805	0.179833	5.16951
0.185167	0	0.179833	0	0.181333	0	0.194833	0	0.1815	0	0.185167	1.39885	0.179833	11.6125	0.181333	-1.77998	0.194833	-0.462072	0.1815	5.01448
0.187	0	0.1815	0	0.183	0	0.196667	0	0.183167	0	0.187	1.0898	0.1815	11.4871	0.183	-1.94153	0.196667	-0.605288	0.183167	4.84011
0.188667	0	0.183333	0	0.184833	0	0.198333	0	0.185	0	0.188667	0.841927	0.183333	11.3356	0.184833	-2.092	0.198333	-0.729663	0.185	4.64695
0.1905	0	0.185	0	0.1865	0	0.200333	0	0.186667	0	0.1905	0.623043	0.185	11.1947	0.1865	-2.21059	0.200333	-0.882446	0.186667	4.46504
0.192167	0	0.186833	0	0.188167	0	0.202	0	0.188333	0	0.192167	0.437461	0.186833	11.0395	0.188167	-2.29736	0.202	-1.01627	0.188333	4.29407
0.193833	0	0.1885	0	0.189833	0	0.203667	0	0.19	0	0.193833	0.291084	0.1885	10.9063	0.189833	-2.36129	0.203667	-1.13671	0.19	4.13577
0.195667	0	0.190167	0	0.191667	0	0.205333	0	0.191833	0	0.195667	0.163598	0.190167	10.7797	0.191667	-2.43807	0.205333	-1.24982	0.191833	3.96747
0.197333	0	0.191833	0	0.193333	0	0.207	0	0.1935	0	0.197333	0.0433067	0.191833	10.6403	0.193333	-2.48707	0.207	-1.35994	0.1935	3.82929
0.199167	0	0.193667	0	0.195167	0	0.208833	0	0.195167	0	0.199167	-0.0695485	0.193667	10.4964	0.195167	-2.53653	0.208833	-1.4547	0.195167	3.71271
0.200833	0	0.195333	0	0.196833	0	0.2105	0	0.197	0	0.200833	-0.186708	0.195333	10.3689	0.196833	-2.59133	0.2105	-1.52886	0.197	3.59052
0.202667	0	0.197	0	0.1985	0	0.212167	0	0.198667	0	0.202667	-0.300213	0.197	10.237	0.1985	-2.65338	0.212167	-1.58291	0.198667	3.49149
0.205167	0	0.198833	0	0.200333	0	0.214	0	0.200333	0	0.205167	-0.452529	0.198833	10.1045	0.200333	-2.74987	0.214	-1.62702	0.200333	3.39379
0.206833	0	0.2005	0	0.202	0	0.215667	0	0.202167	0	0.206833	-0.592242	0.2005	9.96863	0.202	-2.84225	0.215667	-1.66223	0.202167	3.29805
0.2085	0	0.202167	0	0.203667	0	0.217333	0	0.203833	0	0.2085	-0.735756	0.202167	9.84627	0.203667	-2.91351	0.217333	-1.67681	0.203833	3.24337
0.210167	0	0.204167	0	0.205333	0	0.219167	0	0.2055	0	0.210167	-0.886242	0.204167	9.72525	0.205333	-2.95929	0.219167	-1.68516	0.2055	3.18503
0.212	0	0.205833	0	0.207167	0	0.220833	0	0.207333	0	0.212	-1.03899	0.205833	9.63133	0.207167	-2.98608	0.220833	-1.69499	0.207333	3.11408
0.213667	0	0.207667	0	0.208833	0	0.2225	0	0.209	0	0.213667	-1.17865	0.207667	9.54868	0.208833	-2.9675	0.2225	-1.70702	0.209	3.04181
0.215333	0	0.209333	0	0.2105	0	0.224333	0	0.210667	0	0.215333	-1.30891	0.209333	9.49166	0.2105	-2.91286	0.224333	-1.73874	0.210667	2.97941
0.217	0	0.211167	0	0.213833	0	0.226	0	0.212333	0	0.217	-1.419	0.211167	9.46139	0.213833	-2.81584	0.226	-1.78172	0.212333	2.92125
0.218833	0	0.212833	0	0.215667	0	0.227667	0	0.214167	0	0.218833	-1.50878	0.212833	9.43936	0.215667	-2.6797	0.227667	-1.85233	0.214167	2.86371
0.2205	0	0.2145	0	0.217333	0	0.2295	0	0.215833	0	0.2205	-1.58753	0.2145	9.42008	0.217333	-2.50849	0.2295	-1.95315	0.215833	2.80987
0.222167	0	0.216167	0	0.219167	0	0.231167	0	0.2175	0	0.222167	-1.6324	0.216167	9.40392	0.219167	-2.32885	0.231167	-2.07455	0.2175	2.77443
0.223833	0	0.218	0	0.220833	0	0.233	0	0.219333	0	0.223833	-1.66138	0.218	9.38813	0.220833	-2.15463	0.233	-2.22217	0.219333	2.73608
0.225667	0	0.219667	0	0.2225	0	0.234667	0	0.221	0	0.225667	-1.68475	0.219667	9.34846	0.2225	-1.98336	0.234667	-2.38411	0.221	2.67766
0.227333	0	0.221333	0	0.224333	0	0.236333	0	0.222667	0	0.227333	-1.71055	0.221333	9.29255	0.224333	-1.85188	0.236333	-2.51167	0.222667	2.62555
0.229	0	0.223167	0	0.226	0	0.2385	0	0.224333	0	0.229	-1.74164	0.223167	9.21199	0.226	-1.75466	0.2385	-2.67218	0.224333	2.55945
0.230833	0	0.224833	0	0.227833	0	0.240333	0	0.226	0	0.230833	-1.788	0.224833	9.09974	0.227833	-1.70263	0.240333	-2.80416	0.226	2.48588
0.2325	0	0.2265	0	0.2295	0	0.242	0	0.227833	0	0.2325	-1.82842	0.2265	8.95645	0.2295	-1.68196	0.242	-2.9305	0.227833	2.38512
0.234167	0	0.228333	0	0.231167	0	0.243667	0	0.229667	0	0.234167	-1.88421	0.228333	8.77427	0.231167	-1.70892	0.243667	-3.05192	0.229667	2.27134
0.235833	0	0.23	0	0.232833	0	0.245333	0	0.231333	0	0.235833	-1.94717	0.23	8.58358	0.232833	-1.76908	0.245333	-3.17995	0.231333	2.14974
0.237833	0	0.231833	0	0.2345	0	0.247167	0	0.233	0	0.237833	-2.0546	0.231833	8.36866	0.2345	-1.87103	0.247167	-3.3251	0.233	2.03112
0.2395	0	0.2335	0	0.236333	0	0.248833	0	0.234833	0	0.2395	-2.16825	0.2335	8.14785	0.236333	-1.99382	0.248833	-3.46899	0.234833	1.87846
0.241167	0	0.235167	0	0.238	0	0.2505	0	0.2365	0	0.241167	-2.29935	0.235167	7.9138	0.238	-2.13704	0.2505	-3.61983	0.2365	1.73565
0.243167	0	0.237	0	0.239667	0	0.252167	0	0.238167	0	0.243167	-2.46442	0.237	7.66885	0.239667	-2.29393	0.252167	-3.75783	0.238167	1.57851
0.244833	0	0.238667	0	0.2415	0	0.254	0	0.24	0	0.244833	-2.61494	0.238667	7.42474	0.2415	-2.49552	0.254	-3.90186	0.24	1.39799
0.246667	0	0.240333	0	0.243167	0	0.255667	0	0.241667	0	0.246667	-2.7871	0.240333	7.19051	0.243167	-2.68785	0.255667	-3.9895	0.241667	1.20796
0.248333	0	0.242	0	0.244833	0	0.2575	0	0.2435	0	0.248333	-2.93492	0.242	6.9491	0.244833	-2.8987	0.2575	-4.05075	0.2435	1.00053
0.250167	0	0.243667	0	0.246667	0	0.259167	0	0.245167	0	0.250167	-3.09561	0.243667	6.71895	0.246667	-3.13324	0.259167	-4.06672	0.245167	0.793984
0.251833	0	0.2455	0	0.248333	0	0.260833	0	0.247	0	0.251833	-3.23555	0.2455	6.46334	0.248333	-3.33947	0.260833	-4.0328	0.247	0.5698
0.253667	0	0.247167	0	0.250167	0	0.2625	0	0.248667	0	0.253667	-3.37066	0.247167	6.22687	0.250167	-3.54736	0.2625	-3.95967	0.248667	0.368493
0.255333	0	0.248833	0	0.251833	0	0.264833	0	0.250333	0	0.255333	-3.46382	0.248833	6.01352	0.251833	-3.73417	0.264833	-3.83575	0.250333	0.165831
0.257	0	0.250667	0	0.2535	0	0.2665	0	0.252	0	0.257	-3.54667	0.250667	5.80012	0.2535	-3.90288	0.2665	-3.69212	0.252	-0.032485
0.258667	0	0.252333	0	0.255333	0	0.268167	0	0.253667	0	0.258667	-3.61	0.252333	5.61135	0.255333	-4.0396	0.268167	-3.5319	0.253667	-0.210542
0.2605	0	0.254	0	0.257	0	0.27	0	0.2555	0	0.2605	-3.65431	0.254	5.44063	0.257	-4.13569	0.27	-3.38698	0.2555	-0.354934
0.262333	0	0.255833	0	0.258667	0	0.271667	0	0.257167	0	0.262333	-3.67502	0.255833	5.29764	0.258667	-4.18113	0.271667	-3.25793	0.257167	-0.465024
0.264	0	0.2575	0	0.2605	0	0.273333	0	0.258833	0	0.264	-3.67669	0.2575	5.17904	0.2605	-4.20054	0.273333	-3.16044	0.258833	-0.543176
0.265667	0	0.259167	0	0.262167	0	0.275	0	0.260667	0	0.265667	-3.66864	0.259167	5.10031	0.262167	-4.18458	0.275	-3.08268	0.260667	-0.600073
0.2675	0	0.261	0	0.264	0	0.276833	0	0.262333	0	0.2675	-3.64122	0.261	5.03052	0.264	-4.13384	0.276833	-3.03467	0.262333	-0.62931
0.269167	0	0.262667	0	0.265667	0	0.2785	0	0.264	0	0.269167	-3.61263	0.262667	4.97753	0.265667	-4.05221	0.2785	-3.02511	0.264	-0.635453
0.271	0	0.264333	0	0.2675	0	0.280167	0	0.265667	0	0.271	-3.59204	0.264333	4.9395	0.2675	-3.94104	0.280167	-3.03131	0.265667	-0.631034
0.272667	0	0.266	0	0.269167	0	0.281833	0	0.2675	0	0.272667	-3.58873	0.266	4.89559	0.269167	-3.82093	0.281833	-3.04525	0.2675	-0.605724
0.274333	0	0.267833	0	0.270833	0	0.283667	0	0.269167	0	0.274333	-3.57978	0.267833	4.86463	0.270833	-3.68822	0.283667	-3.05917	0.269167	-0.584888
0.276167	0	0.2695	0	0.272667	0	0.285333	0	0.270833	0	0.276167	-3.56847	0.2695	4.82174	0.272667	-3.54424	0.285333	-3.0701	0.270833	-0.565175
0.277833	0	0.271167	0	0.274333	0	0.287167	0	0.272667	0	0.277833	-3.57806	0.271167	4.7657	0.274333	-3.39027	0.287167	-3.05155	0.272667	-0.54846
0.2795	0	0.272833	0	0.276	0	0.288833	0	0.274333	0	0.2795	-3.60314	0.272833	4.68931	0.276	-3.23041	0.288833	-3.02259	0.274333	-0.528049
0.281167	0	0.274667	0	0.277833	0	0.290667	0	0.276	0	0.281167	-3.64373	0.274667	4.62338	0.277833	-3.06295	0.290667	-2.95304	0.276	-0.505357
0.283	0	0.276333	0	0.2795	0	0.292333	0	0.277833	0	0.283	-3.68961	0.276333	4.54465	0.2795	-2.89573	0.292333	-2.88725	0.277833	-0.46959
0.284667	0	0.278167	0	0.281167	0	0.294	0	0.2795	0	0.284667	-3.76043	0.278167	4.47527	0.281167	-2.72321	0.294	-2.8081	0.2795	-0.445541
0.286333	0	0.279833	0	0.282833	0	0.295833	0	0.281167	0	0.286333	-3.82526	0.279833	4.40794	0.282833	-2.56282	0.295833	-2.7047	0.281167	-0.426432
0.288167	0	0.2815	0	0.2845	0	0.2975	0	0.283	0	0.288167	-3.87403	0.2815	4.34847	0.2845	-2.40915	0.2975	-2.60601	0.283	-0.403577
0.289833	0	0.283167	0	0.286333	0	0.299167	0	0.284667	0	0.289833	-3.92599	0.283167	4.29976	0.286333	-2.24661	0.299167	-2.51564	0.284667	-0.398124
0.291667	0	0.285	0	0.288	0	0.300833	0	0.286333	0	0.291667	-3.96203	0.285	4.26	0.288	-2.10229	0.300833	-2.42442	0.286333	-0.389005
0.293333	0	0.286667	0	0.289667	0	0.302667	0	0.291667	0	0.293333	-3.98945	0.286667	4.23432	0.289667	-1.95707	0.302667	-2.32777	0.291667	-0.214938
0.295	0	0.288333	0	0.2915	0	0.304333	0	0.293333	0	0.295	-3.98864	0.288333	4.20992	0.2915	-1.80611	0.304333	-2.23106	0.293333	-0.22555
0.296833	0	0.29	0	0.293167	0	0.306	0	0.295	0	0.296833	-3.95438	0.29	4.19371	0.293167	-1.68582	0.306	-2.13446	0.295	-0.247441
0.2985	0	0.291667	0	0.294833	0	0.307667	0	0.296667	0	0.2985	-3.901	0.291667	4.16942	0.294833	-1.57638	0.307667	-2.04242	0.296667	-0.266802
0.300333	0	0.2935	0	0.2965	0	0.3095	0	0.2985	0	0.300333	-3.8155	0.2935	4.14537	0.2965	-1.48036	0.3095	-1.93504	0.2985	-0.287453
0.302	0	0.295167	0	0.298333	0	0.311167	0	0.300167	0	0.302	-3.71285	0.295167	4.1186	0.298333	-1.39874	0.311167	-1.82367	0.300167	-0.320567
0.303667	0	0.296833	0	0.3	0	0.313	0	0.302	0	0.303667	-3.59036	0.296833	4.09156	0.3	-1.33672	0.313	-1.69335	0.302	-0.34934
0.305333	0	0.298667	0	0.301667	0	0.315	0	0.303667	0	0.305333	-3.45771	0.298667	4.06058	0.301667	-1.29464	0.315	-1.53643	0.303667	-0.38848
0.307167	0	0.300333	0	0.3035	0	0.316667	0	0.305333	0	0.307167	-3.30254	0.300333	4.01279	0.3035	-1.25984	0.316667	-1.3708	0.305333	-0.432209
0.309	0	0.302	0	0.305167	0	0.318333	0	0.307167	0	0.309	-3.14897	0.302	3.96225	0.305167	-1.23904	0.318333	-1.19485	0.307167	-0.472125
0.310833	0	0.303833	0	0.307	0	0.320167	0	0.308833	0	0.310833	-3.00116	0.303833	3.90263	0.307	-1.22938	0.320167	-1.00385	0.308833	-0.52385
0.3125	0	0.3055	0	0.308667	0	0.321833	0	0.3105	0	0.3125	-2.86569	0.3055	3.82798	0.308667	-1.2346	0.321833	-0.827001	0.3105	-0.583576
0.314333	0	0.307167	0	0.310333	0	0.3235	0	0.312167	0	0.314333	-2.73078	0.307167	3.7566	0.310333	-1.24235	0.3235	-0.658434	0.312167	-0.633361
0.316	0	0.309	0	0.312	0	0.325167	0	0.313833	0	0.316	-2.60207	0.309	3.6859	0.312	-1.24693	0.325167	-0.493507	0.313833	-0.667959
0.317667	0	0.310667	0	0.313667	0	0.327	0	0.315667	0	0.317667	-2.47316	0.310667	3.60021	0.313667	-1.23915	0.327	-0.350159	0.315667	-0.677244
0.32	0	0.312667	0	0.3155	0	0.328667	0	0.317333	0	0.32	-2.33141	0.312667	3.52038	0.3155	-1.2271	0.328667	-0.252126	0.317333	-0.665828
0.321667	0	0.314333	0	0.317167	0	0.330333	0	0.319	0	0.321667	-2.22361	0.314333	3.44594	0.317167	-1.20254	0.330333	-0.169708	0.319	-0.636069
0.323333	0	0.316	0	0.318833	0	0.332	0	0.320667	0	0.323333	-2.11669	0.316	3.38211	0.318833	-1.15959	0.332	-0.106402	0.320667	-0.584905
0.325333	0	0.317833	0	0.320667	0	0.333833	0	0.322333	0	0.325333	-1.97536	0.317833	3.33783	0.320667	-1.09447	0.333833	-0.0635986	0.322333	-0.519587
0.327	0	0.3195	0	0.322333	0	0.3355	0	0.324167	0	0.327	-1.85408	0.3195	3.28877	0.322333	-1.03171	0.3355	-0.0283449	0.324167	-0.429147
0.328667	0	0.321333	0	0.324	0	0.337167	0	0.325833	0	0.328667	-1.73174	0.321333	3.25994	0.324	-0.963198	0.337167	0.00763505	0.325833	-0.333241
0.3305	0	0.323	0	0.325667	0	0.339	0	0.3275	0	0.3305	-1.60615	0.323	3.23001	0.325667	-0.892631	0.339	0.0459781	0.3275	-0.243751
0.332667	0	0.324667	0	0.327333	0	0.340667	0	0.329167	0	0.332667	-1.46861	0.324667	3.21845	0.327333	-0.823797	0.340667	0.0960021	0.329167	-0.175276
0.3345	0	0.326333	0	0.329167	0	0.342333	0	0.331	0	0.3345	-1.35173	0.326333	3.21029	0.329167	-0.740555	0.342333	0.163368	0.331	-0.121571
0.336167	0	0.328167	0	0.330833	0	0.344	0	0.332667	0	0.336167	-1.25812	0.328167	3.2235	0.330833	-0.665552	0.344	0.250745	0.332667	-0.0856811
0.337833	0	0.329833	0	0.332667	0	0.345833	0	0.334333	0	0.337833	-1.17438	0.329833	3.22134	0.332667	-0.566049	0.345833	0.39399	0.334333	-0.0604505
0.3395	0	0.3315	0	0.334333	0	0.3475	0	0.336167	0	0.3395	-1.08984	0.3315	3.22522	0.334333	-0.469498	0.3475	0.527763	0.336167	-0.0448614
0.341333	0	0.333167	0	0.336	0	0.349167	0	0.337833	0	0.341333	-1.00353	0.333167	3.22697	0.336	-0.370443	0.349167	0.70138	0.337833	-0.0440733
0.343	0	0.335	0	0.337833	0	0.350833	0	0.3395	0	0.343	-0.926194	0.335	3.24338	0.337833	-0.261319	0.350833	0.91009	0.3395	-0.0409799
0.344833	0	0.336667	0	0.3395	0	0.352667	0	0.341333	0	0.344833	-0.833151	0.336667	3.24056	0.3395	-0.139705	0.352667	1.15267	0.341333	-0.0212717
0.3465	0	0.338333	0	0.341167	0	0.354333	0	0.343	0	0.3465	-0.734406	0.338333	3.23929	0.341167	0.000457749	0.354333	1.37742	0.343	0.00237491
0.348167	0	0.34	0	0.342833	0	0.356	0	0.344667	0	0.348167	-0.606083	0.34	3.24607	0.342833	0.159243	0.356	1.62999	0.344667	0.0398146
0.35	0	0.341667	0	0.3445	0	0.357833	0	0.346333	0	0.35	-0.430214	0.341667	3.25531	0.3445	0.338191	0.357833	1.9017	0.346333	0.0884618
0.351667	0	0.345167	0	0.346333	0	0.3595	0	0.348167	0	0.351667	-0.236721	0.345167	3.35604	0.346333	0.531716	0.3595	2.15921	0.348167	0.161853
0.353333	0	0.346833	0	0.348	0	0.361333	0	0.349833	0	0.353333	-0.0171019	0.346833	3.37299	0.348	0.734594	0.361333	2.42204	0.349833	0.243354
0.355	0	0.3485	0	0.349667	0	0.363	0	0.3515	0	0.355	0.241656	0.3485	3.40832	0.349667	0.964046	0.363	2.65261	0.3515	0.335274
0.356833	0	0.350333	0	0.351333	0	0.364667	0	0.353333	0	0.356833	0.541562	0.350333	3.48263	0.351333	1.21462	0.364667	2.88922	0.353333	0.442247
0.3585	0	0.352	0	0.353167	0	0.366667	0	0.355	0	0.3585	0.854396	0.352	3.54879	0.353167	1.4823	0.366667	3.12056	0.355	0.547264
0.360167	0	0.353667	0	0.354833	0	0.368333	0	0.356667	0	0.360167	1.18791	0.353667	3.61857	0.354833	1.74363	0.368333	3.30334	0.356667	0.664071
0.361833	0	0.355333	0	0.3565	0	0.37	0	0.358333	0	0.361833	1.50485	0.355333	3.7098	0.3565	2.01156	0.37	3.4783	0.358333	0.787798
0.3635	0	0.357167	0	0.358333	0	0.371667	0	0.360167	0	0.3635	1.81933	0.357167	3.82557	0.358333	2.30272	0.371667	3.63133	0.360167	0.942631
0.365333	0	0.358833	0	0.36	0	0.373333	0	0.361833	0	0.365333	2.1267	0.358833	3.93684	0.36	2.5688	0.373333	3.76203	0.361833	1.06608
0.367	0	0.360667	0	0.361833	0	0.375167	0	0.3635	0	0.367	2.36405	0.360667	4.06159	0.361833	2.82523	0.375167	3.86289	0.3635	1.19682
0.368833	0	0.362333	0	0.3635	0	0.376833	0	0.365167	0	0.368833	2.58573	0.362333	4.13219	0.3635	3.05194	0.376833	3.93029	0.365167	1.3215
0.3705	0	0.364	0	0.365167	0	0.3785	0	0.366833	0	0.3705	2.75248	0.364	4.21929	0.365167	3.26513	0.3785	3.97189	0.366833	1.42571
0.372167	0	0.365667	0	0.366833	0	0.380167	0	0.368667	0	0.372167	2.87298	0.365667	4.27215	0.366833	3.44451	0.380167	3.99059	0.368667	1.53016
0.373833	0	0.367333	0	0.368667	0	0.381833	0	0.370333	0	0.373833	2.97915	0.367333	4.28814	0.368667	3.61816	0.381833	3.98259	0.370333	1.60978
0.375667	0	0.369167	0	0.370333	0	0.3835	0	0.372	0	0.375667	3.0522	0.369167	4.29672	0.370333	3.76881	0.3835	3.95667	0.372	1.66023
0.377333	0	0.370833	0	0.372	0	0.385167	0	0.373833	0	0.377333	3.09695	0.370833	4.27052	0.372	3.90149	0.385167	3.9194	0.373833	1.68893
0.379	0	0.3725	0	0.373667	0	0.387	0	0.3755	0	0.379	3.14324	0.3725	4.23448	0.373667	4.02034	0.387	3.86327	0.3755	1.67446
0.380667	0	0.374333	0	0.3755	0	0.388667	0	0.377167	0	0.380667	3.20341	0.374333	4.19899	0.3755	4.12108	0.388667	3.80066	0.377167	1.63294
0.3825	0	0.376	0	0.377167	0	0.3905	0	0.379	0	0.3825	3.27195	0.376	4.12855	0.377167	4.19572	0.3905	3.72298	0.379	1.54725
0.384167	0	0.377667	0	0.378833	0	0.392167	0	0.380667	0	0.384167	3.36948	0.377667	4.06836	0.378833	4.24256	0.392167	3.65347	0.380667	1.43959
0.385833	0	0.3795	0	0.380667	0	0.394	0	0.382333	0	0.385833	3.46843	0.3795	4.01698	0.380667	4.26242	0.394	3.58133	0.382333	1.31552
0.387667	0	0.381167	0	0.382333	0	0.395667	0	0.384167	0	0.387667	3.57428	0.381167	3.97574	0.382333	4.24891	0.395667	3.52595	0.384167	1.17685
0.389333	0	0.382833	0	0.384	0	0.397333	0	0.386	0	0.389333	3.68677	0.382833	3.94442	0.384	4.20452	0.397333	3.47784	0.386	1.02453
0.391	0	0.3845	0	0.385667	0	0.399167	0	0.387667	0	0.391	3.80152	0.3845	3.90901	0.385667	4.13041	0.399167	3.44798	0.387667	0.862513
0.392667	0	0.386333	0	0.3875	0	0.400833	0	0.389333	0	0.392667	3.90753	0.386333	3.86848	0.3875	4.02203	0.400833	3.44177	0.389333	0.691402
0.3945	0	0.388	0	0.389167	0	0.402667	0	0.391167	0	0.3945	4.00588	0.388	3.82767	0.389167	3.89523	0.402667	3.45366	0.391167	0.51359
0.396167	0	0.389667	0	0.390833	0	0.405	0	0.392833	0	0.396167	4.08416	0.389667	3.76478	0.390833	3.74957	0.405	3.50271	0.392833	0.338516
0.397833	0	0.3915	0	0.3925	0	0.406833	0	0.3945	0	0.397833	4.14082	0.3915	3.67221	0.3925	3.59007	0.406833	3.55931	0.3945	0.167323
0.3995	0	0.393167	0	0.394333	0	0.4085	0	0.396333	0	0.3995	4.18688	0.393167	3.57546	0.394333	3.42461	0.4085	3.64135	0.396333	-0.00283684
0.401333	0	0.394833	0	0.396	0	0.410167	0	0.398167	0	0.401333	4.22186	0.394833	3.4602	0.396	3.28037	0.410167	3.75334	0.398167	-0.170293
0.403	0	0.396667	0	0.397667	0	0.411833	0	0.399833	0	0.403	4.26802	0.396667	3.33217	0.397667	3.15194	0.411833	3.87105	0.399833	-0.312877
0.408167	0	0.398333	0	0.399333	0	0.413667	0	0.4015	0	0.408167	4.40064	0.398333	3.19457	0.399333	3.04477	0.413667	4.0045	0.4015	-0.44451
0.41	0	0.4	0	0.401167	0	0.415333	0	0.403167	0	0.41	4.51587	0.4	3.05977	0.401167	2.96546	0.415333	4.16588	0.403167	-0.556117
0.411667	0	0.401667	0	0.402833	0	0.417	0	0.405	0	0.411667	4.63816	0.401667	2.94383	0.402833	2.933	0.417	4.33097	0.405	-0.643839
0.413333	0	0.4035	0	0.404667	0	0.418833	0	0.406667	0	0.413333	4.78113	0.4035	2.84658	0.404667	2.94537	0.418833	4.50294	0.406667	-0.716057
0.415167	0	0.405167	0	0.406333	0	0.421167	0	0.4085	0	0.415167	4.96009	0.405167	2.76703	0.406333	2.98866	0.421167	4.73086	0.4085	-0.76432
0.416833	0	0.406833	0	0.408	0	0.423	0	0.410167	0	0.416833	5.1282	0.406833	2.70844	0.408	3.0649	0.423	4.92073	0.410167	-0.793186
0.419	0	0.408667	0	0.409667	0	0.424667	0	0.411833	0	0.419	5.34693	0.408667	2.69167	0.409667	3.17643	0.424667	5.08412	0.411833	-0.8203
0.420667	0	0.410333	0	0.411333	0	0.426333	0	0.4135	0	0.420667	5.53793	0.410333	2.70592	0.411333	3.31782	0.426333	5.2265	0.4135	-0.824033
0.422333	0	0.412167	0	0.413167	0	0.428	0	0.415167	0	0.422333	5.72783	0.412167	2.7506	0.413167	3.49833	0.428	5.35812	0.415167	-0.805036
0.424167	0	0.413833	0	0.414833	0	0.429667	0	0.417	0	0.424167	5.92104	0.413833	2.81669	0.414833	3.70226	0.429667	5.4691	0.417	-0.768991
0.425833	0	0.4155	0	0.4165	0	0.4315	0	0.418667	0	0.425833	6.07786	0.4155	2.90845	0.4165	3.91064	0.4315	5.576	0.418667	-0.725357
0.4275	0	0.417333	0	0.418167	0	0.433167	0	0.420333	0	0.4275	6.23111	0.417333	3.0112	0.418167	4.11847	0.433167	5.67265	0.420333	-0.675304
0.429167	0	0.419	0	0.419833	0	0.434833	0	0.422167	0	0.429167	6.36539	0.419	3.11279	0.419833	4.31904	0.434833	5.73415	0.422167	-0.606577
0.431	0	0.420667	0	0.421667	0	0.4365	0	0.423833	0	0.431	6.49432	0.420667	3.21392	0.421667	4.51948	0.4365	5.78443	0.423833	-0.551969
0.432667	0	0.422333	0	0.423333	0	0.438333	0	0.4255	0	0.432667	6.60865	0.422333	3.30587	0.423333	4.68026	0.438333	5.82189	0.4255	-0.509961
0.4345	0	0.424	0	0.425	0	0.44	0	0.427167	0	0.4345	6.69866	0.424	3.3797	0.425	4.81165	0.44	5.84656	0.427167	-0.470141
0.436167	0	0.426167	0	0.426667	0	0.441667	0	0.429	0	0.436167	6.75244	0.426167	3.44975	0.426667	4.90717	0.441667	5.86397	0.429	-0.438179
0.437833	0	0.427833	0	0.4285	0	0.443333	0	0.430833	0	0.437833	6.77124	0.427833	3.46603	0.4285	4.98385	0.443333	5.88283	0.430833	-0.418992
0.439667	0	0.4295	0	0.430167	0	0.445167	0	0.4325	0	0.439667	6.76198	0.4295	3.44546	0.430167	5.02767	0.445167	5.89448	0.4325	-0.414554
0.441333	0	0.431167	0	0.431833	0	0.446833	0	0.434167	0	0.441333	6.73329	0.431167	3.40374	0.431833	5.05629	0.446833	5.91083	0.434167	-0.420158
0.443167	0	0.433	0	0.4335	0	0.448667	0	0.435833	0	0.443167	6.69334	0.433	3.33127	0.4335	5.07967	0.448667	5.93203	0.435833	-0.44353
0.444833	0	0.434667	0	0.435333	0	0.450333	0	0.4375	0	0.444833	6.6319	0.434667	3.23429	0.435333	5.09478	0.450333	5.95321	0.4375	-0.474661
0.4465	0	0.4365	0	0.437	0	0.452167	0	0.439167	0	0.4465	6.56204	0.4365	3.11838	0.437	5.09693	0.452167	5.98588	0.439167	-0.514742
0.448167	0	0.438167	0	0.438667	0	0.453833	0	0.441	0	0.448167	6.50488	0.438167	2.98225	0.438667	5.09238	0.453833	6.02355	0.441	-0.557404
0.45	0	0.439833	0	0.440333	0	0.456	0	0.442667	0	0.45	6.44934	0.439833	2.8496	0.440333	5.0949	0.456	6.05761	0.442667	-0.601313
0.451667	0	0.4415	0	0.442167	0	0.457667	0	0.4445	0	0.451667	6.41908	0.4415	2.71843	0.442167	5.10284	0.457667	6.09896	0.4445	-0.639935
0.453333	0	0.443333	0	0.443833	0	0.4595	0	0.446167	0	0.453333	6.41456	0.443333	2.58997	0.443833	5.11949	0.4595	6.14272	0.446167	-0.680886
0.455167	0	0.445	0	0.4455	0	0.461167	0	0.447833	0	0.455167	6.42553	0.445	2.46831	0.4455	5.1329	0.461167	6.19957	0.447833	-0.716212
0.456833	0	0.446667	0	0.447167	0	0.462833	0	0.4495	0	0.456833	6.46594	0.446667	2.33826	0.447167	5.14573	0.462833	6.274	0.4495	-0.749986
0.458667	0	0.448333	0	0.448833	0	0.464667	0	0.451167	0	0.458667	6.53847	0.448333	2.21627	0.448833	5.15772	0.464667	6.36095	0.451167	-0.783529
0.460333	0	0.4505	0	0.4505	0	0.466333	0	0.453	0	0.460333	6.6357	0.4505	2.08582	0.4505	5.16921	0.466333	6.45933	0.453	-0.81026
0.462	0	0.452333	0	0.452333	0	0.468167	0	0.454667	0	0.462	6.76679	0.452333	1.94946	0.452333	5.18012	0.468167	6.57052	0.454667	-0.833343
0.463667	0	0.4545	0	0.454	0	0.470333	0	0.456333	0	0.463667	6.91726	0.4545	1.79275	0.454	5.19245	0.470333	6.6928	0.456333	-0.860044
0.465333	0	0.456333	0	0.455667	0	0.472	0	0.458	0	0.465333	7.07252	0.456333	1.65325	0.455667	5.20872	0.472	6.81504	0.458	-0.882615
0.467167	0	0.458	0	0.4575	0	0.473667	0	0.459833	0	0.467167	7.2408	0.458	1.52634	0.4575	5.22518	0.473667	6.94743	0.459833	-0.903777
0.468833	0	0.459667	0	0.459167	0	0.475333	0	0.4615	0	0.468833	7.41047	0.459667	1.40139	0.459167	5.24684	0.475333	7.06265	0.4615	-0.926101
0.4705	0	0.4615	0	0.460833	0	0.477	0	0.463167	0	0.4705	7.56797	0.4615	1.28585	0.460833	5.27714	0.477	7.16674	0.463167	-0.940558
0.472167	0	0.463167	0	0.462667	0	0.478833	0	0.465	0	0.472167	7.72967	0.463167	1.19434	0.462667	5.3195	0.478833	7.26461	0.465	-0.95807
0.474	0	0.464833	0	0.464333	0	0.4805	0	0.466667	0	0.474	7.88056	0.464833	1.13347	0.464333	5.36039	0.4805	7.32972	0.466667	-0.985878
0.475667	0	0.466667	0	0.466	0	0.482167	0	0.4685	0	0.475667	7.99233	0.466667	1.10517	0.466	5.39971	0.482167	7.37985	0.4685	-1.02582
0.477333	0	0.468333	0	0.467667	0	0.483833	0	0.470167	0	0.477333	8.09129	0.468333	1.09824	0.467667	5.43096	0.483833	7.41339	0.470167	-1.084
0.479	0	0.47	0	0.469333	0	0.4855	0	0.471833	0	0.479	8.17051	0.47	1.09883	0.469333	5.45323	0.4855	7.42106	0.471833	-1.14217
0.480667	0	0.471667	0	0.471167	0	0.487167	0	0.4735	0	0.480667	8.22489	0.471667	1.12866	0.471167	5.46915	0.487167	7.42494	0.4735	-1.19876
0.4825	0	0.473333	0	0.472833	0	0.489	0	0.475333	0	0.4825	8.26433	0.473333	1.18652	0.472833	5.47642	0.489	7.42593	0.475333	-1.26783
0.484167	0	0.475	0	0.4745	0	0.490667	0	0.477	0	0.484167	8.2882	0.475	1.23673	0.4745	5.46208	0.490667	7.42342	0.477	-1.33888
0.486	0	0.476667	0	0.476167	0	0.4925	0	0.478667	0	0.486	8.30028	0.476667	1.30798	0.476167	5.43344	0.4925	7.43391	0.478667	-1.40281
0.487667	0	0.4785	0	0.478	0	0.494167	0	0.4805	0	0.487667	8.32451	0.4785	1.39549	0.478	5.40449	0.494167	7.45484	0.4805	-1.46285
0.489333	0	0.480167	0	0.479667	0	0.495833	0	0.482167	0	0.489333	8.36041	0.480167	1.48425	0.479667	5.36442	0.495833	7.49945	0.482167	-1.52225
0.491	0	0.481833	0	0.481333	0	0.4975	0	0.483833	0	0.491	8.40751	0.481833	1.57093	0.481333	5.32258	0.4975	7.56503	0.483833	-1.57708
0.492833	0	0.4835	0	0.483167	0	0.499333	0	0.4855	0	0.492833	8.4754	0.4835	1.64449	0.483167	5.28691	0.499333	7.62793	0.4855	-1.62451
0.4945	0	0.485333	0	0.484833	0	0.501	0	0.487333	0	0.4945	8.55918	0.485333	1.70348	0.484833	5.24883	0.501	7.68388	0.487333	-1.66973
0.496167	0	0.487	0	0.4865	0	0.502667	0	0.489	0	0.496167	8.66933	0.487	1.76618	0.4865	5.22129	0.502667	7.75734	0.489	-1.71491
0.498167	0	0.488667	0	0.488333	0	0.5045	0	0.490833	0	0.498167	8.79153	0.488667	1.81869	0.488333	5.19853	0.5045	7.81977	0.490833	-1.76049
0.499833	0	0.4905	0	0.49	0	0.506167	0	0.4925	0	0.499833	8.89507	0.4905	1.84981	0.49	5.18807	0.506167	7.86748	0.4925	-1.81453
0.5015	0	0.492167	0	0.491833	0	0.508333	0	0.494167	0	0.5015	8.98037	0.492167	1.8695	0.491833	5.20494	0.508333	7.89126	0.494167	-1.87041
0.503167	0	0.493833	0	0.4935	0	0.510167	0	0.495833	0	0.503167	9.04732	0.493833	1.86975	0.4935	5.23318	0.510167	7.90673	0.495833	-1.92507
0.505	0	0.495667	0	0.495167	0	0.511833	0	0.4975	0	0.505	9.09682	0.495667	1.86355	0.495167	5.27656	0.511833	7.91022	0.4975	-1.9849
0.506667	0	0.497333	0	0.496833	0	0.513667	0	0.499167	0	0.506667	9.12844	0.497333	1.84982	0.496833	5.33731	0.513667	7.90109	0.499167	-2.04756
0.508667	0	0.499167	0	0.4985	0	0.515333	0	0.500833	0	0.508667	9.13483	0.499167	1.81371	0.4985	5.40432	0.515333	7.88202	0.500833	-2.11507
0.510333	0	0.500833	0	0.500333	0	0.517167	0	0.502667	0	0.510333	9.14227	0.500833	1.7676	0.500333	5.4671	0.517167	7.85349	0.502667	-2.17519
0.512	0	0.5025	0	0.502	0	0.518833	0	0.504333	0	0.512	9.1478	0.5025	1.7188	0.502	5.53777	0.518833	7.82996	0.504333	-2.22995
0.513833	0	0.504333	0	0.503667	0	0.5205	0	0.506167	0	0.513833	9.15279	0.504333	1.66039	0.503667	5.59494	0.5205	7.79177	0.506167	-2.2752
0.5155	0	0.506	0	0.5055	0	0.522333	0	0.507833	0	0.5155	9.16836	0.506	1.59466	0.5055	5.65588	0.522333	7.7351	0.507833	-2.32245
0.517167	0	0.507667	0	0.507167	0	0.524	0	0.5095	0	0.517167	9.1855	0.507667	1.52545	0.507167	5.69609	0.524	7.68012	0.5095	-2.36246
0.519	0	0.5095	0	0.509	0	0.525667	0	0.511333	0	0.519	9.20297	0.5095	1.45184	0.509	5.71327	0.525667	7.61267	0.511333	-2.4079
0.520667	0	0.511167	0	0.510667	0	0.5275	0	0.513	0	0.520667	9.2095	0.511167	1.38535	0.510667	5.72111	0.5275	7.53573	0.513	-2.44569
0.522333	0	0.512833	0	0.5125	0	0.529167	0	0.514667	0	0.522333	9.19552	0.512833	1.3227	0.5125	5.71427	0.529167	7.45404	0.514667	-2.47816
0.524	0	0.5145	0	0.514167	0	0.530833	0	0.516667	0	0.524	9.16275	0.5145	1.26311	0.514167	5.69962	0.530833	7.35985	0.516667	-2.51692
0.525667	0	0.516167	0	0.515833	0	0.532667	0	0.5185	0	0.525667	9.10951	0.516167	1.21221	0.515833	5.67022	0.532667	7.26394	0.5185	-2.54099
0.527333	0	0.517833	0	0.517667	0	0.534333	0	0.520167	0	0.527333	9.03552	0.517833	1.16116	0.517667	5.6317	0.534333	7.18372	0.520167	-2.55824
0.529	0	0.519667	0	0.519333	0	0.536667	0	0.522	0	0.529	8.94509	0.519667	1.10964	0.519333	5.58596	0.536667	7.10285	0.522	-2.58278
0.530833	0	0.521333	0	0.521	0	0.5385	0	0.523667	0	0.530833	8.82526	0.521333	1.05445	0.521	5.52684	0.5385	7.07277	0.523667	-2.61
0.5325	0	0.523	0	0.522833	0	0.540167	0	0.525333	0	0.5325	8.71127	0.523	0.993832	0.522833	5.45123	0.540167	7.06402	0.525333	-2.6334
0.534333	0	0.524833	0	0.5245	0	0.541833	0	0.527167	0	0.534333	8.5971	0.524833	0.92444	0.5245	5.37337	0.541833	7.0788	0.527167	-2.66205
0.536	0	0.5265	0	0.526167	0	0.5435	0	0.528833	0	0.536	8.50686	0.5265	0.848474	0.526167	5.27809	0.5435	7.1148	0.528833	-2.68263
0.537667	0	0.528167	0	0.527833	0	0.545333	0	0.5305	0	0.537667	8.43427	0.528167	0.770144	0.527833	5.17417	0.545333	7.17839	0.5305	-2.7067
0.539333	0	0.529833	0	0.529667	0	0.547	0	0.532333	0	0.539333	8.38606	0.529833	0.679588	0.529667	5.03729	0.547	7.26911	0.532333	-2.73699
0.541	0	0.531667	0	0.531333	0	0.548667	0	0.534	0	0.541	8.36854	0.531667	0.569689	0.531333	4.89861	0.548667	7.38774	0.534	-2.74833
0.542833	0	0.533333	0	0.533	0	0.5505	0	0.535833	0	0.542833	8.38115	0.533333	0.468998	0.533	4.76512	0.5505	7.51179	0.535833	-2.74979
0.5445	0	0.535167	0	0.534667	0	0.552167	0	0.5375	0	0.5445	8.42398	0.535167	0.367305	0.534667	4.63647	0.552167	7.63761	0.5375	-2.74155
0.546333	0	0.536833	0	0.5365	0	0.553833	0	0.539167	0	0.546333	8.48508	0.536833	0.288959	0.5365	4.51635	0.553833	7.76553	0.539167	-2.73068
0.548	0	0.5385	0	0.538167	0	0.555667	0	0.541	0	0.548	8.57054	0.5385	0.216919	0.538167	4.4163	0.555667	7.88662	0.541	-2.72066
0.549833	0	0.540167	0	0.54	0	0.557333	0	0.542667	0	0.549833	8.66415	0.540167	0.162999	0.54	4.32233	0.557333	7.99579	0.542667	-2.71024
0.5515	0	0.542	0	0.541667	0	0.559	0	0.544333	0	0.5515	8.76168	0.542	0.131305	0.541667	4.24457	0.559	8.09346	0.544333	-2.70649
0.553333	0	0.543667	0	0.543333	0	0.560833	0	0.546167	0	0.553333	8.86197	0.543667	0.1147	0.543333	4.18027	0.560833	8.18319	0.546167	-2.7021
0.555	0	0.545333	0	0.545	0	0.5625	0	0.547833	0	0.555	8.95752	0.545333	0.0938792	0.545	4.12258	0.5625	8.24725	0.547833	-2.69912
0.556833	0	0.547	0	0.546667	0	0.564167	0	0.5495	0	0.556833	9.05493	0.547	0.0714964	0.546667	4.07503	0.564167	8.30645	0.5495	-2.71132
0.5585	0	0.548833	0	0.5485	0	0.566	0	0.551333	0	0.5585	9.14449	0.548833	0.063921	0.5485	4.03139	0.566	8.37428	0.551333	-2.72698
0.560167	0	0.5505	0	0.550167	0	0.567667	0	0.553	0	0.560167	9.22491	0.5505	0.0358743	0.550167	3.98854	0.567667	8.43157	0.553	-2.75446
0.562	0	0.552333	0	0.552	0	0.569333	0	0.554833	0	0.562	9.30727	0.552333	-0.00943292	0.552	3.9607	0.569333	8.49912	0.554833	-2.78927
0.563833	0	0.554	0	0.553667	0	0.571167	0	0.5565	0	0.563833	9.39058	0.554	-0.0770424	0.553667	3.93895	0.571167	8.5879	0.5565	-2.8254
0.5655	0	0.555667	0	0.555333	0	0.572833	0	0.558167	0	0.5655	9.46457	0.555667	-0.153221	0.555333	3.92449	0.572833	8.67938	0.558167	-2.84798
0.567333	0	0.557333	0	0.557	0	0.5745	0	0.559833	0	0.567333	9.53991	0.557333	-0.232451	0.557	3.92747	0.5745	8.77099	0.559833	-2.85442
0.569	0	0.559167	0	0.558833	0	0.576333	0	0.561667	0	0.569	9.60863	0.559167	-0.301434	0.558833	3.94782	0.576333	8.88226	0.561667	-2.84124
0.570833	0	0.560833	0	0.5605	0	0.578	0	0.563333	0	0.570833	9.69828	0.560833	-0.364403	0.5605	3.98456	0.578	8.9929	0.563333	-2.80506
0.5725	0	0.5625	0	0.562167	0	0.579667	0	0.565167	0	0.5725	9.79033	0.5625	-0.394218	0.562167	4.04949	0.579667	9.10156	0.565167	-2.74375
0.574167	0	0.564167	0	0.563833	0	0.581667	0	0.566833	0	0.574167	9.87767	0.564167	-0.382434	0.563833	4.12827	0.581667	9.22061	0.566833	-2.67221
0.575833	0	0.566	0	0.565667	0	0.583333	0	0.5685	0	0.575833	9.98257	0.566	-0.339551	0.565667	4.23216	0.583333	9.34037	0.5685	-2.58024
0.5775	0	0.567667	0	0.567333	0	0.585167	0	0.570167	0	0.5775	10.0922	0.567667	-0.270938	0.567333	4.33355	0.585167	9.48083	0.570167	-2.47095
0.579333	0	0.569333	0	0.569	0	0.587167	0	0.571833	0	0.579333	10.2139	0.569333	-0.162942	0.569	4.43405	0.587167	9.61975	0.571833	-2.34947
0.581	0	0.571	0	0.570667	0	0.589333	0	0.5735	0	0.581	10.3116	0.571	-0.0203837	0.570667	4.54415	0.589333	9.76329	0.5735	-2.23229
0.582667	0	0.572833	0	0.5725	0	0.591	0	0.575333	0	0.582667	10.4187	0.572833	0.146748	0.5725	4.65731	0.591	9.89576	0.575333	-2.10978
0.584833	0	0.5745	0	0.574167	0	0.592667	0	0.577	0	0.584833	10.5438	0.5745	0.309303	0.574167	4.75666	0.592667	10.0433	0.577	-2.00315
0.5865	0	0.576167	0	0.575833	0	0.594333	0	0.578833	0	0.5865	10.6479	0.576167	0.471041	0.575833	4.85901	0.594333	10.2001	0.578833	-1.90792
0.588167	0	0.578	0	0.5775	0	0.596167	0	0.581	0	0.588167	10.7409	0.578	0.627755	0.5775	4.95885	0.596167	10.3622	0.581	-1.80673
0.59	0	0.579667	0	0.579333	0	0.597833	0	0.582667	0	0.59	10.8308	0.579667	0.751257	0.579333	5.05342	0.597833	10.5298	0.582667	-1.73721
0.591667	0	0.581333	0	0.581	0	0.5995	0	0.584333	0	0.591667	10.9199	0.581333	0.842474	0.581	5.13145	0.5995	10.7028	0.584333	-1.6617
0.593333	0	0.583	0	0.582667	0	0.601167	0	0.586	0	0.593333	11.0135	0.583	0.91222	0.582667	5.22491	0.601167	10.8745	0.586	-1.57788
0.595167	0	0.584667	0	0.5845	0	0.603	0	0.587833	0	0.595167	11.1008	0.584667	0.963891	0.5845	5.32917	0.603	11.0441	0.587833	-1.47912
0.596833	0	0.5865	0	0.586167	0	0.604667	0	0.5895	0	0.596833	11.1702	0.5865	1.00768	0.586167	5.44132	0.604667	11.2169	0.5895	-1.37424
0.5985	0	0.588167	0	0.587833	0	0.607	0	0.591333	0	0.5985	11.2435	0.588167	1.03414	0.587833	5.54289	0.607	11.419	0.591333	-1.23851
0.600333	0	0.589833	0	0.5895	0	0.608667	0	0.593	0	0.600333	11.315	0.589833	1.05887	0.5895	5.65438	0.608667	11.6053	0.593	-1.08495
0.602	0	0.591667	0	0.591333	0	0.6105	0	0.594667	0	0.602	11.3691	0.591667	1.10057	0.591333	5.78921	0.6105	11.8022	0.594667	-0.929483
0.603833	0	0.593333	0	0.593	0	0.612167	0	0.5965	0	0.603833	11.4172	0.593333	1.15238	0.593	5.93315	0.612167	12.0002	0.5965	-0.778269
0.6055	0	0.595	0	0.594667	0	0.614333	0	0.598167	0	0.6055	11.447	0.595	1.22065	0.594667	6.08541	0.614333	12.2414	0.598167	-0.624732
0.607167	0	0.596667	0	0.596333	0	0.616	0	0.599833	0	0.607167	11.4983	0.596667	1.30604	0.596333	6.24206	0.616	12.4635	0.599833	-0.473291
0.609	0	0.598333	0	0.598167	0	0.617833	0	0.601833	0	0.609	11.5751	0.598333	1.41413	0.598167	6.41992	0.617833	12.7038	0.601833	-0.334553
0.610667	0	0.6	0	0.599833	0	0.6195	0	0.6035	0	0.610667	11.6571	0.6	1.53502	0.599833	6.58595	0.6195	12.947	0.6035	-0.227837
0.6125	0	0.601833	0	0.6015	0	0.621167	0	0.605167	0	0.6125	11.7706	0.601833	1.67206	0.6015	6.7455	0.621167	13.1842	0.605167	-0.140864
0.614167	0	0.6035	0	0.603333	0	0.623	0	0.607	0	0.614167	11.9148	0.6035	1.8022	0.603333	6.88809	0.623	13.4325	0.607	-0.0519553
0.615833	0	0.605333	0	0.605	0	0.624667	0	0.608667	0	0.615833	12.0868	0.605333	1.94435	0.605	7.0205	0.624667	13.664	0.608667	0.0238782
0.617667	0	0.607	0	0.606833	0	0.626333	0	0.6105	0	0.617667	12.3005	0.607	2.08872	0.606833	7.15136	0.626333	13.87	0.6105	0.0955741
0.619667	0	0.608667	0	0.6085	0	0.628	0	0.612167	0	0.619667	12.5475	0.608667	2.24023	0.6085	7.2679	0.628	14.0692	0.612167	0.169336
0.6215	0	0.6105	0	0.610167	0	0.629667	0	0.613833	0	0.6215	12.7873	0.6105	2.40012	0.610167	7.36247	0.629667	14.2404	0.613833	0.272517
0.623167	0	0.612167	0	0.612	0	0.6315	0	0.615667	0	0.623167	13.0222	0.612167	2.5536	0.612	7.45509	0.6315	14.4079	0.615667	0.39795
0.624833	0	0.613833	0	0.613667	0	0.633333	0	0.617333	0	0.624833	13.2418	0.613833	2.72791	0.613667	7.54115	0.633333	14.5552	0.617333	0.519986
0.6265	0	0.615667	0	0.615333	0	0.635	0	0.619	0	0.6265	13.4363	0.615667	2.92	0.615333	7.62676	0.635	14.6798	0.619	0.672106
0.628167	0	0.617333	0	0.617167	0	0.636667	0	0.620667	0	0.628167	13.5987	0.617333	3.10469	0.617167	7.7239	0.636667	14.7834	0.620667	0.819577
0.63	0	0.619	0	0.618833	0	0.638333	0	0.6225	0	0.63	13.7208	0.619	3.29861	0.618833	7.8324	0.638333	14.8843	0.6225	0.963648
0.631667	0	0.620833	0	0.620667	0	0.640167	0	0.624167	0	0.631667	13.7945	0.620833	3.50072	0.620667	7.9512	0.640167	14.9851	0.624167	1.08441
0.633333	0	0.6225	0	0.622333	0	0.641833	0	0.625833	0	0.633333	13.8238	0.6225	3.68346	0.622333	8.0651	0.641833	15.064	0.625833	1.18842
0.635	0	0.624167	0	0.624	0	0.6435	0	0.627667	0	0.635	13.8072	0.624167	3.85073	0.624	8.1522	0.6435	15.1392	0.627667	1.28142
0.636833	0	0.626	0	0.625667	0	0.645167	0	0.629333	0	0.636833	13.7727	0.626	4.01856	0.625667	8.23331	0.645167	15.2187	0.629333	1.35081
0.6385	0	0.627667	0	0.627333	0	0.647333	0	0.631	0	0.6385	13.7162	0.627667	4.15919	0.627333	8.30653	0.647333	15.3075	0.631	1.42132
0.640333	0	0.6295	0	0.629167	0	0.6495	0	0.632667	0	0.640333	13.6578	0.6295	4.28865	0.629167	8.3583	0.6495	15.3845	0.632667	1.49538
0.642167	0	0.631167	0	0.630833	0	0.651167	0	0.6345	0	0.642167	13.6034	0.631167	4.40281	0.630833	8.39578	0.651167	15.4629	0.6345	1.57886
0.643833	0	0.632833	0	0.6325	0	0.653	0	0.636167	0	0.643833	13.5557	0.632833	4.5001	0.6325	8.41585	0.653	15.5584	0.636167	1.69048
0.6455	0	0.635	0	0.634167	0	0.654667	0	0.637833	0	0.6455	13.5132	0.635	4.5998	0.634167	8.4165	0.654667	15.6661	0.637833	1.82834
0.647333	0	0.636667	0	0.636	0	0.656333	0	0.6395	0	0.647333	13.4984	0.636667	4.69267	0.636	8.44199	0.656333	15.7808	0.6395	1.99977
0.649	0	0.6385	0	0.637667	0	0.658	0	0.641333	0	0.649	13.4986	0.6385	4.78961	0.637667	8.48336	0.658	15.9052	0.641333	2.20868
0.650667	0	0.640167	0	0.639333	0	0.659833	0	0.643	0	0.650667	13.5121	0.640167	4.87071	0.639333	8.53437	0.659833	16.0359	0.643	2.46678
0.6525	0	0.642	0	0.641167	0	0.6615	0	0.644667	0	0.6525	13.5364	0.642	4.96066	0.641167	8.62396	0.6615	16.174	0.644667	2.75357
0.654167	0	0.643667	0	0.642833	0	0.663167	0	0.6465	0	0.654167	13.5721	0.643667	5.05611	0.642833	8.73237	0.663167	16.3079	0.6465	3.05788
0.656	0	0.645333	0	0.6445	0	0.665	0	0.648167	0	0.656	13.6146	0.645333	5.14624	0.6445	8.86624	0.665	16.439	0.648167	3.38374
0.657667	0	0.647167	0	0.646333	0	0.666667	0	0.649833	0	0.657667	13.6432	0.647167	5.2369	0.646333	9.01982	0.666667	16.5735	0.649833	3.70745
0.659333	0	0.648833	0	0.648	0	0.668333	0	0.6515	0	0.659333	13.6506	0.648833	5.30988	0.648	9.17502	0.668333	16.7105	0.6515	4.01814
0.661	0	0.6505	0	0.649833	0	0.67	0	0.653333	0	0.661	13.6391	0.6505	5.36837	0.649833	9.33722	0.67	16.8671	0.653333	4.31496
0.662833	0	0.652333	0	0.6515	0	0.671667	0	0.655	0	0.662833	13.6118	0.652333	5.41197	0.6515	9.49713	0.671667	17.0326	0.655	4.59292
0.6645	0	0.654	0	0.653167	0	0.673333	0	0.656667	0	0.6645	13.5587	0.654	5.44722	0.653167	9.62853	0.673333	17.2014	0.656667	4.85668
0.666167	0	0.655667	0	0.655	0	0.675	0	0.6585	0	0.666167	13.4773	0.655667	5.47211	0.655	9.7479	0.675	17.3814	0.6585	5.09411
0.668	0	0.6575	0	0.656667	0	0.676833	0	0.660167	0	0.668	13.3819	0.6575	5.4932	0.656667	9.84662	0.676833	17.5917	0.660167	5.30197
0.669667	0	0.659167	0	0.658333	0	0.6785	0	0.661833	0	0.669667	13.2912	0.659167	5.5108	0.658333	9.92223	0.6785	17.8068	0.661833	5.48629
0.671333	0	0.661	0	0.660167	0	0.680167	0	0.663667	0	0.671333	13.2061	0.661	5.51537	0.660167	9.97996	0.680167	18.0372	0.663667	5.64321
0.673	0	0.662667	0	0.661833	0	0.682	0	0.665333	0	0.673	13.1336	0.662667	5.53528	0.661833	10.0114	0.682	18.2949	0.665333	5.8091
0.674833	0	0.664333	0	0.6635	0	0.683667	0	0.667	0	0.674833	13.0829	0.664333	5.5701	0.6635	10.0125	0.683667	18.5535	0.667	5.95679
0.6765	0	0.666167	0	0.665167	0	0.685333	0	0.668667	0	0.6765	13.0424	0.666167	5.62528	0.665167	9.99907	0.685333	18.831	0.668667	6.1146
0.678167	0	0.667833	0	0.668667	0	0.687	0	0.670333	0	0.678167	13.0148	0.667833	5.70783	0.668667	9.98696	0.687	19.1157	0.670333	6.29316
0.68	0	0.6695	0	0.670333	0	0.688667	0	0.672167	0	0.68	13.0102	0.6695	5.81586	0.670333	9.97747	0.688667	19.4014	0.672167	6.49809
0.681667	0	0.671167	0	0.672167	0	0.6905	0	0.673833	0	0.681667	13.0078	0.671167	5.95103	0.672167	9.98076	0.6905	19.7058	0.673833	6.71596
0.6835	0	0.673	0	0.673833	0	0.692167	0	0.6755	0	0.6835	13.0244	0.673	6.13518	0.673833	9.97661	0.692167	20.0107	0.6755	6.95774
0.685167	0	0.674667	0	0.6755	0	0.693833	0	0.677167	0	0.685167	13.0294	0.674667	6.32901	0.6755	9.98404	0.693833	20.3172	0.677167	7.20925
0.686833	0	0.676333	0	0.677167	0	0.695667	0	0.679	0	0.686833	13.0215	0.676333	6.53308	0.677167	10.0102	0.695667	20.6312	0.679	7.46393
0.6885	0	0.678	0	0.679	0	0.697333	0	0.680667	0	0.6885	12.9923	0.678	6.749	0.679	10.0506	0.697333	20.9595	0.680667	7.70644
0.690167	0	0.679833	0	0.680667	0	0.699	0	0.6825	0	0.690167	12.9469	0.679833	6.97071	0.680667	10.1058	0.699	21.31	0.6825	7.94765
0.691833	0	0.6815	0	0.682333	0	0.700833	0	0.684167	0	0.691833	12.8904	0.6815	7.17043	0.682333	10.1868	0.700833	21.6514	0.684167	8.14409
0.693667	0	0.683333	0	0.684	0	0.7025	0	0.685833	0	0.693667	12.8349	0.683333	7.36035	0.684	10.2682	0.7025	21.9775	0.685833	8.30794
0.695333	0	0.685	0	0.685667	0	0.704333	0	0.687667	0	0.695333	12.7878	0.685	7.49844	0.685667	10.3608	0.704333	22.2823	0.687667	8.43719
0.697	0	0.686667	0	0.6875	0	0.706	0	0.689333	0	0.697	12.7533	0.686667	7.61669	0.6875	10.4737	0.706	22.5628	0.689333	8.51147
0.698833	0	0.6885	0	0.689333	0	0.707667	0	0.691167	0	0.698833	12.7435	0.6885	7.70667	0.689333	10.5747	0.707667	22.8065	0.691167	8.56265
0.701	0	0.690167	0	0.691	0	0.7095	0	0.692833	0	0.701	12.7648	0.690167	7.74256	0.691	10.6924	0.7095	23.0383	0.692833	8.57307
0.702833	0	0.691833	0	0.692667	0	0.711167	0	0.6945	0	0.702833	12.8114	0.691833	7.75606	0.692667	10.8133	0.711167	23.2331	0.6945	8.55565
0.7045	0	0.6935	0	0.694333	0	0.712833	0	0.696333	0	0.7045	12.8639	0.6935	7.75556	0.694333	10.9341	0.712833	23.3959	0.696333	8.53528
0.706667	0	0.695333	0	0.696	0	0.715167	0	0.698	0	0.706667	12.9325	0.695333	7.74683	0.696	11.064	0.715167	23.5727	0.698	8.50761
0.708333	0	0.697	0	0.697833	0	0.716833	0	0.699667	0	0.708333	12.9969	0.697	7.73771	0.697833	11.2071	0.716833	23.7157	0.699667	8.48956
0.71	0	0.698833	0	0.6995	0	0.7185	0	0.701333	0	0.71	13.0629	0.698833	7.74524	0.6995	11.3684	0.7185	23.854	0.701333	8.47065
0.711833	0	0.7005	0	0.701333	0	0.720333	0	0.703167	0	0.711833	13.1012	0.7005	7.7716	0.701333	11.5451	0.720333	23.9745	0.703167	8.46155
0.7135	0	0.702167	0	0.703	0	0.722	0	0.704833	0	0.7135	13.1086	0.702167	7.82859	0.703	11.7391	0.722	24.0997	0.704833	8.43786
0.7155	0	0.704167	0	0.704667	0	0.723667	0	0.7065	0	0.7155	13.1007	0.704167	7.88383	0.704667	11.9196	0.723667	24.2188	0.7065	8.41792
0.717333	0	0.705833	0	0.706333	0	0.725333	0	0.708333	0	0.717333	13.0714	0.705833	7.96823	0.706333	12.0958	0.725333	24.3368	0.708333	8.39686
0.719	0	0.7075	0	0.708	0	0.727167	0	0.71	0	0.719	13.0246	0.7075	8.07997	0.708	12.2662	0.727167	24.4657	0.71	8.37225
0.720667	0	0.709167	0	0.709833	0	0.728833	0	0.711833	0	0.720667	12.9701	0.709167	8.21232	0.709833	12.4351	0.728833	24.5918	0.711833	8.34801
0.7225	0	0.711	0	0.7115	0	0.7305	0	0.7135	0	0.7225	12.9285	0.711	8.37247	0.7115	12.5803	0.7305	24.7326	0.7135	8.32661
0.724167	0	0.712667	0	0.713333	0	0.732167	0	0.715167	0	0.724167	12.8898	0.712667	8.54368	0.713333	12.7134	0.732167	24.904	0.715167	8.30971
0.725833	0	0.7145	0	0.715	0	0.734	0	0.716833	0	0.725833	12.8719	0.7145	8.74559	0.715	12.8324	0.734	25.1059	0.716833	8.31524
0.727667	0	0.716167	0	0.716833	0	0.735667	0	0.718667	0	0.727667	12.8724	0.716167	8.95646	0.716833	12.9505	0.735667	25.3283	0.718667	8.33156
0.729333	0	0.717833	0	0.7185	0	0.737333	0	0.720333	0	0.729333	12.89	0.717833	9.17321	0.7185	13.0656	0.737333	25.5916	0.720333	8.34393
0.731	0	0.7195	0	0.720333	0	0.739167	0	0.722167	0	0.731	12.9106	0.7195	9.38844	0.720333	13.1742	0.739167	25.8914	0.722167	8.39457
0.732833	0	0.721333	0	0.722	0	0.740833	0	0.723833	0	0.732833	12.9529	0.721333	9.64361	0.722	13.2988	0.740833	26.2033	0.723833	8.43651
0.7345	0	0.723	0	0.723833	0	0.7425	0	0.7255	0	0.7345	13.0002	0.723	9.87676	0.723833	13.4311	0.7425	26.517	0.7255	8.48337
0.736167	0	0.724667	0	0.7255	0	0.744167	0	0.727167	0	0.736167	13.0459	0.724667	10.087	0.7255	13.539	0.744167	26.835	0.727167	8.53598
0.738	0	0.726333	0	0.727167	0	0.746	0	0.729	0	0.738	13.1	0.726333	10.3067	0.727167	13.6335	0.746	27.157	0.729	8.59159
0.739667	0	0.728167	0	0.729	0	0.747667	0	0.730667	0	0.739667	13.1486	0.728167	10.5159	0.729	13.7171	0.747667	27.446	0.730667	8.62124
0.741333	0	0.729833	0	0.730667	0	0.749333	0	0.732333	0	0.741333	13.1945	0.729833	10.7107	0.730667	13.7789	0.749333	27.7075	0.732333	8.66091
0.743167	0	0.7315	0	0.732333	0	0.751167	0	0.734167	0	0.743167	13.2252	0.7315	10.8901	0.732333	13.8356	0.751167	27.9396	0.734167	8.69593
0.744833	0	0.733333	0	0.734167	0	0.752833	0	0.735833	0	0.744833	13.2367	0.733333	11.0522	0.734167	13.8825	0.752833	28.1385	0.735833	8.72581
0.7465	0	0.735	0	0.735833	0	0.7545	0	0.7375	0	0.7465	13.2324	0.735	11.1983	0.735833	13.9131	0.7545	28.3068	0.7375	8.75954
0.748333	0	0.736667	0	0.7375	0	0.756167	0	0.739333	0	0.748333	13.2249	0.736667	11.3398	0.7375	13.9696	0.756167	28.4427	0.739333	8.80906
0.75	0	0.7385	0	0.739333	0	0.758	0	0.741	0	0.75	13.1887	0.7385	11.4799	0.739333	14.0462	0.758	28.5359	0.741	8.86203
0.751833	0	0.740167	0	0.741	0	0.759667	0	0.742667	0	0.751833	13.1331	0.740167	11.6138	0.741	14.1282	0.759667	28.6064	0.742667	8.91208
0.7535	0	0.741833	0	0.742667	0	0.761333	0	0.7445	0	0.7535	13.0566	0.741833	11.736	0.742667	14.2306	0.761333	28.6601	0.7445	8.97424
0.755167	0	0.7435	0	0.744333	0	0.763167	0	0.746167	0	0.755167	12.9722	0.7435	11.8545	0.744333	14.3606	0.763167	28.7018	0.746167	9.0268
0.756833	0	0.745167	0	0.746	0	0.764833	0	0.748	0	0.756833	12.8767	0.745167	11.9727	0.746	14.5128	0.764833	28.7321	0.748	9.08789
0.7585	0	0.746833	0	0.747833	0	0.7665	0	0.749667	0	0.7585	12.7705	0.746833	12.091	0.747833	14.6807	0.7665	28.7613	0.749667	9.1399
0.760333	0	0.748667	0	0.7495	0	0.768167	0	0.751333	0	0.760333	12.6551	0.748667	12.22	0.7495	14.8513	0.768167	28.817	0.751333	9.19082
0.762	0	0.750333	0	0.751167	0	0.77	0	0.753167	0	0.762	12.5413	0.750333	12.3437	0.751167	15.0206	0.77	28.8704	0.753167	9.22164
0.763667	0	0.752	0	0.752833	0	0.771667	0	0.754833	0	0.763667	12.4372	0.752	12.4745	0.752833	15.188	0.771667	28.9415	0.754833	9.24784
0.765333	0	0.753667	0	0.754667	0	0.773333	0	0.7565	0	0.765333	12.3345	0.753667	12.6089	0.754667	15.326	0.773333	29.0264	0.7565	9.24344
0.767	0	0.755333	0	0.756333	0	0.775	0	0.758167	0	0.767	12.2512	0.755333	12.7408	0.756333	15.424	0.775	29.122	0.758167	9.20622
0.768667	0	0.757167	0	0.758	0	0.776833	0	0.76	0	0.768667	12.1826	0.757167	12.8648	0.758	15.488	0.776833	29.2247	0.76	9.13967
0.7705	0	0.758833	0	0.759667	0	0.7785	0	0.761667	0	0.7705	12.1128	0.758833	12.9847	0.759667	15.5274	0.7785	29.348	0.761667	9.05464
0.772167	0	0.760667	0	0.761333	0	0.780167	0	0.763333	0	0.772167	12.058	0.760667	13.0824	0.761333	15.548	0.780167	29.4954	0.763333	8.94186
0.773833	0	0.762333	0	0.763167	0	0.782	0	0.765	0	0.773833	12.0189	0.762333	13.1694	0.763167	15.5516	0.782	29.6981	0.765	8.79164
0.7755	0	0.764167	0	0.764833	0	0.783667	0	0.766667	0	0.7755	11.9864	0.764167	13.2236	0.764833	15.5331	0.783667	29.907	0.766667	8.62128
0.777333	0	0.765833	0	0.7665	0	0.785333	0	0.7685	0	0.777333	11.9645	0.765833	13.2506	0.7665	15.5157	0.785333	30.0872	0.7685	8.44166
0.779	0	0.7675	0	0.768333	0	0.787	0	0.770167	0	0.779	11.9592	0.7675	13.2496	0.768333	15.5015	0.787	30.2711	0.770167	8.24887
0.780667	0	0.769333	0	0.77	0	0.788833	0	0.772167	0	0.780667	11.9503	0.769333	13.212	0.77	15.4899	0.788833	30.4418	0.772167	8.03225
0.782333	0	0.771167	0	0.771833	0	0.7905	0	0.773833	0	0.782333	11.9383	0.771167	13.1403	0.771833	15.4894	0.7905	30.6074	0.773833	7.83579
0.784167	0	0.772833	0	0.7735	0	0.792667	0	0.7755	0	0.784167	11.913	0.772833	13.0652	0.7735	15.5042	0.792667	30.7467	0.7755	7.64498
0.785833	0	0.774667	0	0.775167	0	0.7945	0	0.777333	0	0.785833	11.876	0.774667	12.9743	0.775167	15.5194	0.7945	30.9183	0.777333	7.46009
0.7875	0	0.776333	0	0.777	0	0.796167	0	0.779	0	0.7875	11.8309	0.776333	12.8774	0.777	15.5396	0.796167	31.0996	0.779	7.287
0.789167	0	0.778167	0	0.778667	0	0.797833	0	0.780667	0	0.789167	11.7701	0.778167	12.7876	0.778667	15.5744	0.797833	31.2918	0.780667	7.12606
0.790833	0	0.779833	0	0.7805	0	0.7995	0	0.782333	0	0.790833	11.6885	0.779833	12.7098	0.7805	15.604	0.7995	31.5129	0.782333	6.98115
0.792667	0	0.7815	0	0.782167	0	0.801333	0	0.784167	0	0.792667	11.5923	0.7815	12.6395	0.782167	15.643	0.801333	31.739	0.784167	6.83242
0.794333	0	0.783167	0	0.783833	0	0.803333	0	0.785833	0	0.794333	11.4956	0.783167	12.5785	0.783833	15.6587	0.803333	31.9986	0.785833	6.68008
0.796	0	0.784833	0	0.785667	0	0.805	0	0.7875	0	0.796	11.3944	0.784833	12.5212	0.785667	15.6753	0.805	32.2542	0.7875	6.53132
0.797833	0	0.786667	0	0.787333	0	0.806833	0	0.789167	0	0.797833	11.2939	0.786667	12.4624	0.787333	15.7103	0.806833	32.5292	0.789167	6.38486
0.7995	0	0.788333	0	0.789	0	0.8085	0	0.791	0	0.7995	11.2142	0.788333	12.4133	0.789	15.7495	0.8085	32.8072	0.791	6.22758
0.801167	0	0.79	0	0.790667	0	0.810167	0	0.792667	0	0.801167	11.1534	0.79	12.3599	0.790667	15.799	0.810167	33.0799	0.792667	6.09105
0.802833	0	0.791667	0	0.792333	0	0.811833	0	0.794333	0	0.802833	11.1202	0.791667	12.3272	0.792333	15.8762	0.811833	33.3517	0.794333	5.97602
0.804667	0	0.7935	0	0.794167	0	0.813833	0	0.796167	0	0.804667	11.1207	0.7935	12.3109	0.794167	15.9801	0.813833	33.6271	0.796167	5.88172
0.806333	0	0.795167	0	0.795833	0	0.815833	0	0.797833	0	0.806333	11.1475	0.795167	12.3142	0.795833	16.1183	0.815833	33.8936	0.797833	5.82105
0.808	0	0.796833	0	0.7975	0	0.8175	0	0.7995	0	0.808	11.2067	0.796833	12.3437	0.7975	16.2759	0.8175	34.1756	0.7995	5.78061
0.809667	0	0.798667	0	0.799333	0	0.819333	0	0.801167	0	0.809667	11.284	0.798667	12.4068	0.799333	16.4561	0.819333	34.4668	0.801167	5.76093
0.8115	0	0.800333	0	0.801	0	0.821167	0	0.803	0	0.8115	11.3829	0.800333	12.506	0.801	16.6743	0.821167	34.7678	0.803	5.76846
0.813167	0	0.802	0	0.802667	0	0.822833	0	0.804667	0	0.813167	11.4869	0.802	12.6299	0.802667	16.9024	0.822833	35.0825	0.804667	5.77219
0.814833	0	0.803833	0	0.804333	0	0.8245	0	0.806333	0	0.814833	11.5935	0.803833	12.7801	0.804333	17.1267	0.8245	35.4109	0.806333	5.78124
0.8165	0	0.8055	0	0.806167	0	0.826333	0	0.808	0	0.8165	11.6909	0.8055	12.9446	0.806167	17.3434	0.826333	35.7515	0.808	5.7989
0.818333	0	0.807167	0	0.807833	0	0.828	0	0.809833	0	0.818333	11.7872	0.807167	13.1237	0.807833	17.5565	0.828	36.0906	0.809833	5.80647
0.82	0	0.808833	0	0.8095	0	0.829667	0	0.8115	0	0.82	11.8729	0.808833	13.2811	0.8095	17.7377	0.829667	36.4224	0.8115	5.79019
0.821833	0	0.8105	0	0.811333	0	0.83	0	0.813167	0	0.821833	11.9551	0.8105	13.4196	0.811333	17.8833	0.8315	36.7474	0.813167	5.75353
0.8235	0	0.812167	0	0.813	0	0.83	0.1	0.814833	0	0.8235	12.0227	0.812167	13.5519	0.813	17.9862	0.833167	37.0552	0.814833	5.68775
0.825167	0	0.814	0	0.814667	0	0.8315	0.465624	0.816667	0	0.825167	12.0767	0.814	13.6568	0.814667	18.0673	0.834833	37.3413	0.816667	5.61212
0.827	0	0.815667	0	0.8165	0	0.833167	0.871522	0.818333	0	0.827	12.1402	0.815667	13.7403	0.8165	18.1336	0.836667	37.6196	0.818333	5.51603
0.828667	0	0.817333	0	0.818167	0	0.834833	1.27705	0.82	0	0.828667	12.193	0.817333	13.8114	0.818167	18.1897	0.838333	37.8955	0.82	5.39958
0.829999	0	0.819	0	0.82	0	0.836667	1.72271	0.821833	0	0.830333	12.2468	0.819	13.8801	0.82	18.2404	0.84	38.1564	0.821833	5.28606
0.83	0.1	0.820833	0	0.821667	0	0.838333	2.12746	0.8235	0	0.832	12.2943	0.820833	13.9629	0.821667	18.3065	0.841833	38.4193	0.8235	5.16103
0.830333	0.111908	0.8225	0	0.823333	0	0.84	2.53184	0.825333	0	0.833667	12.3607	0.8225	14.0609	0.823333	18.389	0.8435	38.6699	0.825333	5.04074
0.832	0.17144	0.824167	0	0.825167	0	0.841833	2.97624	0.827	0	0.835333	12.4231	0.824167	14.1741	0.825167	18.4894	0.845167	38.9098	0.827	4.92575
0.833667	0.230956	0.825833	0	0.826833	0	0.8435	3.37986	0.828667	0	0.837167	12.5021	0.825833	14.3095	0.826833	18.6152	0.846833	39.1467	0.828667	4.81617
0.835333	0.290458	0.827667	0	0.828667	0	0.845167	3.7831	0.829999	0	0.838833	12.5905	0.827667	14.4801	0.828667	18.7852	0.849167	39.3777	0.8305	4.73284
0.837167	0.355892	0.829333	0	0.829999	0	0.846833	4.18598	0.83	0.1	0.8405	12.7048	0.829333	14.6656	0.830333	18.9697	0.850833	39.5998	0.832167	4.66222
0.838833	0.415363	0.829999	0	0.83	0.1	0.849167	4.7494	0.8305	0.108941	0.842167	12.8408	0.831	14.8648	0.832	19.1723	0.8525	39.8141	0.833833	4.61581
0.8405	0.474818	0.83	0.1	0.830333	0.144626	0.850833	5.15139	0.832167	0.138741	0.844	12.9863	0.832667	15.0748	0.833833	19.4173	0.854333	40.0331	0.8355	4.58921
0.842167	0.534258	0.831	0.188124	0.832	0.367676	0.8525	5.55303	0.833833	0.168535	0.845667	13.1213	0.8345	15.2957	0.8355	19.6638	0.856	40.2464	0.837167	4.57649
0.844	0.599626	0.832667	0.334948	0.833833	0.612883	0.854333	5.9944	0.8355	0.198325	0.847333	13.2654	0.836167	15.4864	0.837333	19.9312	0.857667	40.4393	0.839167	4.61293
0.845667	0.659035	0.8345	0.496384	0.8355	0.835661	0.856	6.39527	0.837167	0.228109	0.849333	13.414	0.837833	15.6699	0.839	20.1886	0.8595	40.6193	0.840833	4.64267
0.847333	0.718429	0.836167	0.643079	0.837333	1.08057	0.857667	6.79577	0.839167	0.263844	0.851	13.5653	0.8395	15.8371	0.840833	20.4466	0.861167	40.7907	0.8425	4.67872
0.849333	0.789682	0.837833	0.789714	0.839	1.30308	0.8595	7.2359	0.840833	0.293618	0.852833	13.7204	0.841333	15.9902	0.8425	20.6902	0.862833	40.941	0.844333	4.7072
0.851	0.849044	0.8395	0.936288	0.840833	1.54769	0.861167	7.63564	0.8425	0.323386	0.8545	13.8741	0.843	16.1068	0.844167	20.9193	0.864667	41.0692	0.846	4.71956
0.852833	0.914324	0.841333	1.09745	0.8425	1.76992	0.862833	8.03501	0.844333	0.356126	0.856333	14.0188	0.844667	16.1912	0.845833	21.1353	0.869833	41.2145	0.847833	4.71017
0.8545	0.973654	0.843	1.24389	0.844167	1.99203	0.864667	8.4739	0.846	0.385884	0.858	14.156	0.8465	16.2486	0.847667	21.3334	0.876667	41.2973	0.8495	4.67624
0.856333	1.0389	0.844667	1.39028	0.845833	2.21401	0.869833	9.70841	0.847833	0.418612	0.859833	14.2915	0.848167	16.2715	0.849333	21.5142	0.878333	41.337	0.851167	4.63088
0.858	1.0982	0.8465	1.55123	0.847667	2.45803	0.876667	11.3358	0.8495	0.448359	0.8615	14.4226	0.849833	16.27	0.851	21.6782	0.88	41.3629	0.852833	4.57807
0.859833	1.16341	0.848167	1.69749	0.849333	2.67974	0.878333	11.7318	0.851167	0.478102	0.863167	14.5459	0.8515	16.2402	0.852667	21.8273	0.881833	41.3767	0.8545	4.5302
0.8615	1.22268	0.849833	1.84369	0.851	2.90132	0.88	12.1275	0.852833	0.507839	0.864833	14.6457	0.853333	16.2017	0.8545	21.9645	0.883667	41.4071	0.856333	4.48202
0.863167	1.28193	0.8515	1.98982	0.852667	3.12277	0.881833	12.5622	0.8545	0.537572	0.8665	14.7242	0.855	16.1606	0.856167	22.0937	0.885333	41.4652	0.858	4.44093
0.864833	1.34117	0.853333	2.1505	0.8545	3.36622	0.883667	12.9966	0.856333	0.570271	0.868167	14.7811	0.856667	16.119	0.857833	22.2046	0.887	41.5621	0.859667	4.41837
0.8665	1.40039	0.855	2.29651	0.856167	3.5874	0.885333	13.3911	0.858	0.599993	0.869833	14.8177	0.8585	16.0781	0.859667	22.2967	0.888667	41.6883	0.8615	4.41898
0.868167	1.4596	0.856667	2.44246	0.857833	3.80845	0.887	13.7852	0.859667	0.62971	0.8715	14.8295	0.860167	16.0547	0.861333	22.3785	0.8905	41.877	0.863167	4.44046
0.869833	1.51879	0.8585	2.60293	0.859667	4.05146	0.888667	14.179	0.8615	0.662393	0.873333	14.8149	0.861833	16.044	0.863167	22.4405	0.892167	42.1111	0.864833	4.48091
0.8715	1.57797	0.860167	2.74875	0.861333	4.27224	0.8905	14.6117	0.863167	0.692099	0.875	14.7802	0.863667	16.0496	0.864833	22.4926	0.893833	42.382	0.8665	4.54753
0.873333	1.64305	0.861833	2.89451	0.863167	4.51495	0.892167	15.0048	0.864833	0.721801	0.876667	14.7327	0.865333	16.0657	0.866667	22.5319	0.895667	42.6762	0.868167	4.62331
0.875	1.7022	0.863667	3.05477	0.864833	4.73547	0.893833	15.3974	0.8665	0.751497	0.8785	14.6779	0.867	16.0895	0.868333	22.5548	0.897333	42.9531	0.869833	4.70333
0.876667	1.76133	0.865333	3.20041	0.866667	4.97788	0.895667	15.829	0.868167	0.781188	0.880167	14.629	0.868667	16.1273	0.87	22.5692	0.899	43.237	0.8715	4.77929
0.8785	1.82636	0.867	3.34598	0.868333	5.19813	0.897333	16.2209	0.869833	0.810875	0.881833	14.593	0.8705	16.1556	0.871667	22.5789	0.900667	43.5178	0.873333	4.85142
0.880167	1.88546	0.868667	3.49149	0.87	5.41825	0.899	16.6124	0.8715	0.840556	0.883667	14.5746	0.872333	16.1721	0.8735	22.5762	0.902333	43.7878	0.875	4.91367
0.881833	1.94455	0.8705	3.65148	0.871667	5.63823	0.900667	17.0036	0.873333	0.8732	0.885333	14.5792	0.874	16.1745	0.875167	22.5723	0.904167	44.0351	0.876667	4.96691
0.883667	2.00952	0.872333	3.8114	0.8735	5.88007	0.902333	17.3945	0.875	0.902871	0.887167	14.6068	0.875667	16.1757	0.876833	22.5782	0.905833	44.2401	0.8785	5.01348
0.885333	2.06858	0.874	3.95672	0.875167	6.0998	0.904167	17.824	0.876667	0.932537	0.888833	14.6523	0.8775	16.1624	0.878667	22.5971	0.9075	44.4238	0.880167	5.07316
0.887167	2.13352	0.875667	4.10197	0.876833	6.31939	0.905833	18.2141	0.8785	0.965163	0.890667	14.7313	0.879333	16.1441	0.880333	22.6358	0.909167	44.5704	0.881833	5.1449
0.888833	2.19255	0.8775	4.26169	0.878667	6.56079	0.9075	18.6038	0.880167	0.994819	0.892333	14.8206	0.881	16.1172	0.882	22.6799	0.911833	44.6844	0.8835	5.22156
0.890667	2.25746	0.879333	4.42133	0.880333	6.78012	0.909167	18.9932	0.881833	1.02447	0.894	14.9245	0.882667	16.095	0.883833	22.7518	0.9135	44.7942	0.885167	5.30974
0.892333	2.31645	0.881	4.56639	0.882	6.99932	0.911833	19.6155	0.8835	1.05411	0.895667	15.0371	0.884333	16.0747	0.8855	22.851	0.915333	44.894	0.887	5.427
0.894	2.37543	0.882667	4.71139	0.883833	7.24029	0.9135	20.004	0.885167	1.08375	0.8975	15.1649	0.886	16.0601	0.887167	22.965	0.917	44.9892	0.888667	5.55961
0.895667	2.43439	0.884333	4.85634	0.8855	7.45922	0.915333	20.4309	0.887	1.11635	0.8995	15.297	0.887833	16.0494	0.889	23.0882	0.918667	45.0738	0.890333	5.71891
0.8975	2.49924	0.886	5.00122	0.887167	7.67802	0.917	20.8186	0.888667	1.14598	0.901167	15.4149	0.8895	16.0424	0.890667	23.2201	0.920333	45.1477	0.892167	5.90517
0.8995	2.56995	0.887833	5.16052	0.889	7.91856	0.918667	21.206	0.890333	1.17561	0.903	15.5357	0.891167	16.0396	0.8925	23.3703	0.922	45.2317	0.893833	6.10452
0.901167	2.62887	0.8895	5.30528	0.890667	8.1371	0.920333	21.593	0.892167	1.20819	0.904667	15.6477	0.893	16.0447	0.894167	23.536	0.923667	45.3228	0.895667	6.3216
0.903	2.69366	0.891167	5.44998	0.8925	8.37734	0.922	21.9797	0.893833	1.2378	0.9065	15.7529	0.894667	16.0597	0.895833	23.7048	0.9255	45.4147	0.897333	6.52589
0.904667	2.75254	0.893	5.60907	0.894167	8.59562	0.923667	22.366	0.895667	1.27037	0.908167	15.8496	0.896333	16.0884	0.897667	23.8803	0.927167	45.5131	0.899167	6.72087
0.9065	2.81729	0.894667	5.75364	0.895833	8.81376	0.9255	22.7906	0.897333	1.29998	0.91	15.9261	0.898	16.1242	0.899333	24.0653	0.928833	45.6277	0.900833	6.91061
0.908167	2.87615	0.896333	5.89815	0.897667	9.05357	0.927167	23.1761	0.899167	1.33254	0.911667	15.998	0.899667	16.17	0.901	24.2518	0.930833	45.7483	0.902667	7.09237
0.91	2.94087	0.898	6.0426	0.899333	9.27145	0.928833	23.5614	0.900833	1.36213	0.913333	16.0739	0.9015	16.23	0.902667	24.4326	0.932667	45.888	0.904333	7.23989
0.911667	2.99969	0.899667	6.18699	0.901	9.4892	0.930833	24.0232	0.902667	1.39468	0.915167	16.1354	0.903167	16.2859	0.904833	24.6042	0.934333	46.0397	0.906	7.35754
0.913333	3.0585	0.9015	6.34575	0.902667	9.70683	0.932667	24.4461	0.904333	1.42426	0.9175	16.1669	0.904833	16.3424	0.906667	24.7603	0.936	46.1985	0.907667	7.44031
0.915167	3.12317	0.903167	6.49002	0.904833	9.98955	0.934333	24.8301	0.906	1.45384	0.919167	16.2173	0.9065	16.3912	0.908333	24.8854	0.937667	46.3785	0.9095	7.49448
0.9175	3.20545	0.904833	6.63422	0.906667	10.2286	0.936	25.2139	0.907667	1.48341	0.920833	16.2679	0.908167	16.4347	0.91	24.9812	0.9395	46.5719	0.911167	7.54171
0.919167	3.2642	0.9065	6.77836	0.908333	10.4458	0.937667	25.5972	0.9095	1.51594	0.9225	16.3225	0.91	16.4709	0.911833	25.0338	0.9415	46.7874	0.912833	7.56973
0.920833	3.32294	0.908167	6.92245	0.91	10.6629	0.9395	26.0185	0.911167	1.5455	0.924333	16.3827	0.911667	16.4955	0.9135	25.0632	0.943167	47.0185	0.914667	7.58384
0.9225	3.38167	0.91	7.08087	0.911833	10.9015	0.9415	26.4777	0.912833	1.57506	0.926333	16.4496	0.913333	16.5096	0.915167	25.0643	0.944833	47.276	0.916333	7.59982
0.924333	3.44625	0.911667	7.22483	0.9135	11.1183	0.943167	26.8599	0.914667	1.60756	0.928	16.5251	0.915	16.5208	0.917	25.034	0.946667	47.5458	0.918	7.60236
0.926333	3.51668	0.913333	7.36873	0.915167	11.335	0.944833	27.2418	0.916333	1.63711	0.929667	16.6039	0.916833	16.5173	0.918667	24.976	0.949167	47.8512	0.919667	7.60389
0.928	3.57536	0.915	7.51257	0.917	11.5732	0.946667	27.6614	0.918	1.66665	0.931333	16.6773	0.9185	16.5091	0.920333	24.8998	0.950833	48.1308	0.9215	7.60879
0.929667	3.63402	0.916833	7.67072	0.918667	11.7896	0.949167	28.233	0.919667	1.69619	0.933	16.7539	0.920333	16.485	0.922	24.828	0.9525	48.412	0.923167	7.63414
0.931333	3.69267	0.9185	7.81443	0.920333	12.0059	0.950833	28.6137	0.9215	1.72867	0.934833	16.8388	0.922	16.465	0.923833	24.7557	0.954167	48.6919	0.925	7.6656
0.933	3.7513	0.920333	7.97245	0.922	12.2221	0.9525	28.9939	0.923167	1.7582	0.9365	16.9259	0.923667	16.4478	0.9255	24.7011	0.956	48.9781	0.926667	7.70876
0.934833	3.81578	0.922	8.11603	0.923833	12.4597	0.954167	29.3739	0.925	1.79068	0.938167	17.0121	0.925333	16.4207	0.927167	24.6627	0.957667	49.2322	0.928333	7.75243
0.9365	3.87439	0.923667	8.25956	0.9255	12.6756	0.956	29.7914	0.926667	1.82019	0.939833	17.102	0.927167	16.3728	0.928833	24.6515	0.959333	49.4711	0.93	7.81704
0.938167	3.93297	0.925333	8.40303	0.927167	12.8914	0.957667	30.1706	0.928333	1.8497	0.941667	17.1969	0.928833	16.3303	0.9305	24.6684	0.961167	49.7038	0.931833	7.89204
0.939833	3.99154	0.927167	8.56078	0.928833	13.107	0.959333	30.5495	0.93	1.87921	0.943333	17.29	0.930667	16.2799	0.932333	24.7083	0.962833	49.9162	0.9335	7.98255
0.941667	4.05596	0.928833	8.70412	0.9305	13.3226	0.961167	30.9658	0.931833	1.91166	0.945	17.4024	0.932333	16.2346	0.934	24.7714	0.9645	50.0908	0.935167	8.08344
0.943333	4.1145	0.930667	8.86173	0.932333	13.5595	0.962833	31.344	0.9335	1.94116	0.946667	17.5061	0.934	16.1918	0.935667	24.849	0.966167	50.2085	0.936833	8.19315
0.945	4.17303	0.932333	9.00495	0.934	13.7748	0.9645	31.7218	0.935167	1.97065	0.9485	17.6135	0.935833	16.1492	0.937333	24.9446	0.967833	50.3114	0.9385	8.30506
0.946667	4.23154	0.934	9.1481	0.935667	13.9899	0.966167	32.0992	0.936833	2.00013	0.950167	17.6985	0.9375	16.1201	0.939167	25.0412	0.970167	50.4143	0.940333	8.41956
0.9485	4.29589	0.935833	9.30551	0.937333	14.2049	0.967833	32.4763	0.9385	2.02961	0.951833	17.7683	0.939167	16.1177	0.940833	25.1424	0.972	50.5009	0.942	8.54103
0.950167	4.35437	0.9375	9.44854	0.939167	14.4413	0.970167	33.0037	0.940333	2.06204	0.9535	17.8291	0.940833	16.1438	0.9425	25.2486	0.973667	50.5913	0.943833	8.67256
0.951833	4.41283	0.939167	9.59152	0.940833	14.656	0.972	33.4176	0.942	2.09151	0.955333	17.8883	0.942667	16.2071	0.944333	25.3618	0.975333	50.6887	0.9455	8.80919
0.9535	4.47129	0.940833	9.73443	0.9425	14.8706	0.973667	33.7935	0.943833	2.12392	0.957	17.9218	0.944333	16.3049	0.946	25.4866	0.977	50.7948	0.947167	8.94287
0.955333	4.53557	0.942667	9.89157	0.944333	15.1066	0.975333	34.1691	0.9455	2.15338	0.958667	17.9276	0.946	16.4297	0.947667	25.6202	0.978833	50.9325	0.948833	9.07307
0.957	4.59399	0.944333	10.0344	0.946	15.321	0.977	34.5443	0.947167	2.18283	0.9605	17.9369	0.947667	16.5781	0.949333	25.7608	0.9805	51.0809	0.950667	9.20593
0.958667	4.6524	0.946	10.1771	0.947667	15.5352	0.978833	34.9566	0.948833	2.21228	0.962167	17.9435	0.949333	16.742	0.951167	25.926	0.982167	51.243	0.952333	9.32647
0.9605	4.71663	0.947667	10.3198	0.949333	15.7493	0.9805	35.3312	0.950667	2.24467	0.964	17.9698	0.951167	16.921	0.952833	26.1001	0.984	51.4097	0.954	9.43503
0.962167	4.775	0.949333	10.4624	0.951167	15.9847	0.982167	35.7053	0.952333	2.27411	0.965667	17.9953	0.952833	17.0992	0.9545	26.2873	0.985667	51.6041	0.955667	9.54256
0.964	4.8392	0.951167	10.6192	0.952833	16.1986	0.984	36.1165	0.954	2.30355	0.967333	18.0321	0.9545	17.2844	0.956167	26.4848	0.987333	51.8016	0.957333	9.64418
0.965667	4.89754	0.952833	10.7617	0.9545	16.4123	0.985667	36.49	0.955667	2.33298	0.969167	18.0858	0.956167	17.4626	0.957833	26.6713	0.989	52.007	0.959	9.73611
0.967333	4.95587	0.9545	10.9041	0.956167	16.6259	0.987333	36.8631	0.957333	2.3624	0.971167	18.1591	0.957833	17.6284	0.959667	26.8464	0.990667	52.2098	0.960833	9.82967
0.969167	5.02002	0.956167	11.0465	0.957833	16.8394	0.989	37.2358	0.959	2.39182	0.972833	18.2392	0.959667	17.7923	0.961333	27.0047	0.993167	52.4107	0.9625	9.9088
0.971167	5.08998	0.957833	11.1888	0.959667	17.0741	0.990667	37.6083	0.960833	2.42418	0.9745	18.3324	0.961333	17.9457	0.963167	27.1356	0.994833	52.6067	0.964167	9.99398
0.972833	5.14826	0.959667	11.3452	0.961333	17.2873	0.993167	38.1663	0.9625	2.45359	0.976333	18.437	0.963	18.0865	0.964833	27.2281	0.996667	52.7817	0.965833	10.0739
0.9745	5.20653	0.961333	11.4874	0.963167	17.5217	0.994833	38.5379	0.964167	2.48299	0.978	18.5426	0.964833	18.2201	0.966667	27.2833	0.999167	52.9371	0.9675	10.145
0.976333	5.27061	0.963	11.6296	0.964833	17.7346	0.996667	38.9462	0.965833	2.51239	0.979667	18.6366	0.9665	18.3227	0.968333	27.3063	1.00083	53.0895	0.969333	10.2172
0.978	5.32884	0.964833	11.7858	0.966667	17.9688	0.999167	39.5024	0.9675	2.54179	0.981333	18.7169	0.968167	18.4126	0.97	27.3121	1.0025	53.2408	0.971	10.29
0.979667	5.38707	0.9665	11.9278	0.968333	18.1815	1.00083	39.8728	0.969333	2.57412	0.983167	18.7967	0.97	18.4831	0.971833	27.3147	1.00417	53.3644	0.972667	10.3657
0.981333	5.44527	0.968167	12.0698	0.97	18.394	1.0025	40.2428	0.971	2.6035	0.984833	18.8699	0.971667	18.5322	0.9735	27.3118	1.006	53.4659	0.974333	10.4379
0.983167	5.50929	0.97	12.2258	0.971833	18.6277	1.00417	40.6125	0.972667	2.63288	0.986667	18.9376	0.973333	18.5571	0.975167	27.3166	1.00767	53.5558	0.976	10.5061
0.984833	5.56746	0.971667	12.3677	0.9735	18.8401	1.006	41.0188	0.974333	2.66225	0.988333	18.98	0.975167	18.5664	0.977	27.3468	1.0095	53.6206	0.977667	10.563
0.986667	5.63144	0.973333	12.5094	0.975167	19.0523	1.00767	41.3878	0.976	2.69162	0.990167	19.0143	0.976833	18.5635	0.978667	27.4054	1.01117	53.6823	0.9795	10.6153
0.988333	5.68959	0.975167	12.6653	0.977	19.2855	1.0095	41.7933	0.977667	2.72099	0.991833	19.0374	0.9785	18.555	0.980333	27.4958	1.01283	53.7476	0.981167	10.6449
0.990167	5.75353	0.976833	12.8069	0.978667	19.4975	1.01117	42.1616	0.9795	2.75328	0.9935	19.0535	0.980333	18.5556	0.982	27.6007	1.01467	53.8264	0.982833	10.6685
0.991833	5.81165	0.9785	12.9485	0.980333	19.7093	1.01283	42.5295	0.981167	2.78264	0.995167	19.0556	0.982	18.5543	0.983833	27.737	1.01633	53.923	0.984667	10.6881
0.9935	5.86975	0.980333	13.1042	0.982	19.921	1.01467	42.9339	0.982833	2.81199	0.997	19.0436	0.983667	18.5569	0.9855	27.8952	1.018	54.0315	0.986333	10.7128
0.995167	5.92783	0.982	13.2456	0.983833	20.1537	1.01633	43.3011	0.984667	2.84426	0.998667	19.0292	0.985333	18.5621	0.987167	28.0635	1.01983	54.1435	0.988	10.7325
0.997	5.99171	0.983667	13.387	0.9855	20.3651	1.018	43.6681	0.986333	2.8736	1.0005	19.0073	0.987167	18.5775	0.988833	28.2268	1.02167	54.2813	0.989667	10.747
0.998667	6.04977	0.985333	13.5283	0.987167	20.5764	1.01983	44.0713	0.988	2.90294	1.00217	18.993	0.988833	18.5895	0.990667	28.3841	1.02333	54.4335	0.991333	10.7586
1.0005	6.11361	0.987167	13.6838	0.988833	20.7876	1.02167	44.4741	0.989667	2.93227	1.004	18.9712	0.990667	18.603	0.992333	28.5278	1.025	54.602	0.993167	10.7653
1.00217	6.17164	0.988833	13.825	0.990667	21.0198	1.02333	44.8399	0.991333	2.96159	1.00567	18.9771	0.992333	18.6045	0.994	28.6619	1.02667	54.793	0.994833	10.7761
1.004	6.23545	0.990667	13.9802	0.992333	21.2307	1.025	45.2055	0.993167	2.99384	1.00783	18.9807	0.994	18.5929	0.995667	28.7774	1.0285	54.9932	0.996667	10.7834
1.00567	6.29345	0.992333	14.1213	0.994	21.4415	1.02667	45.5706	0.994833	3.02315	1.00967	18.9964	0.995667	18.5646	0.9975	28.8622	1.03017	55.1752	0.998333	10.7751
1.00783	6.36882	0.994	14.2624	0.995667	21.6522	1.0285	45.9719	0.996667	3.05539	1.01167	19.0059	0.9975	18.5059	0.999333	28.937	1.03183	55.3488	1	10.7534
1.00967	6.43257	0.995667	14.4033	0.9975	21.8838	1.03017	46.3364	0.998333	3.0847	1.0135	19.0376	0.999167	18.4407	1.001	29.0007	1.03367	55.5011	1.00183	10.7198
1.01167	6.50211	0.9975	14.5583	0.999333	22.1153	1.03183	46.7006	1	3.11399	1.01517	19.062	1.001	18.3617	1.00267	29.0533	1.03533	55.63	1.0035	10.6611
1.0135	6.56583	0.999167	14.6992	1.001	22.3256	1.03367	47.1008	1.00183	3.14622	1.017	19.0749	1.00267	18.2793	1.00433	29.0899	1.037	55.7372	1.00517	10.6003
1.01517	6.62374	1.001	14.854	1.00267	22.5358	1.03533	47.4642	1.0035	3.1755	1.01867	19.0732	1.0045	18.1738	1.006	29.1295	1.03883	55.8386	1.00683	10.5392
1.017	6.68742	1.00267	14.9948	1.00433	22.7458	1.037	47.8273	1.00517	3.20479	1.02033	19.0616	1.00617	18.0793	1.00767	29.1715	1.0405	55.9383	1.00867	10.4712
1.01867	6.74531	1.0045	15.1495	1.006	22.9557	1.03883	48.2264	1.00683	3.23406	1.022	19.0385	1.00783	18.0027	1.0095	29.218	1.04217	56.0467	1.01033	10.4099
1.02033	6.80317	1.00617	15.2901	1.00767	23.1656	1.0405	48.5888	1.00867	3.26626	1.02383	19.0074	1.00967	17.9349	1.01117	29.2687	1.044	56.1609	1.01217	10.3452
1.022	6.86102	1.00783	15.4306	1.0095	23.3962	1.04217	48.9509	1.01033	3.29553	1.026	18.973	1.01133	17.883	1.01283	29.3326	1.04567	56.281	1.01383	10.3053
1.02383	6.92465	1.00967	15.5852	1.01117	23.6057	1.044	49.3489	1.01217	3.32772	1.02767	18.9266	1.013	17.8506	1.0145	29.416	1.0475	56.4259	1.01567	10.2862
1.026	6.99981	1.01133	15.7256	1.01283	23.8152	1.04567	49.7103	1.01383	3.35698	1.0295	18.887	1.01483	17.8388	1.01633	29.5139	1.04917	56.5959	1.01733	10.2901
1.02767	7.05761	1.013	15.866	1.0145	24.0245	1.0475	50.1074	1.01567	3.38916	1.03117	18.8374	1.0165	17.8526	1.018	29.6267	1.05083	56.7929	1.019	10.3095
1.0295	7.12118	1.01483	16.0203	1.01633	24.2546	1.04917	50.4682	1.01733	3.4184	1.03283	18.7892	1.01817	17.8832	1.01967	29.7433	1.053	57.0385	1.02067	10.3498
1.03117	7.17895	1.0165	16.1605	1.018	24.4636	1.05083	50.8286	1.019	3.44764	1.03467	18.7572	1.01983	17.9334	1.0215	29.8663	1.05483	57.3087	1.02233	10.3883
1.03283	7.23671	1.01817	16.3007	1.01967	24.6726	1.053	51.2966	1.02067	3.47688	1.03633	18.7223	1.0215	18.0158	1.02317	29.9818	1.0565	57.5775	1.024	10.4359
1.03467	7.30023	1.01983	16.4408	1.0215	24.9023	1.05483	51.6922	1.02233	3.50611	1.038	18.7013	1.02333	18.1225	1.02483	30.0933	1.05817	57.8475	1.02583	10.492
1.03633	7.35796	1.0215	16.5809	1.02317	25.1109	1.0565	52.0514	1.024	3.53534	1.03983	18.7087	1.025	18.2434	1.02667	30.2051	1.05983	58.124	1.0275	10.5363
1.038	7.41567	1.02333	16.7349	1.02483	25.3195	1.05817	52.4104	1.02583	3.56748	1.0415	18.7411	1.02683	18.3856	1.02833	30.3086	1.06167	58.4039	1.02917	10.5765
1.03983	7.47914	1.025	16.8749	1.02667	25.5488	1.05983	52.769	1.0275	3.5967	1.04317	18.7982	1.0285	18.5442	1.03017	30.4188	1.06333	58.6749	1.031	10.6131
1.0415	7.53682	1.02683	17.0287	1.02833	25.7571	1.06167	53.1631	1.02917	3.62591	1.04483	18.8787	1.03017	18.7169	1.03183	30.5195	1.06517	58.9324	1.03267	10.6372
1.04317	7.59449	1.0285	17.1686	1.03017	25.9861	1.06333	53.5211	1.031	3.65804	1.0465	18.9905	1.03183	18.904	1.03383	30.626	1.06733	59.1815	1.0345	10.6591
1.04483	7.65214	1.03017	17.3083	1.03183	26.1941	1.06517	53.9144	1.03267	3.68724	1.04833	19.1285	1.03367	19.099	1.0355	30.7166	1.069	59.3979	1.03617	10.6607
1.0465	7.70978	1.03183	17.448	1.03383	26.4436	1.06733	54.3788	1.0345	3.71936	1.05	19.2964	1.03533	19.2993	1.03717	30.8114	1.07067	59.5853	1.03783	10.6537
1.04833	7.77317	1.03367	17.6016	1.0355	26.6514	1.069	54.7356	1.03617	3.74855	1.05167	19.4738	1.037	19.4995	1.03883	30.9148	1.0725	59.7609	1.0395	10.6587
1.05	7.83078	1.03533	17.7412	1.03717	26.859	1.07067	55.0921	1.03783	3.77774	1.0535	19.6654	1.03867	19.7043	1.0405	31.0307	1.07417	59.9216	1.04117	10.6652
1.05167	7.88837	1.037	17.8807	1.03883	27.0666	1.0725	55.4839	1.0395	3.80692	1.05517	19.8637	1.0405	19.9231	1.04233	31.1666	1.07583	60.0752	1.043	10.6802
1.0535	7.95171	1.03867	18.0202	1.0405	27.274	1.07417	55.8397	1.04117	3.83609	1.05683	20.0559	1.04217	20.1431	1.044	31.3142	1.0775	60.223	1.04467	10.7059
1.05517	8.00927	1.0405	18.1736	1.04233	27.502	1.07583	56.1952	1.043	3.86818	1.0585	20.2385	1.04383	20.3569	1.04567	31.4826	1.0795	60.3763	1.04633	10.7425
1.05683	8.06682	1.04217	18.3129	1.044	27.7092	1.0775	56.5504	1.04467	3.89735	1.06033	20.4239	1.04567	20.5746	1.04733	31.6533	1.08133	60.5195	1.048	10.7874
1.0585	8.12436	1.04383	18.4522	1.04567	27.9162	1.0795	56.9762	1.04633	3.92651	1.062	20.5908	1.04733	20.7736	1.04917	31.838	1.083	60.6747	1.04983	10.8574
1.06033	8.18763	1.04567	18.6053	1.04733	28.1232	1.08133	57.3661	1.048	3.95567	1.06367	20.7313	1.049	20.9603	1.05083	32.0275	1.085	60.834	1.0515	10.9175
1.062	8.24514	1.04733	18.7445	1.04917	28.3507	1.083	57.7202	1.04983	3.98773	1.0655	20.8515	1.05067	21.1438	1.0525	32.2127	1.0875	61.0083	1.05333	10.9757
1.06367	8.30263	1.049	18.8836	1.05083	28.5573	1.085	58.1447	1.0515	4.01688	1.06717	20.9447	1.05233	21.3043	1.05417	32.4043	1.0895	61.1718	1.055	11.0294
1.0655	8.36585	1.05067	19.0227	1.0525	28.7639	1.0875	58.6747	1.05333	4.04893	1.06883	21.0277	1.054	21.444	1.05583	32.6047	1.09117	61.3393	1.05667	11.0661
1.06717	8.42331	1.05233	19.1617	1.05417	28.9703	1.0895	59.0982	1.055	4.07807	1.07067	21.0981	1.05583	21.5886	1.0575	32.7993	1.09283	61.4987	1.0585	11.0902
1.06883	8.48075	1.054	19.3006	1.05583	29.1766	1.09117	59.4507	1.05667	4.1072	1.07233	21.1528	1.0575	21.7062	1.05933	32.9949	1.09467	61.657	1.06017	11.0986
1.07067	8.54393	1.05583	19.4534	1.0575	29.3828	1.09283	59.8029	1.0585	4.13924	1.07417	21.1922	1.05917	21.8078	1.061	33.1835	1.09633	61.8089	1.06183	11.0977
1.07233	8.60134	1.0575	19.5922	1.05933	29.6095	1.09467	60.19	1.06017	4.16836	1.07583	21.2212	1.06083	21.9088	1.06267	33.3697	1.09817	61.9597	1.0635	11.0869
1.07417	8.66448	1.05917	19.7309	1.061	29.8155	1.09633	60.5415	1.06183	4.19747	1.0775	21.2203	1.06267	22.0263	1.0645	33.5573	1.09983	62.1021	1.06517	11.0693
1.07583	8.72187	1.06083	19.8696	1.06267	30.0213	1.09817	60.9279	1.0635	4.22658	1.07933	21.2145	1.06433	22.1553	1.06667	33.746	1.1015	62.2371	1.06683	11.0496
1.0775	8.77924	1.06267	20.0221	1.0645	30.2475	1.09983	61.2787	1.06517	4.25569	1.081	21.1913	1.066	22.2983	1.06833	33.9156	1.10317	62.3536	1.0685	11.0429
1.07933	8.84233	1.06433	20.1607	1.06667	30.5148	1.1015	61.6293	1.06683	4.28479	1.08267	21.1565	1.06783	22.446	1.07	34.0929	1.10483	62.4693	1.07033	11.0537
1.081	8.89967	1.066	20.2992	1.06833	30.7202	1.10317	61.9795	1.0685	4.31389	1.08433	21.111	1.0695	22.6073	1.07183	34.273	1.10667	62.5678	1.072	11.063
1.08267	8.957	1.06783	20.4515	1.07	30.9255	1.10483	62.3294	1.07033	4.34589	1.08617	21.0615	1.07133	22.7932	1.0735	34.4544	1.10833	62.6641	1.07367	11.0719
1.08433	9.01431	1.0695	20.5899	1.07183	31.1512	1.10667	62.714	1.072	4.37497	1.08783	21.0072	1.073	22.9823	1.07517	34.6397	1.11	62.7559	1.0755	11.084
1.08617	9.07734	1.07133	20.7421	1.0735	31.3562	1.10833	63.0632	1.07367	4.40405	1.0895	20.9454	1.07467	23.1716	1.07683	34.8233	1.11183	62.8417	1.07717	11.0826
1.08783	9.13462	1.073	20.8804	1.07517	31.5612	1.11	63.4122	1.0755	4.43604	1.09117	20.8778	1.0765	23.3665	1.0785	35.0016	1.1135	62.9339	1.07883	11.0763
1.0895	9.19189	1.07467	21.0186	1.07683	31.766	1.11183	63.7956	1.07717	4.46511	1.09283	20.8014	1.07817	23.5489	1.08017	35.1887	1.11517	63.0106	1.0805	11.0628
1.09117	9.24914	1.0765	21.1706	1.0785	31.9707	1.1135	64.1439	1.07883	4.49417	1.0945	20.7149	1.07983	23.713	1.082	35.3811	1.11683	63.079	1.08233	11.0347
1.09283	9.30638	1.07817	21.3087	1.08017	32.1752	1.11517	64.4918	1.0805	4.52323	1.09633	20.6169	1.0815	23.8511	1.08367	35.5747	1.1185	63.1498	1.084	10.9915
1.0945	9.3636	1.07983	21.4467	1.082	32.4001	1.11683	64.8394	1.08233	4.55519	1.098	20.5095	1.08333	23.9681	1.0855	35.7809	1.12033	63.2123	1.08567	10.9371
1.09633	9.42653	1.0815	21.5847	1.08367	32.6045	1.1185	65.1868	1.084	4.58424	1.09967	20.401	1.085	24.0697	1.08717	35.9908	1.122	63.2888	1.0875	10.8755
1.098	9.48373	1.08333	21.7364	1.0855	32.8291	1.12033	65.5684	1.08567	4.61329	1.1015	20.2799	1.08667	24.1507	1.08883	36.2027	1.12383	63.3854	1.08917	10.8269
1.09967	9.54091	1.085	21.8743	1.08717	33.0331	1.122	65.9151	1.0875	4.64523	1.10317	20.1467	1.0885	24.2067	1.0905	36.4191	1.1255	63.5023	1.091	10.7771
1.1015	9.60379	1.08667	22.0121	1.08883	33.2371	1.12383	66.296	1.08917	4.67427	1.10483	20.0096	1.09017	24.2388	1.09233	36.6488	1.12717	63.631	1.09267	10.7314
1.10317	9.66094	1.0885	22.1636	1.0905	33.4409	1.1255	66.642	1.091	4.7062	1.10667	19.8463	1.09183	24.2789	1.094	36.8616	1.129	63.7681	1.09433	10.6863
1.10483	9.71807	1.09017	22.3013	1.09233	33.665	1.12717	66.9877	1.09267	4.73523	1.10833	19.6762	1.09367	24.3155	1.09567	37.0634	1.13067	63.9084	1.09617	10.6459
1.10667	9.7809	1.09183	22.4389	1.094	33.8686	1.129	67.3676	1.09433	4.76425	1.11	19.5012	1.09533	24.3599	1.0975	37.2395	1.13233	64.0474	1.09783	10.6148
1.10833	9.83801	1.09367	22.5903	1.09567	34.0721	1.13067	67.7126	1.09617	4.79616	1.11183	19.3109	1.097	24.4054	1.09917	37.3971	1.134	64.1976	1.0995	10.5818
1.11	9.8951	1.09533	22.7278	1.0975	34.2958	1.13233	68.0573	1.09783	4.82517	1.1135	19.1192	1.09867	24.4648	1.10083	37.5303	1.13583	64.3524	1.10117	10.5562
1.11183	9.95788	1.097	22.8652	1.09917	34.499	1.134	68.4017	1.0995	4.85418	1.11517	18.9115	1.1005	24.529	1.1025	37.6364	1.1375	64.4992	1.103	10.5256
1.1135	10.0149	1.09867	23.0026	1.10083	34.7021	1.13583	68.7801	1.10117	4.88318	1.11717	18.6781	1.10217	24.6017	1.10433	37.7067	1.13917	64.6555	1.10467	10.5006
1.11517	10.072	1.1005	23.1537	1.1025	34.9051	1.1375	69.1238	1.103	4.91507	1.119	18.4396	1.104	24.6761	1.10683	37.7319	1.141	64.8097	1.10633	10.4641
1.11717	10.1404	1.10217	23.291	1.10433	35.1282	1.13917	69.4672	1.10467	4.94406	1.12067	18.213	1.10567	24.7648	1.1085	37.7545	1.14267	64.951	1.10817	10.4253
1.119	10.2031	1.104	23.4419	1.10683	35.4323	1.141	69.8446	1.10633	4.97305	1.12233	17.9865	1.10733	24.8596	1.11017	37.7522	1.1445	65.0857	1.10983	10.4009
1.12067	10.2601	1.10567	23.5791	1.1085	35.6349	1.14267	70.1874	1.10817	5.00492	1.12417	17.7933	1.10917	24.9379	1.112	37.7434	1.14617	65.2233	1.11333	10.3188
1.12233	10.3171	1.10733	23.7162	1.11017	35.8373	1.1445	70.5641	1.10983	5.0339	1.12583	17.6236	1.11083	25.0133	1.11367	37.7409	1.14783	65.3586	1.11517	10.2954
1.12417	10.3798	1.10917	23.8669	1.112	36.0599	1.14617	70.9062	1.11333	5.09473	1.12767	17.4724	1.1125	25.0856	1.1155	37.7243	1.1495	65.4963	1.11717	10.282
1.12583	10.4367	1.11083	24.0039	1.11367	36.2621	1.14783	71.248	1.11517	5.12659	1.12933	17.362	1.11417	25.1563	1.11717	37.721	1.15133	65.6276	1.11883	10.2937
1.12767	10.4994	1.1125	24.1408	1.1155	36.4844	1.1495	71.5894	1.11717	5.16133	1.131	17.2769	1.116	25.2077	1.11883	37.716	1.153	65.767	1.1205	10.3238
1.12933	10.5563	1.11417	24.2777	1.11717	36.6863	1.15133	71.9647	1.11883	5.19028	1.13333	17.2094	1.11767	25.2527	1.1205	37.7238	1.15467	65.9119	1.12217	10.3607
1.131	10.6132	1.116	24.4282	1.11883	36.8881	1.153	72.3055	1.1205	5.21922	1.135	17.1689	1.11933	25.2811	1.12233	37.7346	1.15633	66.0447	1.12383	10.423
1.13333	10.6929	1.11767	24.5649	1.1205	37.0899	1.15467	72.6461	1.12217	5.24816	1.13683	17.1289	1.121	25.3079	1.124	37.777	1.15817	66.1614	1.12567	10.4896
1.135	10.7497	1.11933	24.7016	1.12233	37.3116	1.15633	72.9863	1.12383	5.27709	1.13867	17.0883	1.12283	25.3221	1.12567	37.8223	1.15983	66.2782	1.12733	10.5801
1.13683	10.8123	1.121	24.8382	1.124	37.5131	1.15817	73.3601	1.12567	5.30891	1.14033	17.0391	1.1245	25.3445	1.12733	37.8802	1.16167	66.3785	1.12917	10.6685
1.13867	10.8748	1.12283	24.9885	1.12567	37.7144	1.15983	73.6997	1.12733	5.33784	1.142	16.9602	1.12633	25.3432	1.12917	37.9479	1.16333	66.4918	1.13117	10.7545
1.14033	10.9317	1.1245	25.125	1.12733	37.9157	1.16167	74.0728	1.12917	5.36965	1.14367	16.8783	1.128	25.3272	1.13083	38.0358	1.165	66.6026	1.13283	10.8494
1.142	10.9885	1.12633	25.2751	1.12917	38.1369	1.16333	74.4118	1.13117	5.40434	1.14533	16.783	1.12967	25.298	1.1325	38.1369	1.16667	66.7166	1.1345	10.9429
1.14367	11.0453	1.128	25.4115	1.13083	38.3379	1.165	74.7504	1.13283	5.43325	1.14717	16.6736	1.13133	25.2556	1.13417	38.26	1.1685	66.839	1.13617	11.0292
1.14533	11.1021	1.12967	25.5478	1.1325	38.5388	1.16667	75.0886	1.1345	5.46215	1.14883	16.5833	1.133	25.1992	1.136	38.3931	1.17017	66.9704	1.138	11.1014
1.14717	11.1645	1.13133	25.6841	1.13417	38.7395	1.1685	75.4604	1.13617	5.49105	1.15067	16.4775	1.13483	25.1421	1.13767	38.5441	1.17183	67.1283	1.13967	11.1666
1.14883	11.2213	1.133	25.8203	1.136	38.9602	1.17017	75.7981	1.138	5.52283	1.1525	16.3869	1.1365	25.092	1.13933	38.7107	1.1735	67.3108	1.1415	11.203
1.15067	11.2837	1.13483	25.9701	1.13767	39.1608	1.17183	76.1354	1.13967	5.55172	1.15467	16.3076	1.13817	25.0477	1.14117	38.8847	1.17517	67.5239	1.14317	11.2325
1.1525	11.3461	1.1365	26.1062	1.13933	39.3612	1.1735	76.4724	1.1415	5.58349	1.15633	16.2533	1.13983	25.0141	1.14283	39.0546	1.17683	67.7681	1.14483	11.2453
1.15467	11.4198	1.13817	26.2422	1.14117	39.5815	1.17517	76.8092	1.14317	5.61237	1.158	16.2135	1.14167	24.9822	1.1445	39.2096	1.1785	68.0555	1.14667	11.2486
1.15633	11.4765	1.13983	26.3782	1.14283	39.7816	1.17683	77.1456	1.14483	5.64124	1.15967	16.1945	1.14333	24.9822	1.14617	39.3506	1.18033	68.3673	1.14833	11.2512
1.158	11.5332	1.14167	26.5278	1.1445	39.9817	1.1785	77.4817	1.14667	5.67299	1.1615	16.161	1.145	25.0149	1.148	39.4645	1.182	68.6877	1.15017	11.2413
1.15967	11.5898	1.14333	26.6636	1.14617	40.1816	1.18033	77.8511	1.14833	5.70185	1.16317	16.1409	1.14683	25.0758	1.14967	39.5587	1.18383	69.0163	1.15183	11.234
1.1615	11.6522	1.145	26.7994	1.148	40.4014	1.182	78.1865	1.15017	5.7336	1.16483	16.1321	1.1485	25.156	1.15133	39.6327	1.1855	69.3344	1.1535	11.2182
1.16317	11.7088	1.14683	26.9488	1.14967	40.601	1.18383	78.5552	1.15183	5.76245	1.16667	16.118	1.15017	25.2535	1.153	39.676	1.18733	69.6504	1.15517	11.2122
1.16483	11.7654	1.1485	27.0845	1.15133	40.8006	1.1855	78.89	1.1535	5.7913	1.1685	16.0839	1.15183	25.3689	1.15483	39.6917	1.189	69.9481	1.157	11.1974
1.16667	11.8277	1.15017	27.2201	1.153	41	1.18733	79.258	1.15517	5.82014	1.17067	16.0554	1.1535	25.4886	1.1565	39.6979	1.19067	70.2281	1.15883	11.1865
1.1685	11.8899	1.15183	27.3557	1.15483	41.2193	1.189	79.5922	1.157	5.85186	1.17233	16.0538	1.15517	25.6133	1.15833	39.698	1.19233	70.4812	1.1605	11.176
1.17067	11.9635	1.1535	27.4912	1.1565	41.4185	1.19067	79.9261	1.15883	5.88357	1.174	16.0846	1.15683	25.7285	1.16	39.6894	1.194	70.7155	1.16217	11.1677
1.17233	12.02	1.15517	27.6267	1.15833	41.6375	1.19233	80.2596	1.1605	5.9124	1.17567	16.1351	1.15867	25.8298	1.16167	39.6946	1.19583	70.9035	1.16383	11.1722
1.174	12.0766	1.15683	27.7621	1.16	41.8365	1.194	80.5929	1.16217	5.94122	1.1775	16.2052	1.16033	25.9258	1.16333	39.7054	1.1975	71.0685	1.16567	11.1881
1.17567	12.1331	1.15867	27.911	1.16167	42.0353	1.19583	80.9592	1.16383	5.97004	1.17917	16.3037	1.162	26.0139	1.16517	39.7415	1.19933	71.2358	1.16733	11.2199
1.1775	12.1953	1.16033	28.0463	1.16333	42.234	1.1975	81.2918	1.16567	6.00173	1.18083	16.4176	1.16383	26.0919	1.16683	39.8021	1.201	71.4132	1.169	11.2662
1.17917	12.2518	1.162	28.1815	1.16517	42.4525	1.19933	81.6574	1.16733	6.03054	1.18267	16.5582	1.1655	26.1855	1.1685	39.8798	1.20267	71.5935	1.17083	11.3257
1.18083	12.3083	1.16383	28.3302	1.16683	42.651	1.201	81.9894	1.169	6.05934	1.18433	16.6896	1.16733	26.2812	1.17017	39.9682	1.20433	71.7996	1.1725	11.4147
1.18267	12.3704	1.1655	28.4654	1.1685	42.8494	1.20267	82.3211	1.17083	6.09102	1.186	16.8387	1.169	26.3933	1.172	40.0925	1.206	72.0159	1.17417	11.5273
1.18433	12.4268	1.16733	28.6139	1.17017	43.0476	1.20433	82.6525	1.1725	6.11981	1.18767	16.9935	1.17067	26.5139	1.17367	40.2426	1.20783	72.2622	1.176	11.6727
1.186	12.4833	1.169	28.7489	1.172	43.2656	1.206	82.9836	1.17417	6.14859	1.1895	17.1594	1.17233	26.6619	1.1755	40.411	1.2095	72.525	1.17767	11.8347
1.18767	12.5397	1.17067	28.8839	1.17367	43.4636	1.20783	83.3474	1.176	6.18025	1.19117	17.3045	1.174	26.8372	1.17717	40.6063	1.21117	72.8048	1.1795	12.0196
1.1895	12.6018	1.17233	29.0188	1.1755	43.6813	1.2095	83.6779	1.17767	6.20903	1.1935	17.4456	1.17567	27.0456	1.17883	40.8184	1.213	73.1069	1.18117	12.1935
1.19117	12.6582	1.174	29.1536	1.17717	43.8791	1.21117	84.0081	1.1795	6.24068	1.19517	17.5541	1.1775	27.2821	1.1805	41.0546	1.21467	73.4295	1.18283	12.3616
1.1935	12.7371	1.17567	29.2884	1.17883	44.0767	1.213	84.3709	1.18117	6.26945	1.19767	17.631	1.17917	27.5334	1.18233	41.3191	1.2165	73.7539	1.1845	12.5092
1.19517	12.7934	1.1775	29.4366	1.1805	44.2743	1.21467	84.7005	1.18283	6.29821	1.1995	17.6961	1.18083	27.7855	1.184	41.576	1.21817	74.081	1.18617	12.6391
1.19767	12.878	1.17917	29.5713	1.18233	44.4914	1.2165	85.0626	1.1845	6.32696	1.20117	17.7585	1.18267	28.0586	1.18567	41.8412	1.21983	74.4198	1.188	12.766
1.1995	12.9399	1.18083	29.7059	1.184	44.6887	1.21817	85.3915	1.18617	6.35572	1.20283	17.8136	1.18433	28.3182	1.1875	42.1103	1.22167	74.7588	1.19017	12.8718
1.20117	12.9962	1.18267	29.8539	1.18567	44.8859	1.21983	85.7201	1.188	6.38734	1.2045	17.8579	1.186	28.5874	1.18917	42.3683	1.22333	75.0851	1.192	12.9289
1.20283	13.0525	1.18433	29.9884	1.1875	45.1027	1.22167	86.0812	1.19017	6.4247	1.20633	17.8893	1.18783	28.8638	1.1915	42.649	1.225	75.4214	1.19367	12.9576
1.2045	13.1088	1.186	30.1228	1.18917	45.2996	1.22333	86.4092	1.192	6.45631	1.208	17.9038	1.1895	29.1376	1.19317	42.8833	1.22683	75.7346	1.19533	12.9592
1.20633	13.1707	1.18783	30.2706	1.1915	45.5752	1.225	86.7369	1.19367	6.48504	1.20967	17.912	1.19117	29.4054	1.195	43.1327	1.2285	76.0236	1.197	12.9342
1.208	13.227	1.1895	30.4049	1.19317	45.7719	1.22683	87.097	1.19533	6.51376	1.21133	17.9099	1.19283	29.6508	1.19667	43.3338	1.23017	76.3008	1.19883	12.9208
1.20967	13.2832	1.19117	30.5392	1.195	45.9881	1.2285	87.4241	1.197	6.54248	1.21317	17.9145	1.19467	29.8915	1.19833	43.5453	1.232	76.5494	1.2005	12.9178
1.21133	13.3394	1.19283	30.6734	1.19667	46.1845	1.23017	87.7508	1.19883	6.57407	1.21483	17.9151	1.19633	30.0781	1.20017	43.7631	1.23367	76.78	1.20217	12.9375
1.21317	13.4013	1.19467	30.821	1.19833	46.3808	1.232	88.1099	1.2005	6.60278	1.2165	17.904	1.198	30.2515	1.20183	43.9962	1.23533	76.9974	1.20383	12.9702
1.21483	13.4575	1.19633	30.955	1.20017	46.5966	1.23367	88.436	1.20217	6.63149	1.21833	17.8989	1.19967	30.4157	1.2035	44.2245	1.23717	77.1984	1.2055	13.0213
1.2165	13.5137	1.198	31.0891	1.20183	46.7927	1.23533	88.7619	1.20383	6.66019	1.22	17.8989	1.2015	30.55	1.20517	44.4563	1.23883	77.4053	1.20733	13.086
1.21833	13.5754	1.19967	31.223	1.2035	46.9887	1.23717	89.12	1.2055	6.68888	1.22167	17.8907	1.20317	30.6638	1.20683	44.6915	1.2405	77.6013	1.209	13.1557
1.22	13.6316	1.2015	31.3704	1.20517	47.1845	1.23883	89.4452	1.20733	6.72044	1.2235	17.8744	1.20483	30.7577	1.20867	44.9318	1.24233	77.7788	1.21083	13.2304
1.22167	13.6877	1.20317	31.5042	1.20683	47.3803	1.2405	89.7701	1.209	6.74913	1.22517	17.8487	1.20667	30.8296	1.21033	45.1692	1.244	77.9912	1.2125	13.3139
1.2235	13.7495	1.20483	31.638	1.20867	47.5955	1.24233	90.1272	1.21083	6.78068	1.22683	17.7965	1.20833	30.881	1.212	45.4041	1.24617	78.2001	1.21417	13.4122
1.22517	13.8056	1.20667	31.7851	1.21033	47.791	1.244	90.4514	1.2125	6.80935	1.22867	17.7167	1.21	30.9204	1.21383	45.6576	1.24783	78.456	1.21583	13.5004
1.22683	13.8617	1.20833	31.9188	1.212	47.9864	1.24617	90.8726	1.21417	6.83802	1.23033	17.6234	1.21167	30.9432	1.2155	45.9032	1.25	78.7192	1.21767	13.5936
1.22867	13.9234	1.21	32.0525	1.21383	48.2012	1.24783	91.1962	1.21583	6.86669	1.232	17.5009	1.2135	30.985	1.21717	46.1452	1.25167	79.041	1.21933	13.6816
1.23033	13.9794	1.21167	32.186	1.2155	48.3963	1.25	91.6165	1.21767	6.89821	1.23367	17.3499	1.21517	31.0363	1.21883	46.3758	1.2535	79.3686	1.221	13.7695
1.232	14.0355	1.2135	32.3329	1.21717	48.5913	1.25167	91.9394	1.21933	6.92687	1.2355	17.1739	1.21683	31.0976	1.22067	46.6168	1.25517	79.7098	1.22267	13.8575
1.23367	14.0915	1.21517	32.4664	1.21883	48.7863	1.2535	92.2943	1.221	6.95552	1.23717	16.9618	1.2185	31.1821	1.22233	46.8551	1.25683	80.0387	1.2245	13.9495
1.2355	14.1531	1.21683	32.5998	1.22067	49.0006	1.25517	92.6166	1.22267	6.98417	1.23883	16.7596	1.22017	31.2924	1.22417	47.0938	1.25867	80.3719	1.22617	14.0376
1.23717	14.2091	1.2185	32.7331	1.22233	49.1952	1.25683	92.9387	1.2245	7.01567	1.2405	16.555	1.222	31.4234	1.22583	47.3222	1.26033	80.6978	1.22783	14.1122
1.23883	14.2651	1.22017	32.8664	1.22417	49.4093	1.25867	93.2926	1.22617	7.04431	1.24217	16.3482	1.22367	31.5695	1.2275	47.5178	1.26217	81.0129	1.22967	14.1726
1.2405	14.3211	1.222	33.013	1.22583	49.6037	1.26033	93.614	1.22783	7.07294	1.244	16.1503	1.22533	31.7359	1.22933	47.6811	1.26383	81.3367	1.23133	14.2233
1.24217	14.3771	1.22367	33.1461	1.2275	49.7981	1.26217	93.9672	1.22967	7.10443	1.24567	16.0049	1.22717	31.9061	1.231	47.8156	1.2655	81.6444	1.233	14.2583
1.244	14.4386	1.22533	33.2793	1.22933	50.0117	1.26383	94.288	1.23133	7.13305	1.2475	15.8735	1.22883	32.0688	1.23267	47.9053	1.26733	81.9482	1.23467	14.271
1.24567	14.4946	1.22717	33.4256	1.231	50.2058	1.2655	94.6085	1.233	7.16166	1.24917	15.7824	1.2305	32.2244	1.2345	47.9526	1.269	82.2389	1.23633	14.2685
1.2475	14.5561	1.22883	33.5586	1.23267	50.3998	1.26733	94.9608	1.23467	7.19027	1.25083	15.7245	1.23233	32.3489	1.23617	47.9861	1.27067	82.537	1.23817	14.2348
1.24917	14.612	1.2305	33.6916	1.2345	50.613	1.269	95.2806	1.23633	7.21888	1.25317	15.6928	1.234	32.4444	1.23783	47.9904	1.27233	82.8568	1.23983	14.2033
1.25083	14.6679	1.23233	33.8378	1.23617	50.8068	1.27067	95.6003	1.23817	7.25034	1.255	15.6736	1.23567	32.517	1.23967	47.9625	1.27417	83.1797	1.2415	14.1608
1.25317	14.7461	1.234	33.9706	1.23783	51.0004	1.27233	95.9196	1.23983	7.27894	1.25667	15.6945	1.2375	32.5418	1.24133	47.9439	1.276	83.4989	1.24317	14.117
1.255	14.8076	1.23567	34.1034	1.23967	51.2133	1.27417	96.2705	1.2415	7.30753	1.25867	15.7118	1.23917	32.5494	1.24317	47.9237	1.27767	83.8131	1.245	14.0776
1.25667	14.8634	1.2375	34.2494	1.24133	51.4067	1.276	96.621	1.24317	7.33612	1.2605	15.7576	1.24083	32.5392	1.24483	47.9196	1.27933	84.1307	1.24667	14.0698
1.25867	14.9304	1.23917	34.382	1.24317	51.6193	1.27767	96.9394	1.245	7.36756	1.26283	15.8124	1.2425	32.5196	1.24667	47.9425	1.28117	84.4532	1.24833	14.0757
1.2605	14.9918	1.24083	34.5146	1.24483	51.8125	1.27933	97.2575	1.24667	7.39613	1.26467	15.8827	1.24433	32.497	1.24833	47.9745	1.28283	84.7725	1.25017	14.0899
1.26283	15.0699	1.2425	34.6472	1.24667	52.0248	1.28117	97.6071	1.24833	7.4247	1.26633	15.9705	1.246	32.5105	1.25017	48.0443	1.2845	85.085	1.25183	14.1382
1.26467	15.1313	1.24433	34.7929	1.24833	52.2178	1.28283	97.9246	1.25017	7.45613	1.268	16.0675	1.248	32.5255	1.25183	48.1372	1.28667	85.4077	1.25367	14.2019
1.26633	15.187	1.246	34.9254	1.25017	52.4299	1.2845	98.2418	1.25183	7.48469	1.26967	16.1731	1.24967	32.5798	1.2535	48.243	1.28833	85.7171	1.25533	14.2779
1.268	15.2428	1.248	35.0842	1.25183	52.6225	1.28667	98.6537	1.25367	7.5161	1.2715	16.3199	1.2515	32.6646	1.25517	48.3471	1.29017	86.026	1.257	14.3607
1.26967	15.2985	1.24967	35.2165	1.2535	52.8151	1.28833	98.9703	1.25533	7.54465	1.27317	16.4686	1.25317	32.7644	1.25683	48.4619	1.29183	86.3481	1.25883	14.4394
1.2715	15.3598	1.2515	35.362	1.25517	53.0076	1.29017	99.3181	1.257	7.5732	1.27483	16.6171	1.255	32.8718	1.2585	48.5678	1.29367	86.6787	1.2605	14.5217
1.27317	15.4155	1.25317	35.4942	1.25683	53.2	1.29183	99.6341	1.25883	7.60459	1.27667	16.7676	1.25717	32.9757	1.26033	48.6606	1.29533	87.0101	1.26217	14.6068
1.27483	15.4712	1.255	35.6396	1.2585	53.3922	1.29367	99.9813	1.2605	7.63313	1.27833	16.9051	1.25883	33.0904	1.262	48.7607	1.297	87.3406	1.264	14.689
1.27667	15.5324	1.25717	35.8113	1.26033	53.6036	1.29533	100.297	1.26217	7.66166	1.28017	17.0499	1.26067	33.2085	1.26367	48.8595	1.29883	87.6817	1.26567	14.7744
1.27833	15.5881	1.25883	35.9433	1.262	53.7956	1.297	100.612	1.264	7.69304	1.28183	17.1651	1.26233	33.3347	1.2655	48.9757	1.3005	88.0312	1.26733	14.8664
1.28017	15.6493	1.26067	36.0884	1.26367	53.9875	1.29883	100.958	1.26567	7.72156	1.2835	17.2764	1.264	33.4796	1.26717	49.1066	1.30217	88.4031	1.26917	14.9625
1.28183	15.7049	1.26233	36.2203	1.2655	54.1984	1.3005	101.272	1.26733	7.75008	1.28533	17.3709	1.26583	33.6276	1.269	49.2564	1.30383	88.7821	1.27083	15.0701
1.2835	15.7606	1.264	36.3522	1.26717	54.3901	1.30217	101.586	1.26917	7.78144	1.287	17.4798	1.2675	33.8031	1.27067	49.4266	1.30567	89.1673	1.2725	15.1926
1.28533	15.8217	1.26583	36.4971	1.269	54.6008	1.30383	101.9	1.27083	7.80995	1.28883	17.5699	1.26933	33.9925	1.27233	49.6263	1.30733	89.5454	1.27417	15.3091
1.287	15.8773	1.2675	36.6289	1.27067	54.7922	1.30567	102.245	1.2725	7.83845	1.2905	17.6696	1.271	34.2115	1.274	49.8373	1.309	89.9115	1.276	15.4191
1.28883	15.9384	1.26933	36.7737	1.27233	54.9836	1.30733	102.559	1.27417	7.86695	1.29217	17.7825	1.27267	34.4578	1.27583	50.0699	1.31067	90.274	1.27767	15.5149
1.2905	15.994	1.271	36.9053	1.274	55.1748	1.309	102.871	1.276	7.89829	1.294	17.9094	1.27433	34.7026	1.2775	50.2817	1.3125	90.6512	1.27933	15.6136
1.29217	16.0495	1.27267	37.0369	1.27583	55.385	1.31067	103.184	1.27767	7.92678	1.296	18.0484	1.27617	34.9494	1.27933	50.5454	1.31433	91.0216	1.281	15.7023
1.294	16.1106	1.27433	37.1684	1.2775	55.576	1.3125	103.528	1.27933	7.95526	1.29767	18.2055	1.27783	35.1677	1.281	50.798	1.316	91.3671	1.28283	15.7831
1.296	16.1772	1.27617	37.313	1.27933	55.7859	1.31433	103.871	1.281	7.98374	1.29933	18.3648	1.2795	35.3806	1.28267	51.0396	1.31783	91.6997	1.2845	15.8403
1.29767	16.2327	1.27783	37.4444	1.281	55.9767	1.316	104.183	1.28283	8.01506	1.301	18.5359	1.28133	35.5655	1.28433	51.2792	1.3195	92.0176	1.28617	15.8952
1.29933	16.2882	1.2795	37.5757	1.28267	56.1673	1.31783	104.526	1.2845	8.04352	1.30283	18.734	1.283	35.7091	1.28617	51.5222	1.32133	92.3363	1.288	15.9324
1.301	16.3437	1.28133	37.7201	1.28433	56.3578	1.3195	104.837	1.28617	8.07199	1.3045	18.9209	1.28483	35.8234	1.28783	51.7664	1.323	92.648	1.28967	15.9495
1.30283	16.4047	1.283	37.8513	1.28617	56.5673	1.32133	105.179	1.288	8.10329	1.30617	19.0937	1.2865	35.9169	1.2895	51.9931	1.32467	92.9401	1.29133	15.9824
1.3045	16.4602	1.28483	37.9956	1.28783	56.7576	1.323	105.489	1.28967	8.13174	1.30783	19.2426	1.28817	35.9863	1.29117	52.233	1.32633	93.2077	1.293	16.0168
1.30617	16.5156	1.2865	38.1267	1.2895	56.9478	1.32467	105.8	1.29133	8.16019	1.3095	19.3602	1.29	36.0373	1.293	52.4832	1.32817	93.4617	1.29483	16.0476
1.30783	16.571	1.28817	38.2578	1.29117	57.1378	1.32633	106.11	1.293	8.18863	1.3115	19.4773	1.29167	36.0998	1.29467	52.7475	1.32983	93.7008	1.2965	16.0811
1.3095	16.6264	1.29	38.4018	1.293	57.3468	1.32817	106.45	1.29483	8.21991	1.31317	19.5683	1.2935	36.1766	1.29633	53.0042	1.3315	93.93	1.29817	16.1318
1.3115	16.6929	1.29167	38.5328	1.29467	57.5366	1.32983	106.76	1.2965	8.24835	1.315	19.6495	1.29517	36.2612	1.29817	53.2626	1.33317	94.16	1.30017	16.2084
1.31317	16.7482	1.2935	38.6768	1.29633	57.7264	1.3315	107.069	1.29817	8.27677	1.31667	19.7102	1.29683	36.3629	1.29983	53.518	1.33483	94.4031	1.30183	16.3113
1.315	16.8091	1.29517	38.8076	1.29817	57.9349	1.33317	107.378	1.30017	8.31088	1.31833	19.7624	1.29867	36.5007	1.3015	53.7817	1.3365	94.6564	1.3035	16.446
1.31667	16.8645	1.29683	38.9383	1.29983	58.1244	1.33483	107.686	1.30183	8.3393	1.32017	19.7944	1.30033	36.6681	1.30333	54.0703	1.33833	94.9161	1.30533	16.605
1.31833	16.9198	1.29867	39.0821	1.3015	58.3138	1.3365	107.995	1.3035	8.36771	1.32183	19.8189	1.30217	36.8871	1.305	54.3411	1.34	95.1786	1.307	16.7687
1.32017	16.9806	1.30033	39.2128	1.30333	58.522	1.33833	108.334	1.30533	8.39896	1.32367	19.8201	1.30383	37.1326	1.30683	54.6185	1.34183	95.4228	1.30867	16.9428
1.32183	17.0359	1.30217	39.3564	1.305	58.7112	1.34	108.641	1.307	8.42736	1.32533	19.7962	1.30567	37.4014	1.3085	54.8798	1.3435	95.6989	1.31033	17.1026
1.32367	17.0967	1.30383	39.487	1.30683	58.9191	1.34183	108.98	1.30867	8.45576	1.327	19.7718	1.30733	37.6694	1.31017	55.1234	1.34517	95.9594	1.312	17.2643
1.32533	17.152	1.30567	39.6305	1.3085	59.1081	1.3435	109.287	1.31033	8.48415	1.32883	19.7359	1.30917	37.931	1.312	55.3692	1.347	96.2092	1.31383	17.4232
1.327	17.2073	1.30733	39.7609	1.31017	59.2969	1.34517	109.594	1.312	8.51254	1.3305	19.6858	1.31083	38.1773	1.31367	55.6013	1.34867	96.4779	1.31583	17.5497
1.32883	17.268	1.30917	39.9043	1.312	59.5044	1.347	109.931	1.31383	8.54376	1.33217	19.6417	1.3125	38.418	1.31533	55.8437	1.35033	96.7289	1.3175	17.6306
1.3305	17.3233	1.31083	40.0346	1.31367	59.693	1.34867	110.237	1.31583	8.57782	1.334	19.6101	1.31433	38.6537	1.31717	56.0914	1.35217	96.9738	1.31917	17.6795
1.33217	17.3785	1.3125	40.1649	1.31533	59.8815	1.35033	110.543	1.3175	8.60619	1.33567	19.5815	1.316	38.8486	1.31883	56.3434	1.35383	97.2267	1.321	17.7062
1.334	17.4392	1.31433	40.3081	1.31717	60.0887	1.35217	110.879	1.31917	8.63456	1.33733	19.5605	1.31767	39.0138	1.32067	56.6074	1.3555	97.4922	1.32267	17.7143
1.33567	17.4944	1.316	40.4383	1.31883	60.277	1.35383	111.185	1.321	8.66576	1.33933	19.5631	1.31933	39.1508	1.32233	56.8932	1.35733	97.7827	1.32433	17.6949
1.33733	17.5495	1.31767	40.5683	1.32067	60.4839	1.3555	111.49	1.32267	8.69411	1.34117	19.5733	1.32117	39.2781	1.324	57.1923	1.359	98.0756	1.32617	17.6568
1.33933	17.6157	1.31933	40.6984	1.32233	60.6719	1.35733	111.825	1.32433	8.72247	1.34283	19.5889	1.32283	39.3893	1.32567	57.5094	1.36067	98.3776	1.32783	17.6142
1.34117	17.6764	1.32117	40.8414	1.324	60.8598	1.359	112.13	1.32617	8.75365	1.3445	19.6374	1.3245	39.492	1.3275	57.8527	1.3625	98.6852	1.3295	17.5685
1.34283	17.7315	1.32283	40.9713	1.32567	61.0476	1.36067	112.434	1.32783	8.78199	1.34633	19.679	1.32633	39.5912	1.32917	58.1995	1.36417	98.9924	1.33133	17.5226
1.3445	17.7866	1.3245	41.1012	1.3275	61.2541	1.3625	112.768	1.3295	8.81033	1.348	19.7236	1.328	39.6994	1.331	58.547	1.36583	99.2879	1.333	17.4794
1.34633	17.8472	1.32633	41.2439	1.32917	61.4417	1.36417	113.072	1.33133	8.8415	1.34967	19.745	1.32967	39.8205	1.33267	58.8877	1.36767	99.5586	1.33483	17.4501
1.348	17.9023	1.328	41.3737	1.331	61.6479	1.36583	113.375	1.333	8.86982	1.3515	19.7531	1.33133	39.9503	1.33433	59.2126	1.36933	99.8166	1.3365	17.4235
1.34967	17.9574	1.32967	41.5034	1.33267	61.8352	1.36767	113.709	1.33483	8.90098	1.35317	19.7445	1.333	40.0927	1.336	59.5391	1.371	100.062	1.33817	17.4035
1.3515	18.0179	1.33133	41.633	1.33433	62.0224	1.36933	114.012	1.3365	8.9293	1.35483	19.7261	1.33483	40.2561	1.33767	59.8391	1.37283	100.283	1.34	17.3962
1.35317	18.073	1.333	41.7626	1.336	62.2096	1.371	114.314	1.33817	8.95761	1.3565	19.6999	1.34333	40.6439	1.3395	60.1227	1.3745	100.487	1.34167	17.3902
1.35483	18.128	1.33483	41.9051	1.33767	62.3966	1.37283	114.647	1.34	8.98875	1.35833	19.6472	1.34517	40.8058	1.34117	60.3929	1.37617	100.703	1.34333	17.4
1.3565	18.183	1.34333	42.5649	1.3395	62.6022	1.3745	114.949	1.34167	9.01705	1.36	19.5705	1.34683	40.9639	1.34283	60.6575	1.378	100.908	1.34517	17.4156
1.35833	18.2435	1.34517	42.707	1.34117	62.789	1.37617	115.251	1.34333	9.04535	1.36167	19.4789	1.34917	41.1216	1.3445	60.9094	1.37967	101.136	1.34683	17.4336
1.36	18.2985	1.34683	42.8362	1.34283	62.9757	1.378	115.582	1.34517	9.07647	1.36333	19.3607	1.35083	41.2535	1.34633	61.1657	1.38133	101.358	1.3485	17.4606
1.36167	18.3534	1.34917	43.0169	1.3445	63.1622	1.37967	115.883	1.34683	9.10476	1.36517	19.2164	1.35267	41.3889	1.348	61.4256	1.383	101.599	1.35033	17.4953
1.36333	18.4084	1.35083	43.1459	1.34633	63.3673	1.38133	116.184	1.3485	9.13305	1.36683	19.0648	1.35433	41.5222	1.34983	61.6853	1.38467	101.866	1.352	17.5394
1.36517	18.4688	1.35267	43.2878	1.348	63.5537	1.383	116.485	1.35033	9.16415	1.3685	18.8936	1.356	41.6657	1.3515	61.9391	1.3865	102.154	1.35383	17.6123
1.36683	18.5238	1.35433	43.4167	1.34983	63.7585	1.38467	116.785	1.352	9.19243	1.37017	18.7206	1.35783	41.809	1.35317	62.1883	1.38817	102.471	1.3555	17.6897
1.3685	18.5787	1.356	43.5455	1.3515	63.9447	1.3865	117.115	1.35383	9.22352	1.372	18.5695	1.3595	41.9439	1.355	62.4356	1.39	102.778	1.35717	17.7702
1.37017	18.6336	1.35783	43.6872	1.35317	64.1307	1.38817	117.415	1.3555	9.25179	1.37367	18.4196	1.36117	42.0767	1.35667	62.6742	1.39167	103.073	1.359	17.8416
1.372	18.6939	1.3595	43.8159	1.355	64.3352	1.39	117.744	1.35717	9.28005	1.37533	18.2801	1.363	42.1874	1.35833	62.8851	1.39383	103.326	1.36083	17.9064
1.37367	18.7488	1.36117	43.9446	1.35667	64.5209	1.39167	118.043	1.359	9.31112	1.377	18.162	1.36467	42.274	1.36	63.0749	1.3955	103.558	1.3625	17.9793
1.37533	18.8037	1.363	44.0861	1.35833	64.7066	1.39383	118.432	1.36083	9.3422	1.37883	18.056	1.36633	42.3209	1.36167	63.2429	1.39733	103.789	1.36417	18.0311
1.377	18.8585	1.36467	44.2147	1.36	64.8922	1.3955	118.73	1.3625	9.37044	1.381	17.9275	1.36817	42.3103	1.3635	63.3793	1.3995	103.989	1.366	18.0541
1.37883	18.9188	1.36633	44.3432	1.36167	65.0776	1.39733	119.058	1.36417	9.39868	1.38267	17.8629	1.37	42.2415	1.36517	63.4903	1.40117	104.213	1.36767	18.0565
1.381	18.9901	1.36817	44.4845	1.3635	65.2815	1.3995	119.446	1.366	9.42974	1.3845	17.8137	1.37183	42.1549	1.36683	63.5584	1.403	104.412	1.36933	18.0244
1.38267	19.0449	1.37	44.6258	1.36517	65.4668	1.40117	119.743	1.36767	9.45797	1.38617	17.7832	1.3735	42.034	1.3685	63.5788	1.40467	104.625	1.37117	17.9704
1.3845	19.1051	1.37183	44.7669	1.36683	65.6519	1.403	120.07	1.36933	9.48619	1.38783	17.7915	1.37517	41.8896	1.37033	63.5539	1.40633	104.83	1.37283	17.8972
1.38617	19.1599	1.3735	44.8952	1.3685	65.8369	1.40467	120.367	1.37117	9.51723	1.3895	17.7788	1.37683	41.7455	1.372	63.5504	1.408	105.03	1.3745	17.7916
1.38783	19.2146	1.37517	45.0235	1.37033	66.0403	1.40633	120.664	1.37283	9.54545	1.39117	17.7551	1.37867	41.6112	1.37367	63.503	1.40967	105.236	1.37633	17.6709
1.3895	19.2694	1.37683	45.1516	1.372	66.2251	1.408	120.961	1.3745	9.57366	1.393	17.7153	1.38033	41.4966	1.37533	63.4449	1.41133	105.458	1.378	17.5608
1.39117	19.3241	1.37867	45.2926	1.37367	66.4098	1.40967	121.257	1.37633	9.60468	1.39467	17.6212	1.382	41.4023	1.37717	63.3672	1.41317	105.7	1.37983	17.4266
1.393	19.3843	1.38033	45.4207	1.37533	66.5944	1.41133	121.553	1.378	9.63288	1.39633	17.5327	1.38383	41.3463	1.37883	63.3293	1.41483	105.953	1.3815	17.306
1.39467	19.439	1.382	45.5487	1.37717	66.7973	1.41317	121.878	1.37983	9.66389	1.39817	17.4533	1.3855	41.3259	1.3805	63.2747	1.4165	106.227	1.38317	17.2182
1.39633	19.4937	1.38383	45.6894	1.37883	66.9816	1.41483	122.174	1.3815	9.69208	1.39983	17.3843	1.38717	41.3726	1.38217	63.2372	1.41833	106.533	1.385	17.1488
1.39817	19.5538	1.3855	45.8173	1.3805	67.1659	1.4165	122.469	1.38317	9.72027	1.4015	17.3426	1.389	41.4469	1.38383	63.2403	1.42	106.866	1.38667	17.1257
1.39983	19.6084	1.38717	45.9452	1.38217	67.35	1.41833	122.793	1.385	9.75127	1.40333	17.3039	1.39067	41.5411	1.38567	63.2575	1.42217	107.231	1.38833	17.1376
1.4015	19.6631	1.389	46.0858	1.38383	67.534	1.42	123.088	1.38667	9.77944	1.405	17.3007	1.39233	41.6487	1.38733	63.3629	1.42383	107.595	1.39017	17.1516
1.40333	19.7232	1.39067	46.2135	1.38567	67.7364	1.42217	123.47	1.38833	9.80761	1.407	17.292	1.394	41.733	1.38917	63.4838	1.42567	107.952	1.39183	17.1692
1.405	19.7778	1.39233	46.3412	1.38733	67.9202	1.42383	123.764	1.39017	9.83859	1.40883	17.3132	1.39583	41.7933	1.39083	63.6112	1.42733	108.302	1.39367	17.1663
1.407	19.8433	1.394	46.4688	1.38917	68.1222	1.42567	124.087	1.39183	9.86675	1.4105	17.3706	1.3975	41.8633	1.39267	63.7447	1.429	108.622	1.39533	17.1211
1.40883	19.9033	1.39583	46.6092	1.39083	68.3058	1.42733	124.381	1.39367	9.89772	1.41217	17.4624	1.39933	41.9335	1.39433	63.8486	1.43067	108.939	1.397	17.0691
1.4105	19.9579	1.3975	46.7367	1.39267	68.5076	1.429	124.674	1.39533	9.92587	1.414	17.5771	1.401	42.0199	1.396	63.9357	1.4325	109.228	1.39867	17.0082
1.41217	20.0124	1.39933	46.8769	1.39433	68.691	1.43067	124.966	1.397	9.95402	1.41567	17.7136	1.40267	42.1146	1.39767	64.0208	1.43417	109.513	1.4005	16.9025
1.414	20.0724	1.401	47.0043	1.396	68.8743	1.4325	125.288	1.39867	9.98216	1.41733	17.8727	1.40433	42.2142	1.39933	64.1086	1.43667	109.722	1.40217	16.8039
1.41567	20.127	1.40267	47.1317	1.39767	69.0574	1.43417	125.581	1.4005	10.0131	1.41917	18.0702	1.40617	42.3061	1.40117	64.1879	1.43833	109.971	1.404	16.6856
1.41733	20.1815	1.40433	47.259	1.39933	69.2404	1.43667	126.019	1.40217	10.0412	1.42083	18.2605	1.40783	42.3807	1.40283	64.2756	1.44	110.187	1.40583	16.5821
1.41917	20.2414	1.40617	47.399	1.40117	69.4417	1.43833	126.31	1.404	10.0722	1.4225	18.4439	1.4095	42.4648	1.4045	64.3623	1.44183	110.382	1.4075	16.4596
1.42083	20.2959	1.40783	47.5262	1.40283	69.6245	1.44	126.602	1.40583	10.1031	1.42433	18.6273	1.41117	42.5593	1.40633	64.4428	1.4435	110.601	1.40933	16.3393
1.4225	20.3504	1.4095	47.6533	1.4045	69.8072	1.44183	126.922	1.4075	10.1312	1.426	18.7793	1.41283	42.6595	1.408	64.5297	1.44517	110.801	1.411	16.2551
1.42433	20.4103	1.41117	47.7804	1.40633	70.0081	1.4435	127.213	1.40933	10.1621	1.42767	18.8953	1.4145	42.766	1.40967	64.6463	1.44683	111.019	1.41267	16.199
1.426	20.4647	1.41283	47.9074	1.408	70.1906	1.44517	127.503	1.411	10.1903	1.42933	18.9792	1.41633	42.8755	1.4115	64.7733	1.44867	111.207	1.41433	16.1641
1.42767	20.5191	1.4145	48.0344	1.40967	70.3729	1.44683	127.793	1.41267	10.2184	1.431	19.0234	1.418	43.0026	1.41317	64.9212	1.45033	111.408	1.41617	16.1516
1.42933	20.5735	1.41633	48.174	1.4115	70.5734	1.44867	128.112	1.41433	10.2464	1.43283	19.0435	1.41967	43.1416	1.415	65.0861	1.45217	111.624	1.41783	16.1659
1.431	20.6279	1.418	48.3009	1.41317	70.7556	1.45033	128.402	1.41617	10.2773	1.4345	19.0395	1.4215	43.2812	1.41667	65.2536	1.45383	111.864	1.4195	16.2019
1.43283	20.6877	1.41967	48.4277	1.415	70.9559	1.45217	128.721	1.41783	10.3054	1.43617	18.9939	1.42317	43.4139	1.41833	65.4303	1.4555	112.128	1.42117	16.2374
1.4345	20.7421	1.4215	48.5672	1.41667	71.1378	1.45383	129.01	1.4195	10.3335	1.43783	18.9458	1.42483	43.5401	1.42017	65.6215	1.45733	112.405	1.423	16.2812
1.43617	20.7965	1.42317	48.6939	1.41833	71.3196	1.4555	129.299	1.42117	10.3616	1.4395	18.8893	1.42667	43.6419	1.42183	65.7952	1.45917	112.72	1.42467	16.3255
1.43783	20.8508	1.42483	48.8205	1.42017	71.5195	1.45733	129.616	1.423	10.3925	1.44117	18.8133	1.42833	43.7093	1.4235	65.9534	1.46083	113.056	1.4265	16.3563
1.4395	20.9051	1.42667	48.9598	1.42183	71.7011	1.45917	129.933	1.42467	10.4205	1.443	18.7128	1.43	43.748	1.42533	66.1161	1.46433	113.437	1.42833	16.3643
1.44117	20.9594	1.42833	49.0863	1.4235	71.8826	1.46083	130.221	1.4265	10.4514	1.44467	18.6007	1.43183	43.7661	1.427	66.2421	1.466	113.802	1.43	16.3482
1.443	21.0192	1.43	49.2128	1.42533	72.0822	1.46433	130.825	1.42833	10.4823	1.4465	18.48	1.4335	43.7821	1.42867	66.3212	1.46767	114.161	1.43167	16.3218
1.44467	21.0735	1.43183	49.3519	1.427	72.2635	1.466	131.113	1.43	10.5103	1.44817	18.3771	1.43517	43.7773	1.4305	66.3815	1.46933	114.504	1.43333	16.2999
1.4465	21.1332	1.4335	49.4783	1.42867	72.4446	1.46767	131.4	1.43167	10.5384	1.44983	18.2669	1.43683	43.7685	1.43217	66.4192	1.471	114.819	1.43517	16.252
1.44817	21.1874	1.43517	49.6046	1.4305	72.6438	1.46933	131.686	1.43333	10.5664	1.45167	18.1792	1.4385	43.7712	1.43383	66.4406	1.47283	115.122	1.43683	16.2129
1.44983	21.2417	1.43683	49.7309	1.43217	72.8248	1.471	131.973	1.43517	10.5972	1.45333	18.1279	1.44033	43.7499	1.43567	66.4233	1.4745	115.433	1.43867	16.1809
1.45167	21.3013	1.4385	49.8571	1.43383	73.0056	1.47283	132.288	1.43683	10.6253	1.45517	18.0873	1.44217	43.7247	1.43733	66.3967	1.47617	115.73	1.44033	16.137
1.45333	21.3555	1.44033	49.9959	1.43567	73.2045	1.4745	132.574	1.43867	10.6561	1.45733	18.0552	1.44383	43.7158	1.439	66.3789	1.478	116.012	1.442	16.1048
1.45517	21.4151	1.44217	50.1346	1.43733	73.3851	1.47617	132.859	1.44033	10.6841	1.45917	18.0624	1.4455	43.6991	1.44067	66.3563	1.47967	116.304	1.44383	16.066
1.45733	21.4856	1.44383	50.2607	1.439	73.5656	1.478	133.173	1.442	10.7122	1.46083	18.0968	1.44717	43.6928	1.44233	66.3348	1.48133	116.568	1.4455	16.0344
1.45917	21.5452	1.4455	50.3867	1.44067	73.746	1.47967	133.458	1.44383	10.743	1.4625	18.1473	1.449	43.6532	1.444	66.3251	1.48317	116.837	1.44733	16.0074
1.46083	21.5993	1.44717	50.5127	1.44233	73.9264	1.48133	133.743	1.4455	10.771	1.46433	18.1927	1.45067	43.633	1.44583	66.315	1.48483	117.131	1.449	15.9822
1.4625	21.6535	1.449	50.6511	1.444	74.1066	1.48317	134.056	1.44733	10.8018	1.46617	18.2418	1.45233	43.6318	1.4475	66.3494	1.48667	117.393	1.45067	15.9617
1.46433	21.713	1.45067	50.777	1.44583	74.3047	1.48483	134.341	1.449	10.8298	1.46783	18.2901	1.45417	43.6396	1.44933	66.3689	1.48833	117.662	1.45233	15.9715
1.46617	21.7725	1.45233	50.9028	1.4475	74.4847	1.48667	134.653	1.45067	10.8578	1.4695	18.3237	1.45583	43.6896	1.451	66.4164	1.49	117.923	1.45417	15.9776
1.46783	21.8266	1.45417	51.0411	1.44933	74.6826	1.48833	134.937	1.45233	10.8858	1.47117	18.3412	1.45767	43.7605	1.45283	66.4824	1.49233	118.122	1.45583	16.0129
1.4695	21.8807	1.45583	51.1668	1.451	74.8623	1.49	135.22	1.45417	10.9165	1.473	18.3416	1.45933	43.8715	1.4545	66.5735	1.494	118.365	1.4575	16.0611
1.47117	21.9348	1.45767	51.305	1.45283	75.06	1.49233	135.617	1.45583	10.9445	1.47467	18.3466	1.461	44.0147	1.45617	66.6735	1.49583	118.601	1.45917	16.1167
1.473	21.9942	1.45933	51.4305	1.4545	75.2395	1.494	135.9	1.4575	10.9725	1.47633	18.3474	1.46267	44.1734	1.458	66.7724	1.4975	118.852	1.46083	16.1838
1.47467	22.0483	1.461	51.556	1.45617	75.419	1.49583	136.211	1.45917	11.0005	1.478	18.3436	1.4645	44.3404	1.45967	66.88	1.49933	119.098	1.46267	16.2558
1.47633	22.1023	1.46267	51.6815	1.458	75.6163	1.4975	136.493	1.46083	11.0284	1.47967	18.3414	1.46617	44.5075	1.4615	66.9872	1.501	119.359	1.46433	16.3252
1.478	22.1563	1.4645	51.8195	1.45967	75.7955	1.49933	136.803	1.46267	11.0592	1.4815	18.3024	1.46783	44.6747	1.46317	67.0936	1.50267	119.647	1.466	16.3837
1.47967	22.2103	1.46617	51.9448	1.4615	75.9925	1.501	137.085	1.46433	11.0871	1.48333	18.2551	1.4695	44.8333	1.46483	67.1758	1.5045	119.956	1.46767	16.4431
1.4815	22.2697	1.46783	52.0701	1.46317	76.1716	1.50267	137.367	1.466	11.1151	1.485	18.2187	1.47117	44.9726	1.46667	67.2405	1.50617	120.285	1.4695	16.4824
1.48333	22.3291	1.4695	52.1954	1.46483	76.3505	1.5045	137.676	1.46767	11.143	1.48667	18.1605	1.473	45.1016	1.46833	67.2877	1.50783	120.631	1.47117	16.4809
1.485	22.383	1.47117	52.3206	1.46667	76.5471	1.50617	137.957	1.4695	11.1738	1.4885	18.0806	1.47467	45.2267	1.47	67.3123	1.50967	120.992	1.473	16.4413
1.48667	22.437	1.473	52.4582	1.46833	76.7258	1.50783	138.238	1.47117	11.2017	1.49017	18.0066	1.47633	45.3324	1.47217	67.302	1.51133	121.358	1.47467	16.3846
1.4885	22.4963	1.47467	52.5833	1.47	76.9044	1.50967	138.546	1.473	11.2324	1.49183	17.9349	1.47817	45.4089	1.47383	67.2792	1.513	121.713	1.4765	16.2878
1.49017	22.5502	1.47633	52.7084	1.47217	77.1364	1.51133	138.827	1.47467	11.2603	1.49367	17.8386	1.47983	45.4778	1.47567	67.221	1.51467	122.055	1.47817	16.1644
1.49183	22.6041	1.47817	52.8459	1.47383	77.3148	1.513	139.107	1.4765	11.2911	1.49533	17.7708	1.48167	45.4934	1.47733	67.1441	1.51633	122.384	1.47983	16.0148
1.49367	22.6634	1.47983	52.9708	1.47567	77.5109	1.51467	139.386	1.47817	11.319	1.497	17.7193	1.48333	45.5156	1.479	67.0511	1.518	122.698	1.4815	15.8046
1.49533	22.7172	1.48167	53.1081	1.47733	77.689	1.51633	139.666	1.47983	11.3469	1.49867	17.6844	1.4855	45.4958	1.48083	66.9092	1.51967	123.003	1.48317	15.5836
1.497	22.7711	1.48333	53.233	1.479	77.867	1.518	139.945	1.4815	11.3748	1.50033	17.6691	1.4875	45.4578	1.4825	66.759	1.52183	123.281	1.48483	15.3654
1.49867	22.8249	1.4855	53.3952	1.48083	78.0627	1.51967	140.224	1.48317	11.4027	1.502	17.6831	1.48933	45.4199	1.48417	66.6126	1.5235	123.6	1.48667	15.1154
1.50033	22.8788	1.4875	53.5448	1.4825	78.2406	1.52183	140.586	1.48483	11.4306	1.50383	17.7172	1.491	45.3693	1.48583	66.4575	1.52517	123.933	1.48833	14.8933
1.502	22.9326	1.48933	53.6819	1.48417	78.4183	1.5235	140.865	1.48667	11.4613	1.5055	17.7555	1.49267	45.3085	1.48767	66.2737	1.527	124.264	1.49017	14.6726
1.50383	22.9918	1.491	53.8065	1.48583	78.5959	1.52517	141.143	1.48833	11.4892	1.50717	17.7833	1.49433	45.2452	1.48933	66.1004	1.52867	124.602	1.49183	14.4868
1.5055	23.0456	1.49267	53.931	1.48767	78.7911	1.527	141.448	1.49017	11.5198	1.50883	17.8046	1.49617	45.185	1.491	65.9348	1.53033	124.957	1.4935	14.3114
1.50717	23.0993	1.49433	54.0555	1.48933	78.9685	1.52867	141.726	1.49183	11.5477	1.51067	17.8002	1.49783	45.1456	1.49283	65.7698	1.532	125.317	1.49533	14.1648
1.50883	23.1531	1.49617	54.1924	1.491	79.1458	1.53033	142.003	1.4935	11.5756	1.51233	17.7676	1.4995	45.111	1.49467	65.6246	1.53383	125.673	1.497	14.0733
1.51067	23.2122	1.49783	54.3167	1.49283	79.3407	1.532	142.28	1.49533	11.6062	1.514	17.7019	1.50133	45.0881	1.49633	65.5004	1.5355	126.02	1.49883	13.9856
1.51233	23.266	1.4995	54.441	1.49467	79.5355	1.53383	142.585	1.497	11.6341	1.51567	17.6121	1.503	45.1016	1.49817	65.3922	1.53717	126.351	1.5005	13.9289
1.514	23.3197	1.50133	54.5777	1.49633	79.7124	1.5355	142.862	1.49883	11.6647	1.51733	17.5064	1.50467	45.126	1.49983	65.3023	1.539	126.653	1.50217	13.8987
1.51567	23.3734	1.503	54.702	1.49817	79.907	1.53717	143.138	1.5005	11.6926	1.51917	17.3679	1.5065	45.1607	1.50167	65.2459	1.54067	126.933	1.50383	13.8921
1.51733	23.4271	1.50467	54.8261	1.49983	80.0837	1.539	143.441	1.50217	11.7204	1.52083	17.2509	1.50817	45.1983	1.50333	65.2332	1.54233	127.19	1.50567	13.8919
1.51917	23.4861	1.5065	54.9626	1.50167	80.278	1.54067	143.717	1.50383	11.7483	1.52283	17.122	1.51	45.2256	1.505	65.269	1.54417	127.424	1.50733	13.8924
1.52083	23.5398	1.50817	55.0867	1.50333	80.4545	1.54233	143.993	1.50567	11.7789	1.5245	17.0432	1.51167	45.2394	1.50667	65.3189	1.54583	127.669	1.509	13.8928
1.52283	23.6042	1.51	55.2231	1.505	80.631	1.54417	144.296	1.50733	11.8067	1.52617	16.9819	1.51333	45.2399	1.5085	65.3817	1.5475	127.908	1.51067	13.8828
1.5245	23.6578	1.51167	55.347	1.50667	80.8073	1.54583	144.571	1.509	11.8346	1.52783	16.9365	1.51517	45.2205	1.51017	65.468	1.54983	128.121	1.5125	13.8502
1.52617	23.7114	1.51333	55.4709	1.5085	81.0011	1.5475	144.845	1.51067	11.8624	1.52967	16.8989	1.51683	45.1943	1.51183	65.5471	1.55167	128.359	1.51417	13.8042
1.52783	23.7651	1.51517	55.6071	1.51017	81.1772	1.54983	145.23	1.5125	11.893	1.53133	16.9181	1.5185	45.1484	1.51367	65.5932	1.55333	128.606	1.51583	13.7491
1.52967	23.824	1.51683	55.7309	1.51183	81.3532	1.55167	145.531	1.51417	11.9208	1.53317	16.9438	1.52033	45.0952	1.51533	65.6476	1.555	128.873	1.5175	13.6877
1.53133	23.8776	1.5185	55.8546	1.51367	81.5467	1.55333	145.805	1.51583	11.9486	1.53483	16.979	1.522	45.061	1.51717	65.6738	1.55667	129.158	1.51933	13.6017
1.53317	23.9365	1.52033	55.9907	1.51533	81.7225	1.555	146.079	1.5175	11.9764	1.5365	17.0303	1.5275	44.8837	1.51883	65.6793	1.55833	129.471	1.521	13.5319
1.53483	23.9901	1.522	56.1143	1.51717	81.9158	1.55667	146.352	1.51933	12.007	1.53817	17.0633	1.52917	44.9036	1.5205	65.6763	1.56	129.808	1.52267	13.452
1.5365	24.0436	1.5275	56.5219	1.51883	82.0913	1.55833	146.625	1.521	12.0348	1.53983	17.0964	1.531	44.9415	1.52233	65.6379	1.56183	130.175	1.52433	13.3761
1.53817	24.0971	1.52917	56.6453	1.5205	82.2668	1.56	146.898	1.52267	12.0626	1.5415	17.1167	1.53267	44.9777	1.524	65.6306	1.5635	130.538	1.52617	13.2883
1.53983	24.1506	1.531	56.781	1.52233	82.4597	1.56183	147.198	1.52433	12.0904	1.5435	17.1118	1.53433	45.02	1.52567	65.6227	1.56517	130.906	1.52783	13.202
1.5415	24.2041	1.53267	56.9043	1.524	82.635	1.5635	147.47	1.52617	12.1209	1.54517	17.1087	1.536	45.061	1.52733	65.6101	1.567	131.281	1.5295	13.1095
1.5435	24.2683	1.53433	57.0275	1.52567	82.8101	1.56517	147.742	1.52783	12.1487	1.54683	17.0989	1.53783	45.09	1.529	65.5957	1.56867	131.646	1.53133	13.0184
1.54517	24.3218	1.536	57.1507	1.52733	82.9852	1.567	148.041	1.5295	12.1765	1.54867	17.0614	1.5395	45.1126	1.53083	65.6091	1.5705	132.019	1.533	12.9104
1.54683	24.3753	1.53783	57.2862	1.529	83.1602	1.56867	148.313	1.53133	12.207	1.55033	17.034	1.54133	45.1256	1.5325	65.6225	1.57217	132.385	1.53483	12.7945
1.54867	24.434	1.5395	57.4092	1.53083	83.3525	1.5705	148.611	1.533	12.2348	1.552	17.012	1.543	45.1352	1.53417	65.6403	1.57383	132.746	1.5365	12.6814
1.55033	24.4875	1.54133	57.5446	1.5325	83.5272	1.57217	148.882	1.53483	12.2653	1.55383	16.9982	1.54483	45.155	1.53583	65.6494	1.57567	133.103	1.53817	12.5552
1.552	24.5409	1.543	57.6676	1.53417	83.7019	1.57383	149.153	1.5365	12.293	1.5555	17.0168	1.5465	45.1958	1.53767	65.6701	1.57733	133.457	1.53983	12.4294
1.55383	24.5996	1.54483	57.8028	1.53583	83.8764	1.57567	149.451	1.53817	12.3208	1.55733	17.067	1.54833	45.2414	1.53933	65.6983	1.579	133.815	1.54167	12.2956
1.5555	24.653	1.5465	57.9256	1.53767	84.0683	1.57733	149.721	1.53983	12.3485	1.559	17.1453	1.55	45.3196	1.541	65.7276	1.58083	134.175	1.54333	12.163
1.55733	24.7117	1.54833	58.0607	1.53933	84.2426	1.579	149.991	1.54167	12.379	1.56067	17.2666	1.55167	45.412	1.54283	65.7513	1.5825	134.522	1.545	12.0426
1.559	24.7651	1.55	58.1835	1.541	84.4168	1.58083	150.288	1.54333	12.4068	1.56233	17.4185	1.5535	45.5198	1.5445	65.7983	1.58417	134.851	1.54683	11.9456
1.56067	24.8184	1.55167	58.3062	1.54283	84.6084	1.5825	150.558	1.545	12.4345	1.564	17.5897	1.55517	45.6606	1.54617	65.8669	1.58583	135.176	1.5485	11.8634
1.56233	24.8718	1.5535	58.4411	1.5445	84.7824	1.58417	150.827	1.54683	12.465	1.56583	17.7745	1.55683	45.8299	1.54783	65.9469	1.5875	135.484	1.55033	11.7958
1.564	24.9251	1.55517	58.5637	1.54617	84.9563	1.58583	151.096	1.5485	12.4927	1.5675	17.9473	1.55867	46.0233	1.54967	66.0378	1.58933	135.767	1.552	11.7532
1.56583	24.9837	1.55683	58.6863	1.54783	85.1301	1.5875	151.365	1.55033	12.5232	1.56933	18.1028	1.56033	46.2428	1.55133	66.1448	1.591	136.029	1.55367	11.7323
1.5675	25.037	1.55867	58.821	1.54967	85.3212	1.58933	151.66	1.552	12.5509	1.571	18.2425	1.56217	46.4787	1.553	66.2662	1.59283	136.251	1.5555	11.7403
1.56933	25.0956	1.56033	58.9435	1.55133	85.4948	1.591	151.929	1.55367	12.5786	1.57283	18.3645	1.56383	46.7089	1.55467	66.397	1.5945	136.49	1.55717	11.7742
1.571	25.1489	1.56217	59.0781	1.553	85.6683	1.59283	152.223	1.5555	12.6091	1.5745	18.4458	1.5655	46.9254	1.5565	66.532	1.59617	136.721	1.55883	11.8313
1.57283	25.2074	1.56383	59.2005	1.55467	85.8417	1.5945	152.491	1.55717	12.6368	1.57633	18.5037	1.56717	47.1232	1.55817	66.6686	1.59783	136.952	1.5605	11.9147
1.5745	25.2607	1.5655	59.3228	1.5565	86.0323	1.59617	152.759	1.55883	12.6645	1.578	18.5333	1.56883	47.2983	1.55983	66.8074	1.59967	137.181	1.56217	12.0142
1.57633	25.3192	1.56717	59.445	1.55817	86.2055	1.59783	153.026	1.5605	12.6921	1.57967	18.5411	1.5705	47.4589	1.5615	66.9519	1.60133	137.443	1.564	12.1295
1.578	25.3724	1.56883	59.5672	1.55983	86.3786	1.59967	153.32	1.56217	12.7198	1.5815	18.5212	1.57217	47.6011	1.56317	67.0966	1.60367	137.736	1.56567	12.2382
1.57967	25.4256	1.5705	59.6893	1.5615	86.5516	1.60133	153.587	1.564	12.7503	1.58317	18.4651	1.57383	47.722	1.56483	67.2406	1.60567	138.057	1.56733	12.3471
1.5815	25.4841	1.57217	59.8114	1.56317	86.7245	1.60367	153.96	1.56567	12.7779	1.585	18.3978	1.57567	47.8217	1.56667	67.3887	1.6075	138.401	1.56917	12.4465
1.58317	25.5373	1.57383	59.9334	1.56483	86.8972	1.60567	154.279	1.56733	12.8056	1.58667	18.3186	1.57733	47.9015	1.56833	67.5307	1.60917	138.762	1.57083	12.5371
1.585	25.5957	1.57567	60.0676	1.56667	87.0872	1.6075	154.572	1.56917	12.836	1.5885	18.2158	1.579	47.9605	1.57	67.6766	1.611	139.137	1.5725	12.62
1.58667	25.6489	1.57733	60.1895	1.56833	87.2598	1.60917	154.837	1.57083	12.8637	1.59017	18.0787	1.58083	48.0034	1.57183	67.836	1.61267	139.484	1.57433	12.6878
1.5885	25.7073	1.579	60.3114	1.57	87.4322	1.611	155.129	1.5725	12.8913	1.592	17.8965	1.5825	48.0358	1.5735	67.9967	1.61433	139.812	1.576	12.7428
1.59017	25.7604	1.58083	60.4454	1.57183	87.6218	1.61267	155.394	1.57433	12.9217	1.59367	17.7212	1.58433	48.0601	1.57517	68.1488	1.616	140.115	1.57783	12.789
1.592	25.8188	1.5825	60.5672	1.5735	87.7941	1.61433	155.659	1.576	12.9494	1.59533	17.5349	1.586	48.0905	1.57683	68.2989	1.61817	140.426	1.5795	12.8367
1.59367	25.8719	1.58433	60.7011	1.57517	87.9663	1.616	155.924	1.57783	12.9798	1.59717	17.3394	1.58783	48.1218	1.5785	68.4385	1.62033	140.709	1.58117	12.872
1.59533	25.925	1.586	60.8227	1.57683	88.1383	1.61817	156.267	1.5795	13.0074	1.59883	17.1578	1.5895	48.1613	1.58017	68.5703	1.62217	140.961	1.58283	12.8777
1.59717	25.9833	1.58783	60.9565	1.5785	88.3103	1.62033	156.611	1.58117	13.035	1.6005	16.9994	1.59117	48.195	1.582	68.669	1.624	141.202	1.5845	12.8736
1.59883	26.0364	1.5895	61.0781	1.58017	88.4822	1.62217	156.901	1.58283	13.0627	1.60233	16.8641	1.59283	48.2297	1.58367	68.7506	1.62567	141.431	1.58617	12.8739
1.6005	26.0894	1.59117	61.1996	1.582	88.6711	1.624	157.191	1.5845	13.0903	1.604	16.7565	1.5945	48.2795	1.58533	68.8262	1.6275	141.658	1.58783	12.8621
1.60233	26.1477	1.59283	61.321	1.58367	88.8427	1.62567	157.454	1.58617	13.1179	1.60567	16.6685	1.59633	48.3313	1.587	68.8956	1.62917	141.888	1.58967	12.8265
1.604	26.2007	1.5945	61.4424	1.58533	89.0143	1.6275	157.743	1.58783	13.1455	1.6075	16.6165	1.598	48.3983	1.58883	68.9493	1.63083	142.129	1.59133	12.7703
1.60567	26.2537	1.59633	61.5759	1.587	89.1858	1.62917	158.006	1.58967	13.1759	1.60917	16.59	1.59983	48.4798	1.5905	68.9891	1.6325	142.385	1.593	12.7031
1.6075	26.312	1.598	61.6972	1.58883	89.3742	1.63083	158.269	1.59133	13.2035	1.61083	16.584	1.6015	48.5964	1.59233	68.9914	1.63433	142.649	1.59483	12.6344
1.60917	26.3649	1.59983	61.8306	1.5905	89.5455	1.6325	158.531	1.593	13.231	1.6125	16.5818	1.60317	48.734	1.594	69.0192	1.636	142.915	1.59667	12.5695
1.61083	26.4179	1.6015	61.9518	1.59233	89.7337	1.63433	158.819	1.59483	13.2614	1.61417	16.597	1.605	48.8923	1.59567	69.0592	1.638	143.18	1.59833	12.5223
1.6125	26.4708	1.60317	62.073	1.594	89.9048	1.636	159.081	1.59667	13.2917	1.616	16.6323	1.60667	49.0465	1.59733	69.0961	1.63967	143.469	1.6	12.5049
1.61417	26.5237	1.605	62.2062	1.59567	90.0757	1.638	159.395	1.59833	13.3193	1.61767	16.6776	1.60833	49.2235	1.599	69.1516	1.64133	143.769	1.60167	12.5156
1.616	26.5819	1.60667	62.3272	1.59733	90.2466	1.63967	159.656	1.6	13.3469	1.61933	16.7178	1.61	49.4249	1.60067	69.2589	1.643	144.089	1.6035	12.5441
1.61767	26.6348	1.60833	62.4482	1.599	90.4173	1.64133	159.917	1.60167	13.3745	1.62117	16.7548	1.61167	49.6239	1.6025	69.3835	1.645	144.427	1.60517	12.6005
1.61933	26.6877	1.61	62.5691	1.60067	90.5879	1.643	160.178	1.6035	13.4048	1.62283	16.7822	1.6135	49.8161	1.60417	69.5494	1.64667	144.798	1.60683	12.67
1.62117	26.7458	1.61167	62.69	1.6025	90.7755	1.645	160.49	1.60517	13.4323	1.6245	16.7947	1.61517	49.9834	1.60583	69.7394	1.6485	145.183	1.6085	12.7774
1.62283	26.7987	1.6135	62.8229	1.60417	90.946	1.64667	160.751	1.60683	13.4599	1.62617	16.8006	1.61683	50.1261	1.60767	69.9574	1.65017	145.567	1.61017	12.92
1.6245	26.8515	1.61517	62.9437	1.60583	91.1163	1.6485	161.037	1.6085	13.4874	1.628	16.7913	1.61867	50.2691	1.60933	70.213	1.65183	145.952	1.612	13.0722
1.62617	26.9043	1.61683	63.0644	1.60767	91.3036	1.65017	161.297	1.61017	13.515	1.62967	16.7784	1.62033	50.3843	1.611	70.4714	1.6535	146.337	1.61367	13.2175
1.628	26.9624	1.61867	63.1972	1.60933	91.4737	1.65183	161.556	1.612	13.5453	1.63133	16.7513	1.622	50.4764	1.61267	70.7258	1.65517	146.723	1.61533	13.3611
1.62967	27.0152	1.62033	63.3178	1.611	91.6437	1.6535	161.815	1.61367	13.5728	1.63317	16.6944	1.62367	50.547	1.6145	70.9842	1.657	147.121	1.61717	13.5012
1.63133	27.068	1.622	63.4384	1.61267	91.8136	1.65517	162.074	1.61533	13.6003	1.63483	16.6264	1.62533	50.5926	1.61617	71.2156	1.65867	147.516	1.61883	13.6459
1.63317	27.126	1.62367	63.5589	1.6145	92.0004	1.657	162.359	1.61717	13.6306	1.6365	16.5553	1.62733	50.6154	1.618	71.4279	1.66033	147.918	1.6205	13.7645
1.63483	27.1788	1.62533	63.6794	1.61617	92.1702	1.65867	162.618	1.61883	13.6581	1.63833	16.4705	1.629	50.6189	1.61967	71.6072	1.66217	148.327	1.62233	13.8616
1.6365	27.2315	1.62733	63.8239	1.618	92.3568	1.66033	162.876	1.6205	13.6857	1.64	16.3976	1.63083	50.6093	1.62133	71.7621	1.66383	148.74	1.624	13.9391
1.63833	27.2895	1.629	63.9443	1.61967	92.5263	1.66217	163.16	1.62233	13.7159	1.64167	16.3315	1.6325	50.5847	1.623	71.9115	1.6655	149.166	1.62567	13.9872
1.64	27.3422	1.63083	64.0766	1.62133	92.6957	1.66383	163.418	1.624	13.7434	1.64333	16.275	1.63433	50.5471	1.62467	72.0415	1.66783	149.627	1.62733	14.0075
1.64167	27.3949	1.6325	64.1969	1.623	92.865	1.6655	163.675	1.62567	13.7709	1.645	16.2408	1.636	50.5079	1.6265	72.1599	1.6695	150.08	1.62917	14.001
1.64333	27.4476	1.63433	64.3291	1.62467	93.0342	1.66783	164.036	1.62733	13.7984	1.64683	16.2199	1.63767	50.4673	1.62817	72.2705	1.67117	150.553	1.6325	13.9551
1.645	27.5003	1.636	64.4493	1.6265	93.2202	1.6695	164.293	1.62917	13.8287	1.6485	16.2137	1.63933	50.4386	1.62983	72.384	1.67283	151.019	1.63433	13.8946
1.64683	27.5582	1.63767	64.5694	1.62817	93.3893	1.67117	164.549	1.6325	13.8836	1.65017	16.22	1.64117	50.423	1.6315	72.5041	1.67467	151.476	1.636	13.8073
1.6485	27.6108	1.63933	64.6894	1.62983	93.5582	1.67283	164.806	1.63433	13.9139	1.652	16.2325	1.64283	50.4271	1.63333	72.6218	1.67633	151.908	1.63767	13.7028
1.65017	27.6635	1.64117	64.8214	1.6315	93.727	1.67467	165.088	1.636	13.9413	1.65367	16.2422	1.64467	50.4508	1.635	72.7349	1.67817	152.317	1.63933	13.5989
1.652	27.7214	1.64283	64.9414	1.63333	93.9126	1.67633	165.344	1.63767	13.9688	1.65533	16.2602	1.64633	50.502	1.63667	72.8658	1.67983	152.71	1.641	13.5006
1.65367	27.774	1.64467	65.0733	1.635	94.0812	1.67817	165.625	1.63933	13.9963	1.65717	16.2853	1.64817	50.5722	1.6385	73.0063	1.68233	153.09	1.64283	13.4067
1.65533	27.8265	1.64633	65.1931	1.63667	94.2497	1.67983	165.881	1.641	14.0237	1.65883	16.3074	1.64983	50.6649	1.64017	73.1622	1.684	153.442	1.6445	13.324
1.65717	27.8844	1.64817	65.3249	1.6385	94.435	1.68233	166.264	1.64283	14.0539	1.66067	16.3363	1.65167	50.7735	1.64183	73.3342	1.686	153.767	1.64617	13.259
1.65883	27.9369	1.64983	65.4446	1.64017	94.6033	1.684	166.519	1.6445	14.0814	1.66233	16.3624	1.6535	50.8892	1.6435	73.5187	1.68767	154.082	1.64783	13.2113
1.66067	27.9947	1.65167	65.5763	1.64183	94.7715	1.686	166.825	1.64617	14.1088	1.664	16.401	1.65533	51.0138	1.64533	73.7199	1.6895	154.377	1.64967	13.18
1.66233	28.0473	1.6535	65.7079	1.6435	94.9396	1.68767	167.079	1.64783	14.1363	1.66567	16.4449	1.657	51.1452	1.647	73.9494	1.69117	154.66	1.65133	13.1734
1.664	28.0998	1.65533	65.8394	1.64533	95.1244	1.6895	167.359	1.64967	14.1664	1.6675	16.5081	1.65867	51.2805	1.64867	74.181	1.693	154.927	1.65317	13.1848
1.66567	28.1523	1.657	65.9589	1.647	95.2923	1.69117	167.613	1.65133	14.1939	1.66917	16.5791	1.66033	51.4211	1.6505	74.4177	1.69467	155.192	1.65483	13.2265
1.6675	28.2101	1.65867	66.0784	1.64867	95.4601	1.693	167.892	1.65317	14.224	1.67083	16.6712	1.66217	51.5682	1.65217	74.6616	1.69633	155.443	1.6565	13.2829
1.66917	28.2625	1.66033	66.1979	1.6505	95.6446	1.69467	168.145	1.65483	14.2515	1.67267	16.7766	1.66383	51.7203	1.65383	74.8864	1.69817	155.683	1.65833	13.3569
1.67083	28.315	1.66217	66.3292	1.65217	95.8122	1.69633	168.399	1.6565	14.2789	1.67433	16.8838	1.66567	51.8796	1.6555	75.1014	1.69983	155.913	1.66	13.4414
1.67267	28.3727	1.66383	66.4485	1.65383	95.9797	1.69817	168.677	1.65833	14.309	1.676	16.9921	1.66733	52.05	1.65717	75.3079	1.702	156.128	1.66167	13.5452
1.67433	28.4251	1.66567	66.5797	1.6555	96.1471	1.69983	168.93	1.66	14.3364	1.67783	17.0973	1.669	52.2257	1.659	75.5003	1.70367	156.352	1.66333	13.6552
1.676	28.4776	1.66733	66.6989	1.65717	96.3144	1.702	169.258	1.66167	14.3638	1.6795	17.2155	1.67083	52.424	1.66067	75.6771	1.7055	156.596	1.66517	13.7682
1.67783	28.5352	1.669	66.8181	1.659	96.4984	1.70367	169.511	1.66333	14.3912	1.68133	17.3177	1.6725	52.6242	1.66233	75.8364	1.70717	156.854	1.66683	13.877
1.6795	28.5876	1.67083	66.9491	1.66067	96.6655	1.7055	169.788	1.66517	14.4214	1.683	17.4114	1.67417	52.8284	1.66417	75.9765	1.70883	157.135	1.66867	13.9966
1.68133	28.6452	1.6725	67.0682	1.66233	96.8325	1.70717	170.04	1.66683	14.4488	1.68467	17.4876	1.676	53.0387	1.66583	76.1112	1.71067	157.442	1.67033	14.12
1.683	28.6976	1.67417	67.1872	1.66417	97.0161	1.70883	170.291	1.66867	14.4789	1.6865	17.5544	1.67767	53.2334	1.66767	76.2497	1.71233	157.764	1.672	14.2566
1.68467	28.75	1.676	67.3181	1.66583	97.1829	1.71067	170.568	1.67033	14.5063	1.68817	17.6149	1.67933	53.4374	1.66933	76.375	1.714	158.1	1.67367	14.3972
1.6865	28.8075	1.67767	67.437	1.66767	97.3663	1.71233	170.819	1.672	14.5336	1.68983	17.67	1.681	53.6346	1.671	76.5079	1.71567	158.456	1.6755	14.5374
1.68817	28.8599	1.67933	67.5558	1.66933	97.5329	1.714	171.07	1.67367	14.561	1.69167	17.7038	1.68283	53.8176	1.67267	76.6404	1.7175	158.838	1.67717	14.6661
1.68983	28.9122	1.681	67.6747	1.671	97.6994	1.71567	171.32	1.6755	14.5911	1.69333	17.7376	1.6845	53.9777	1.67433	76.7728	1.71917	159.239	1.67883	14.7976
1.69167	28.9697	1.68283	67.8053	1.67267	97.8658	1.7175	171.596	1.67717	14.6185	1.695	17.7641	1.68617	54.1258	1.67617	76.902	1.721	159.667	1.68067	14.9195
1.69333	29.022	1.6845	67.924	1.67433	98.0321	1.71917	171.846	1.67883	14.6458	1.69667	17.788	1.68883	54.2359	1.67783	77.0218	1.72267	160.081	1.68233	15.0277
1.695	29.0743	1.68617	68.0427	1.67617	98.215	1.721	172.121	1.68067	14.6759	1.69833	17.8166	1.6905	54.3337	1.67967	77.1563	1.7245	160.499	1.684	15.1141
1.69667	29.1266	1.68883	68.2324	1.67783	98.3811	1.72267	172.37	1.68233	14.7032	1.70017	17.846	1.69217	54.3992	1.68133	77.2834	1.72617	160.917	1.68583	15.1749
1.69833	29.1788	1.6905	68.351	1.67967	98.5637	1.7245	172.645	1.684	14.7306	1.70183	17.8801	1.694	54.4427	1.683	77.4072	1.72783	161.333	1.6875	15.2178
1.70017	29.2363	1.69217	68.4694	1.68133	98.7296	1.72617	172.894	1.68583	14.7607	1.7035	17.9079	1.69567	54.4823	1.68467	77.5377	1.7295	161.746	1.68917	15.2364
1.70183	29.2885	1.694	68.5997	1.683	98.8954	1.72783	173.143	1.6875	14.788	1.70517	17.9399	1.69733	54.5094	1.6865	77.6819	1.73133	162.134	1.691	15.2258
1.7035	29.3407	1.69567	68.7181	1.68467	99.0612	1.7295	173.392	1.68917	14.8153	1.707	17.9725	1.699	54.5263	1.68817	77.844	1.733	162.503	1.69267	15.2082
1.70517	29.3929	1.69733	68.8364	1.6865	99.2433	1.73133	173.665	1.691	14.8454	1.70867	18.0133	1.70083	54.5367	1.68983	78.017	1.73467	162.841	1.69433	15.1915
1.707	29.4503	1.699	68.9547	1.68817	99.4088	1.733	173.913	1.69267	14.8727	1.71033	18.0523	1.7025	54.551	1.69167	78.1828	1.73633	163.139	1.696	15.1734
1.70867	29.5025	1.70083	69.0848	1.68983	99.5743	1.73467	174.161	1.69433	14.9	1.712	18.0823	1.70417	54.569	1.69333	78.3632	1.738	163.397	1.69783	15.155
1.71033	29.5546	1.7025	69.2029	1.69167	99.7561	1.73633	174.409	1.696	14.9273	1.71367	18.0976	1.706	54.5972	1.69517	78.5488	1.73983	163.629	1.6995	15.1468
1.712	29.6068	1.70417	69.3211	1.69333	99.9213	1.738	174.657	1.69783	14.9573	1.7155	18.1009	1.70767	54.6378	1.69683	78.7511	1.7415	163.852	1.70117	15.1594
1.71367	29.6589	1.706	69.451	1.69517	100.103	1.73983	174.929	1.6995	14.9846	1.71717	18.0939	1.70933	54.6907	1.69883	78.9518	1.74333	164.063	1.70317	15.1785
1.7155	29.7162	1.70767	69.569	1.69683	100.268	1.7415	175.176	1.70117	15.0119	1.719	18.0877	1.71117	54.7542	1.7005	79.1737	1.745	164.274	1.705	15.2208
1.71717	29.7683	1.70933	69.687	1.69883	100.466	1.74333	175.448	1.70317	15.0447	1.72067	18.0758	1.71283	54.8155	1.70233	79.3914	1.74667	164.469	1.70667	15.2709
1.719	29.8256	1.71117	69.8167	1.7005	100.631	1.745	175.694	1.705	15.0747	1.72233	18.0594	1.71467	54.8922	1.704	79.61	1.74833	164.675	1.70833	15.3325
1.72067	29.8777	1.71283	69.9346	1.70233	100.812	1.74667	175.941	1.70667	15.102	1.724	18.0366	1.71633	55.0048	1.70733	79.8349	1.75	164.881	1.71	15.3964
1.72233	29.9298	1.71467	70.0642	1.704	100.976	1.74833	176.187	1.70833	15.1292	1.72583	18.0155	1.71817	55.1323	1.70917	80.0821	1.75167	165.105	1.71183	15.4495
1.724	29.9818	1.71633	70.1819	1.70733	101.305	1.75	176.433	1.71	15.1565	1.7275	17.9906	1.72017	55.2741	1.71083	80.331	1.754	165.35	1.7135	15.4852
1.72583	30.0391	1.71817	70.3114	1.70917	101.486	1.75167	176.679	1.71183	15.1865	1.72917	17.9566	1.72183	55.4139	1.7125	80.5684	1.75567	165.591	1.71517	15.5151
1.7275	30.0911	1.72017	70.4526	1.71083	101.65	1.754	177.022	1.7135	15.2137	1.731	17.9085	1.7235	55.5548	1.71417	80.7879	1.7575	165.841	1.717	15.5435
1.72917	30.1431	1.72183	70.5702	1.7125	101.814	1.75567	177.267	1.71517	15.241	1.73267	17.844	1.72533	55.6881	1.71583	80.9937	1.75917	166.083	1.71867	15.5518
1.731	30.2003	1.7235	70.6878	1.71417	101.979	1.7575	177.537	1.717	15.271	1.73433	17.7651	1.727	55.8121	1.7175	81.1956	1.76083	166.323	1.7205	15.5299
1.73267	30.2523	1.72533	70.8171	1.71583	102.142	1.75917	177.782	1.71867	15.2982	1.736	17.6743	1.72883	55.9222	1.71933	81.3926	1.76267	166.559	1.72217	15.4866
1.73433	30.3042	1.727	70.9345	1.7175	102.306	1.76083	178.026	1.7205	15.3282	1.73783	17.5607	1.7305	56.014	1.721	81.5808	1.76433	166.79	1.72383	15.441
1.736	30.3562	1.72883	71.0637	1.71933	102.486	1.76267	178.295	1.72217	15.3554	1.7395	17.4569	1.73233	56.0789	1.72267	81.75	1.766	167.016	1.72567	15.3876
1.73783	30.4133	1.7305	71.181	1.721	102.65	1.76433	178.539	1.72383	15.3826	1.74117	17.3596	1.734	56.1209	1.7245	81.9209	1.76783	167.252	1.72733	15.3212
1.7395	30.4652	1.73233	71.31	1.72267	102.814	1.766	178.783	1.72567	15.4126	1.74283	17.276	1.73567	56.1462	1.72617	82.0866	1.76983	167.499	1.729	15.2412
1.74117	30.5172	1.734	71.4273	1.7245	102.993	1.76783	179.051	1.72733	15.4398	1.74467	17.2162	1.73733	56.1491	1.728	82.2568	1.7715	167.741	1.73067	15.146
1.74283	30.5691	1.73567	71.5445	1.72617	103.157	1.76983	179.343	1.729	15.467	1.74633	17.1896	1.73917	56.1311	1.72967	82.4266	1.77317	167.984	1.7325	15.0405
1.74467	30.6261	1.73733	71.6617	1.728	103.336	1.7715	179.586	1.73067	15.4942	1.748	17.2093	1.74083	56.112	1.73133	82.5926	1.775	168.239	1.73417	14.9288
1.74633	30.678	1.73917	71.7905	1.72967	103.499	1.77317	179.829	1.7325	15.5242	1.74967	17.2723	1.74267	56.0876	1.73317	82.753	1.77667	168.498	1.73583	14.8321
1.748	30.7299	1.74083	71.9075	1.73133	103.662	1.775	180.096	1.73417	15.5514	1.7515	17.3942	1.74433	56.0819	1.73483	82.9104	1.77833	168.76	1.73767	14.7327
1.74967	30.7817	1.74267	72.0362	1.73317	103.842	1.77667	180.338	1.73583	15.5786	1.75333	17.5665	1.74617	56.0893	1.7365	83.0566	1.78	169.025	1.74267	14.5271
1.7515	30.8387	1.74433	72.1532	1.73483	104.005	1.77833	180.58	1.73767	15.6085	1.755	17.7822	1.74783	56.1263	1.73817	83.1822	1.78167	169.304	1.74433	14.4707
1.75333	30.8957	1.74617	72.2818	1.7365	104.167	1.78	180.822	1.74267	15.69	1.75667	18.0209	1.74967	56.187	1.74	83.298	1.7835	169.603	1.746	14.4341
1.755	30.9475	1.74783	72.3986	1.73817	104.33	1.78167	181.064	1.74433	15.7172	1.75833	18.2833	1.7515	56.2821	1.74167	83.398	1.78517	169.885	1.74767	14.4285
1.75667	30.9993	1.74967	72.5271	1.74	104.509	1.7835	181.33	1.746	15.7444	1.76	18.5518	1.75317	56.4082	1.74333	83.4938	1.78683	170.162	1.7495	14.4541
1.75833	31.0511	1.7515	72.6555	1.74167	104.671	1.78517	181.571	1.74767	15.7715	1.76183	18.8222	1.75483	56.5659	1.74517	83.5823	1.78867	170.453	1.75117	14.5037
1.76	31.1029	1.75317	72.7722	1.74333	104.834	1.78683	181.812	1.7495	15.8014	1.7635	19.0813	1.75667	56.7582	1.74683	83.6768	1.79033	170.736	1.753	14.5633
1.76183	31.1598	1.75483	72.8889	1.74517	105.012	1.78867	182.077	1.75117	15.8286	1.76517	19.3212	1.75833	56.9743	1.7485	83.8026	1.79217	171.021	1.75467	14.6288
1.7635	31.2116	1.75667	73.0171	1.74683	105.174	1.79033	182.318	1.753	15.8584	1.76683	19.5343	1.76	57.2075	1.75017	83.9479	1.79383	171.302	1.75633	14.7032
1.76517	31.2633	1.75833	73.1337	1.7485	105.336	1.79217	182.582	1.75467	15.8856	1.7685	19.727	1.76183	57.4568	1.752	84.1377	1.7955	171.57	1.75833	14.8026
1.76683	31.315	1.76	73.2502	1.75017	105.498	1.79383	182.822	1.75633	15.9127	1.77033	19.8974	1.76367	57.7171	1.75367	84.3572	1.79733	171.83	1.76	14.8789
1.7685	31.3667	1.76183	73.3782	1.752	105.676	1.7955	183.062	1.75833	15.9453	1.772	20.0487	1.76533	57.968	1.75533	84.6181	1.799	172.076	1.76167	14.9322
1.77033	31.4236	1.76367	73.5063	1.75367	105.838	1.79733	183.326	1.76	15.9724	1.77367	20.1879	1.76733	58.2267	1.757	84.9088	1.80067	172.311	1.7635	14.986
1.772	31.4752	1.76533	73.6226	1.75533	106	1.799	183.565	1.76167	15.9995	1.77533	20.3258	1.76917	58.4866	1.75867	85.2472	1.8025	172.546	1.76517	15.0232
1.77367	31.5269	1.76733	73.7622	1.757	106.161	1.80067	183.805	1.7635	16.0294	1.77717	20.4669	1.77083	58.7255	1.76033	85.6026	1.80417	172.791	1.76683	15.0452
1.77533	31.5785	1.76917	73.89	1.75867	106.323	1.8025	184.067	1.76517	16.0565	1.77883	20.5928	1.7725	58.9642	1.762	85.9655	1.80583	173.052	1.76867	15.0602
1.77717	31.6353	1.77083	74.0062	1.76033	106.484	1.80417	184.306	1.76683	16.0836	1.7805	20.7138	1.77433	59.1971	1.76383	86.3533	1.80767	173.336	1.77033	15.0683
1.77883	31.687	1.7725	74.1223	1.762	106.646	1.80583	184.545	1.76867	16.1134	1.78233	20.8426	1.776	59.4129	1.7655	86.7182	1.80933	173.629	1.772	15.0968
1.7805	31.7386	1.77433	74.25	1.76383	106.823	1.80767	184.807	1.77033	16.1405	1.784	20.9575	1.77767	59.6213	1.76717	87.0716	1.811	173.956	1.77383	15.1425
1.78233	31.7953	1.776	74.3661	1.7655	106.984	1.80933	185.045	1.772	16.1676	1.78567	21.0591	1.77933	59.8231	1.76883	87.4254	1.81267	174.302	1.7755	15.1959
1.784	31.8469	1.77767	74.482	1.76717	107.145	1.811	185.283	1.77383	16.1974	1.78733	21.1384	1.78117	60.0377	1.77067	87.7788	1.81433	174.675	1.77717	15.2595
1.78567	31.8985	1.77933	74.598	1.76883	107.306	1.81267	185.521	1.7755	16.2245	1.78917	21.2177	1.78283	60.2528	1.77233	88.1337	1.81617	175.087	1.779	15.336
1.78733	31.95	1.78117	74.7254	1.77067	107.483	1.81433	185.758	1.77717	16.2516	1.79083	21.2845	1.7845	60.4612	1.774	88.4905	1.81783	175.484	1.78067	15.4229
1.78917	32.0067	1.78283	74.8413	1.77233	107.644	1.81617	186.019	1.779	16.2814	1.79267	21.3381	1.78617	60.6629	1.77583	88.84	1.8195	175.873	1.7825	15.5193
1.79083	32.0583	1.7845	74.9571	1.774	107.804	1.81783	186.256	1.78067	16.3085	1.79433	21.389	1.788	60.8635	1.7775	89.1859	1.82183	176.269	1.78417	15.601
1.79267	32.1149	1.78617	75.0728	1.77583	107.981	1.8195	186.493	1.7825	16.3382	1.79617	21.4327	1.78967	61.0635	1.77933	89.5399	1.82367	176.605	1.78583	15.668
1.79433	32.1664	1.788	75.2001	1.7775	108.141	1.82183	186.824	1.78417	16.3653	1.79783	21.4772	1.79133	61.2609	1.781	89.887	1.82533	176.904	1.78767	15.7174
1.79617	32.2231	1.78967	75.3157	1.77933	108.318	1.82367	187.084	1.78583	16.3924	1.7995	21.5253	1.79317	61.4603	1.78283	90.2465	1.827	177.172	1.78933	15.7321
1.79783	32.2745	1.79133	75.4313	1.781	108.478	1.82533	187.32	1.78767	16.4221	1.80133	21.5782	1.795	61.6497	1.7845	90.5847	1.82883	177.41	1.791	15.7133
1.7995	32.326	1.79317	75.5584	1.78283	108.654	1.827	187.556	1.78933	16.4492	1.803	21.6427	1.79667	61.829	1.78617	90.9052	1.8305	177.62	1.79283	15.6655
1.80133	32.3826	1.795	75.6854	1.7845	108.814	1.82883	187.815	1.791	16.4762	1.80483	21.7348	1.79833	62.0125	1.78783	91.1999	1.83217	177.807	1.7945	15.593
1.803	32.434	1.79667	75.8008	1.78617	108.974	1.8305	188.051	1.79283	16.506	1.8065	21.8458	1.80183	62.1864	1.7895	91.4779	1.834	177.985	1.79617	15.4984
1.80483	32.4906	1.79833	75.9162	1.78783	109.134	1.83217	188.286	1.7945	16.533	1.80833	21.9738	1.80733	62.444	1.79117	91.7319	1.83567	178.178	1.798	15.3958
1.8065	32.542	1.80183	76.1584	1.7895	109.294	1.834	188.544	1.79617	16.56	1.81	22.1095	1.809	62.6976	1.793	91.9749	1.83733	178.383	1.79967	15.2966
1.80833	32.5985	1.80733	76.5385	1.79117	109.453	1.83567	188.779	1.798	16.5898	1.81167	22.2572	1.81067	62.9718	1.79467	92.194	1.839	178.595	1.8015	15.1987
1.81	32.6499	1.809	76.6536	1.793	109.629	1.83733	189.014	1.79967	16.6168	1.8135	22.4173	1.8125	63.268	1.79633	92.3877	1.84067	178.822	1.80317	15.1281
1.81167	32.7013	1.81067	76.7686	1.79467	109.789	1.839	189.248	1.8015	16.6465	1.81517	22.586	1.81417	63.5586	1.798	92.5602	1.84233	179.067	1.80483	15.0809
1.8135	32.7577	1.8125	76.8951	1.79633	109.948	1.84067	189.482	1.80317	16.6735	1.81683	22.7522	1.816	63.859	1.79967	92.7211	1.844	179.331	1.8065	15.0546
1.81517	32.8091	1.81417	77.01	1.798	110.107	1.84233	189.716	1.80483	16.7005	1.8185	22.9111	1.81767	64.1383	1.80133	92.8856	1.84583	179.615	1.80833	15.0545
1.81683	32.8604	1.816	77.1364	1.79967	110.266	1.844	189.949	1.8065	16.7275	1.82033	23.0747	1.8195	64.4184	1.803	93.0494	1.8475	179.89	1.81	15.0959
1.8185	32.9117	1.81767	77.2512	1.80133	110.426	1.84583	190.206	1.80833	16.7572	1.822	23.2253	1.82117	64.6767	1.80483	93.2239	1.84917	180.178	1.81167	15.1757
1.82033	32.9682	1.8195	77.3775	1.803	110.585	1.8475	190.439	1.81	16.7842	1.82367	23.3654	1.82283	64.9022	1.8065	93.4151	1.851	180.474	1.8135	15.2957
1.822	33.0194	1.82117	77.4922	1.80483	110.759	1.84917	190.672	1.81167	16.8112	1.8255	23.5098	1.8245	65.1113	1.80817	93.615	1.85267	180.775	1.81517	15.4372
1.82367	33.0707	1.82283	77.6069	1.8065	110.918	1.851	190.929	1.8135	16.8409	1.82717	23.6542	1.82617	65.3111	1.81	93.8482	1.85433	181.088	1.81683	15.6026
1.8255	33.1271	1.8245	77.7215	1.80817	111.077	1.85267	191.161	1.81517	16.8679	1.829	23.8068	1.828	65.5054	1.81167	94.1091	1.85617	181.421	1.8185	15.7977
1.82717	33.1783	1.82617	77.8361	1.81	111.251	1.85433	191.393	1.81683	16.8949	1.83067	23.9678	1.82967	65.693	1.81333	94.3992	1.85783	181.744	1.82033	16.0233
1.829	33.2347	1.828	77.9621	1.81167	111.41	1.85617	191.649	1.8185	16.9218	1.83233	24.1408	1.83133	65.8909	1.81517	94.7362	1.8595	182.082	1.822	16.2395
1.83067	33.2859	1.82967	78.0766	1.81333	111.568	1.85783	191.881	1.82033	16.9515	1.834	24.3307	1.833	66.0949	1.81683	95.0817	1.86133	182.426	1.82383	16.463
1.83233	33.3371	1.83133	78.191	1.81517	111.743	1.8595	192.112	1.822	16.9784	1.83583	24.5363	1.83483	66.3155	1.8185	95.4423	1.863	182.78	1.8255	16.6801
1.834	33.3883	1.833	78.3054	1.81683	111.901	1.86133	192.367	1.82383	17.0081	1.8375	24.7573	1.8365	66.5691	1.82017	95.8085	1.86467	183.129	1.82717	16.881
1.83583	33.4446	1.83483	78.4312	1.8185	112.059	1.863	192.598	1.8255	17.0351	1.83917	24.9591	1.83817	66.8279	1.82183	96.1725	1.8665	183.479	1.82883	17.0649
1.8375	33.4958	1.8365	78.5455	1.82017	112.217	1.86467	192.829	1.82717	17.062	1.841	25.1494	1.83983	67.1063	1.8235	96.5175	1.86817	183.811	1.83067	17.2161
1.83917	33.5469	1.83817	78.6597	1.82183	112.375	1.8665	193.083	1.82883	17.0889	1.84267	25.3182	1.84167	67.3833	1.82533	96.8607	1.86983	184.106	1.83233	17.3472
1.841	33.6032	1.83983	78.7739	1.8235	112.533	1.86817	193.314	1.83067	17.1186	1.84433	25.4706	1.84333	67.6633	1.827	97.1758	1.8715	184.371	1.834	17.4527
1.84267	33.6543	1.84167	78.8995	1.82533	112.707	1.86983	193.544	1.83233	17.1455	1.84617	25.5976	1.845	67.9445	1.82883	97.4705	1.87333	184.609	1.83583	17.5357
1.84433	33.7054	1.84333	79.0136	1.827	112.864	1.8715	193.774	1.834	17.1724	1.84783	25.6984	1.84667	68.2152	1.8305	97.7433	1.875	184.821	1.8375	17.6092
1.84617	33.7617	1.845	79.1276	1.82883	113.038	1.87333	194.027	1.83583	17.2021	1.84967	25.7797	1.84833	68.4912	1.83217	98.0182	1.87667	185	1.83917	17.6742
1.84783	33.8127	1.84667	79.2416	1.8305	113.195	1.875	194.257	1.8375	17.229	1.85133	25.8383	1.85	68.7727	1.834	98.2882	1.8785	185.158	1.84083	17.7374
1.84967	33.8689	1.84833	79.3556	1.83217	113.353	1.87667	194.487	1.83917	17.2559	1.8535	25.9057	1.85183	69.0718	1.83567	98.5694	1.88017	185.304	1.8425	17.8024
1.85133	33.92	1.85	79.4695	1.834	113.526	1.8785	194.739	1.84083	17.2828	1.85567	25.9591	1.8535	69.3706	1.83733	98.8758	1.88183	185.448	1.84433	17.8491
1.8535	33.9863	1.85183	79.5948	1.83567	113.683	1.88017	194.968	1.8425	17.3097	1.85733	26.0001	1.85517	69.6832	1.839	99.1927	1.88367	185.565	1.846	17.8876
1.85567	34.0527	1.8535	79.7086	1.83733	113.84	1.88183	195.197	1.84433	17.3393	1.85917	26.0514	1.857	70.0079	1.84067	99.5328	1.88533	185.705	1.84767	17.9238
1.85733	34.1037	1.85517	79.8223	1.839	113.997	1.88367	195.448	1.846	17.3662	1.86083	26.0972	1.85867	70.3402	1.8425	99.8946	1.887	185.874	1.8495	17.9567
1.85917	34.1598	1.857	79.9474	1.84067	114.154	1.88533	195.677	1.84767	17.3931	1.8625	26.1544	1.86033	70.669	1.84417	100.272	1.889	186.057	1.85117	17.9795
1.86083	34.2108	1.85867	80.0611	1.8425	114.327	1.887	195.905	1.8495	17.4227	1.86417	26.1963	1.862	71.006	1.84583	100.648	1.89067	186.281	1.85283	17.9976
1.8625	34.2618	1.86033	80.1747	1.84417	114.483	1.889	196.179	1.85117	17.4495	1.86583	26.2105	1.86367	71.342	1.8475	101.018	1.89233	186.507	1.8545	18.002
1.86417	34.3127	1.862	80.2883	1.84583	114.64	1.89067	196.406	1.85283	17.4764	1.8675	26.2145	1.8655	71.6604	1.84933	101.372	1.894	186.751	1.86017	18.1505
1.86583	34.3637	1.86367	80.4018	1.8475	114.797	1.89233	196.634	1.8545	17.5033	1.86917	26.2015	1.86717	71.9652	1.851	101.716	1.89567	186.998	1.86183	18.176
1.8675	34.4146	1.8655	80.5266	1.84933	114.969	1.894	196.861	1.86017	17.5946	1.871	26.1708	1.86883	72.2701	1.85267	102.051	1.8975	187.255	1.86367	18.1975
1.86917	34.4655	1.86717	80.64	1.851	115.125	1.89567	197.088	1.86183	17.6215	1.87267	26.1263	1.87067	72.5695	1.8545	102.375	1.89917	187.503	1.86533	18.2028
1.871	34.5215	1.86883	80.7534	1.85267	115.281	1.8975	197.338	1.86367	17.651	1.87433	26.0712	1.87233	72.8701	1.85617	102.681	1.90083	187.756	1.867	18.1971
1.87267	34.5724	1.87067	80.8781	1.8545	115.453	1.89917	197.565	1.86533	17.6779	1.87617	26.0052	1.874	73.1656	1.858	102.973	1.90267	188	1.86867	18.1983
1.87433	34.6233	1.87233	80.9913	1.85617	115.609	1.90083	197.791	1.867	17.7047	1.87783	25.9403	1.87567	73.4525	1.85967	103.242	1.90433	188.236	1.8705	18.2035
1.87617	34.6793	1.874	81.1046	1.858	115.781	1.90267	198.04	1.86867	17.7315	1.8795	25.8724	1.87733	73.7381	1.86133	103.486	1.90617	188.476	1.87217	18.2037
1.87783	34.7301	1.87567	81.2177	1.85967	115.937	1.90433	198.266	1.8705	17.761	1.88117	25.8267	1.879	74.0224	1.86317	103.73	1.90783	188.697	1.87383	18.2025
1.8795	34.781	1.87733	81.3309	1.86133	116.093	1.90617	198.515	1.87217	17.7879	1.883	25.773	1.88083	74.312	1.86483	103.944	1.9095	188.938	1.87567	18.1918
1.88117	34.8318	1.879	81.444	1.86317	116.264	1.90783	198.74	1.87383	17.8147	1.88467	25.7467	1.8825	74.6139	1.8665	104.134	1.91117	189.171	1.87733	18.1662
1.883	34.8877	1.88083	81.5683	1.86483	116.42	1.9095	198.966	1.87567	17.8442	1.8865	25.7482	1.88417	74.9196	1.86817	104.308	1.91283	189.401	1.879	18.1372
1.88467	34.9385	1.8825	81.6813	1.8665	116.575	1.91117	199.191	1.87733	17.871	1.88817	25.7814	1.88583	75.2344	1.86983	104.452	1.91467	189.63	1.88067	18.1176
1.8865	34.9944	1.88417	81.7942	1.86817	116.731	1.91283	199.416	1.879	17.8978	1.89	25.8563	1.88767	75.5487	1.87167	104.577	1.91633	189.858	1.8825	18.0857
1.88817	35.0452	1.88583	81.9071	1.86983	116.886	1.91467	199.664	1.88067	17.9246	1.89167	25.9634	1.88933	75.8773	1.87333	104.684	1.918	190.09	1.88417	18.0694
1.89	35.101	1.88767	82.0313	1.87167	117.057	1.91633	199.888	1.8825	17.9541	1.89333	26.0926	1.891	76.213	1.87517	104.774	1.91983	190.323	1.88583	18.0612
1.89167	35.1517	1.88933	82.144	1.87333	117.212	1.918	200.113	1.88417	17.9809	1.895	26.2394	1.89283	76.544	1.87683	104.855	1.9215	190.567	1.8875	18.0565
1.89333	35.2025	1.891	82.2568	1.87517	117.383	1.91983	200.359	1.88583	18.0077	1.89667	26.4044	1.8945	76.8497	1.8785	104.932	1.92317	190.797	1.88917	18.0718
1.895	35.2532	1.89283	82.3808	1.87683	117.538	1.9215	200.583	1.8875	18.0344	1.8985	26.5891	1.89633	77.1478	1.88033	105	1.92483	191.023	1.891	18.107
1.89667	35.3039	1.8945	82.4934	1.8785	117.692	1.92317	200.807	1.88917	18.0612	1.90017	26.7822	1.898	77.4348	1.88383	104.997	1.92667	191.259	1.89267	18.153
1.8985	35.3597	1.89633	82.6173	1.88033	117.863	1.92483	201.03	1.891	18.0907	1.90183	26.9723	1.89967	77.7177	1.88567	105.093	1.92833	191.522	1.89433	18.2112
1.90017	35.4104	1.898	82.7298	1.88383	118.187	1.92667	201.276	1.89267	18.1174	1.90367	27.1484	1.90133	77.9929	1.88733	105.221	1.93017	191.771	1.89617	18.2828
1.90183	35.4611	1.89967	82.8423	1.88567	118.357	1.92833	201.499	1.89433	18.1442	1.90533	27.315	1.90317	78.2623	1.889	105.367	1.93183	192.049	1.89783	18.3683
1.90367	35.5168	1.90133	82.9548	1.88733	118.512	1.93017	201.745	1.89617	18.1736	1.90717	27.4765	1.90483	78.5313	1.89083	105.534	1.9335	192.329	1.8995	18.4716
1.90533	35.5674	1.90317	83.0784	1.889	118.666	1.93183	201.967	1.89783	18.2004	1.90883	27.609	1.9065	78.7968	1.8925	105.72	1.93533	192.612	1.90133	18.5932
1.90717	35.6231	1.90483	83.1908	1.89083	118.836	1.9335	202.19	1.8995	18.2271	1.9105	27.7063	1.90833	79.0657	1.89433	105.926	1.937	192.913	1.903	18.7106
1.90883	35.6737	1.9065	83.3031	1.8925	118.99	1.93533	202.434	1.90133	18.2566	1.91217	27.7756	1.91	79.3254	1.896	106.157	1.93867	193.225	1.90467	18.8422
1.9105	35.7243	1.90833	83.4266	1.89433	119.159	1.937	202.656	1.903	18.2833	1.914	27.8118	1.91167	79.5765	1.89767	106.394	1.9405	193.514	1.9065	18.9739
1.91217	35.7749	1.91	83.5388	1.896	119.313	1.93867	202.878	1.90467	18.31	1.91567	27.8099	1.9135	79.8248	1.89933	106.649	1.94217	193.81	1.90817	19.0895
1.914	35.8306	1.91167	83.651	1.89767	119.467	1.9405	203.122	1.9065	18.3395	1.91733	27.7799	1.91517	80.0636	1.901	106.913	1.94383	194.08	1.90983	19.1818
1.91567	35.8812	1.9135	83.7743	1.89933	119.621	1.94217	203.344	1.90817	18.3662	1.91917	27.7102	1.917	80.2751	1.90283	107.181	1.94567	194.316	1.9115	19.2477
1.91733	35.9317	1.91517	83.8864	1.901	119.775	1.94383	203.565	1.90983	18.3929	1.92083	27.6384	1.91867	80.4913	1.9045	107.442	1.9475	194.548	1.91317	19.2918
1.91917	35.9873	1.917	84.0096	1.90283	119.944	1.94567	203.808	1.9115	18.4196	1.9225	27.5435	1.92033	80.7111	1.90617	107.703	1.94933	194.811	1.91483	19.297
1.92083	36.0378	1.91867	84.1216	1.9045	120.097	1.9475	204.051	1.91317	18.4463	1.92417	27.4034	1.92217	80.9036	1.908	107.943	1.9515	195.105	1.9165	19.2599
1.9225	36.0883	1.92033	84.2335	1.90617	120.251	1.94933	204.294	1.91483	18.473	1.926	27.2516	1.92383	81.0949	1.90967	108.173	1.95317	195.393	1.91833	19.1852
1.92417	36.1389	1.92217	84.3566	1.908	120.419	1.9515	204.58	1.9165	18.4997	1.92767	27.1282	1.9255	81.279	1.91167	108.393	1.955	195.673	1.92	19.1015
1.926	36.1944	1.92383	84.4684	1.90967	120.572	1.95317	204.8	1.91833	18.5291	1.9295	26.9883	1.92733	81.4668	1.91333	108.609	1.95667	195.942	1.92183	18.9793
1.92767	36.2449	1.9255	84.5802	1.91167	120.756	1.955	205.042	1.92	18.5558	1.93117	26.8722	1.929	81.6747	1.915	108.829	1.95833	196.208	1.92367	18.8452
1.9295	36.3004	1.92733	84.7031	1.91333	120.909	1.95667	205.262	1.92183	18.5852	1.933	26.7434	1.93083	81.8673	1.91667	109.038	1.96017	196.396	1.92533	18.73
1.93117	36.3508	1.929	84.8148	1.915	121.062	1.95833	205.481	1.92367	18.6145	1.93467	26.6408	1.9325	82.0581	1.91833	109.243	1.96183	196.56	1.927	18.6501
1.933	36.4063	1.93083	84.9376	1.91667	121.215	1.96017	205.723	1.92533	18.6412	1.93633	26.5577	1.93417	82.2536	1.92017	109.452	1.9635	196.763	1.92867	18.5895
1.93467	36.4567	1.9325	85.0492	1.91833	121.368	1.96183	205.942	1.927	18.6679	1.93817	26.483	1.93583	82.4183	1.92183	109.661	1.96533	196.975	1.9305	18.5414
1.93633	36.5071	1.93417	85.1607	1.92017	121.536	1.9635	206.161	1.92867	18.6946	1.93983	26.4182	1.93767	82.5374	1.9235	109.839	1.967	197.224	1.93733	18.2824
1.93817	36.5626	1.93583	85.2722	1.92183	121.688	1.96533	206.401	1.9305	18.7239	1.94167	26.3616	1.93933	82.6057	1.92517	110.009	1.96867	197.508	1.939	18.3076
1.93983	36.613	1.93767	85.3948	1.9235	121.841	1.967	206.62	1.93733	18.8332	1.94333	26.3185	1.9415	82.5968	1.927	110.161	1.97033	197.821	1.94067	18.3256
1.94167	36.6684	1.93933	85.5062	1.92517	121.993	1.96867	206.838	1.939	18.8598	1.94517	26.261	1.94333	82.5502	1.92867	110.302	1.97217	198.147	1.94233	18.3317
1.94333	36.7187	1.9415	85.651	1.927	122.161	1.97033	207.056	1.94067	18.8865	1.94683	26.2208	1.945	82.4658	1.93033	110.42	1.97383	198.504	1.94417	18.3022
1.94517	36.7741	1.94333	85.7734	1.92867	122.313	1.97217	207.296	1.94233	18.9131	1.9485	26.2003	1.94667	82.3371	1.932	110.518	1.97567	198.866	1.94583	18.2648
1.94683	36.8244	1.945	85.8846	1.93033	122.465	1.97383	207.513	1.94417	18.9424	1.95017	26.2709	1.9485	82.191	1.93367	110.585	1.97733	199.216	1.9475	18.2127
1.9485	36.8748	1.94667	85.9958	1.932	122.617	1.97567	207.752	1.94583	18.969	1.952	26.3403	1.95017	82.1424	1.9355	110.626	1.97917	199.55	1.94933	18.1788
1.95017	36.9251	1.9485	86.1181	1.93367	122.769	1.97733	207.97	1.9475	18.9956	1.95367	26.4267	1.95183	82.0825	1.93717	110.642	1.98083	199.85	1.951	18.1913
1.952	36.9804	1.95017	86.2292	1.9355	122.936	1.97917	208.208	1.94933	19.0249	1.9555	26.5118	1.9535	82.0506	1.939	110.626	1.9825	200.117	1.95283	18.1723
1.95367	37.0307	1.95183	86.3402	1.93717	123.088	1.98083	208.425	1.951	19.0515	1.95717	26.5976	1.95517	82.0498	1.94067	110.605	1.98433	200.341	1.9545	18.1417
1.9555	37.086	1.9535	86.4512	1.939	123.255	1.9825	208.642	1.95283	19.0808	1.95883	26.6758	1.95683	82.0717	1.9425	110.56	1.986	200.525	1.95633	18.0869
1.95717	37.1362	1.95517	86.5622	1.94067	123.406	1.98433	208.88	1.9545	19.1074	1.96067	26.6347	1.95867	82.1132	1.94417	110.5	1.98767	200.668	1.958	18.022
1.95883	37.1865	1.95683	86.6731	1.9425	123.573	1.986	209.096	1.95633	19.1367	1.96233	26.5944	1.96033	82.0849	1.94583	110.426	1.98933	200.787	1.95983	17.8834
1.96067	37.2417	1.95867	86.795	1.94417	123.724	1.98767	209.312	1.958	19.1633	1.964	26.5812	1.96217	82.0331	1.94767	110.321	1.991	200.881	1.9615	17.6798
1.96233	37.2919	1.96033	86.9059	1.94583	123.876	1.98933	209.528	1.95983	19.1925	1.966	26.5444	1.96383	82.0428	1.94933	110.276	1.99283	200.942	1.96317	17.4769
1.964	37.3421	1.96217	87.0277	1.94767	124.042	1.991	209.744	1.9615	19.2191	1.96767	26.5521	1.9655	82.0603	1.951	110.281	1.9945	201.004	1.96483	17.2831
1.966	37.4023	1.96383	87.1384	1.94933	124.193	1.99283	209.981	1.96317	19.2457	1.9695	26.5794	1.96733	82.0892	1.95283	110.282	1.99617	201.055	1.96667	17.0815
1.96767	37.4525	1.9655	87.2491	1.951	124.344	1.9945	210.196	1.96483	19.2722	1.97117	26.6321	1.969	82.1623	1.9545	110.295	1.99783	201.123	1.96833	16.9154
1.9695	37.5077	1.96733	87.3708	1.95283	124.51	1.99617	210.411	1.96667	19.3015	1.97283	26.7019	1.97083	82.2386	1.95633	110.313	1.9995	201.205	1.97	16.7827
1.97117	37.5578	1.969	87.4814	1.9545	124.661	1.99783	210.626	1.96833	19.328	1.9745	26.7893	1.9725	82.3399	1.958	110.337	2.00117	201.307	1.97183	16.6639
1.97283	37.608	1.97083	87.6029	1.95633	124.827	1.9995	210.84	1.97	19.3546	1.97633	26.8916	1.97417	82.464	1.95983	110.31	2.003	201.43	1.9735	16.5873
1.9745	37.6581	1.9725	87.7134	1.958	124.977	2.00117	211.055	1.97183	19.3838	1.978	26.9935	1.97583	82.6049	1.9615	110.244	2.00467	201.591	1.97533	16.535
1.97633	37.7132	1.97417	87.8239	1.95983	125.143	2.003	211.29	1.9735	19.4104	1.97967	27.0992	1.9775	82.7495	1.96317	110.198	2.00633	201.753	1.97717	16.4982
1.978	37.7633	1.97583	87.9342	1.9615	125.294	2.00467	211.505	1.97533	19.4396	1.98133	27.2026	1.97917	82.8957	1.965	110.172	2.00817	201.908	1.97883	16.4742
1.97967	37.8134	1.9775	88.0446	1.96317	125.444	2.00633	211.718	1.97717	19.4688	1.98317	27.3041	1.981	83.0367	1.96667	110.175	2.00983	202.074	1.9805	16.4552
1.98133	37.8635	1.97917	88.1549	1.965	125.609	2.00817	211.953	1.97883	19.4953	1.98483	27.4065	1.98267	83.1786	1.96833	110.205	2.0115	202.23	1.98233	16.4357
1.98317	37.9185	1.981	88.2762	1.96667	125.759	2.00983	212.167	1.9805	19.5218	1.98667	27.4795	1.98433	83.3152	1.97017	110.255	2.01317	202.393	1.984	16.4235
1.98483	37.9686	1.98267	88.3864	1.96833	125.91	2.0115	212.38	1.98233	19.551	1.98833	27.5406	1.98617	83.4316	1.97183	110.345	2.015	202.523	1.98567	16.3946
1.98667	38.0236	1.98433	88.4965	1.97017	126.075	2.01317	212.593	1.984	19.5775	1.99	27.5984	1.988	83.5292	1.9735	110.468	2.01683	202.649	1.98733	16.3451
1.98833	38.0736	1.98617	88.6176	1.97183	126.225	2.015	212.827	1.98567	19.604	1.99183	27.6189	1.98967	83.6324	1.97533	110.62	2.0185	202.798	1.989	16.2911
1.99	38.1236	1.988	88.7387	1.9735	126.374	2.01683	213.061	1.98733	19.6306	1.9935	27.6409	1.99133	83.7183	1.977	110.789	2.02017	202.957	1.99067	16.2218
1.99183	38.1786	1.98967	88.8487	1.97533	126.539	2.0185	213.273	1.989	19.6571	1.99517	27.6233	1.99317	83.787	1.97883	110.966	2.02183	203.121	1.9925	16.1128
1.9935	38.2286	1.99133	88.9587	1.977	126.689	2.02017	213.486	1.99067	19.6836	1.99683	27.5783	1.99483	83.8583	1.9805	111.154	2.02367	203.297	1.99417	15.9873
1.99517	38.2786	1.99317	89.0796	1.97883	126.853	2.02183	213.698	1.9925	19.7127	1.9985	27.5303	1.9965	83.9124	1.98217	111.344	2.02533	203.505	1.99583	15.8164
1.99683	38.3285	1.99483	89.1894	1.9805	127.003	2.02367	213.931	1.99417	19.7392	2.00033	27.4431	1.99833	83.9533	1.984	111.534	2.027	203.734	1.99767	15.6067
1.9985	38.3785	1.9965	89.2992	1.98217	127.152	2.02533	214.142	1.99583	19.7657	2.002	27.3708	2.00017	83.9768	1.98567	111.711	2.02883	203.964	1.99933	15.3892
2.00033	38.4334	1.99833	89.42	1.984	127.316	2.027	214.354	1.99767	19.7948	2.00383	27.2994	2.00183	84.0139	1.98733	111.863	2.0305	204.188	2.001	15.1442
2.002	38.4833	2.00017	89.5407	1.98567	127.466	2.02883	214.586	1.99933	19.8213	2.0055	27.2349	2.0035	84.072	1.989	111.993	2.03217	204.436	2.00283	14.8831
2.00383	38.5382	2.00183	89.6504	1.98733	127.615	2.0305	214.797	2.001	19.8478	2.00733	27.1721	2.00517	84.1106	1.99067	112.096	2.03383	204.69	2.0045	14.6277
2.0055	38.5881	2.0035	89.76	1.989	127.764	2.03217	215.008	2.00283	19.8769	2.009	27.1378	2.007	84.1227	1.9925	112.151	2.03567	204.939	2.00633	14.35
2.00733	38.6429	2.00517	89.8696	1.99067	127.913	2.03383	215.219	2.0045	19.9034	2.01083	27.0848	2.00867	84.1437	1.99433	112.18	2.03733	205.19	2.00817	14.0881
2.009	38.6928	2.007	89.9901	1.9925	128.077	2.03567	215.45	2.00633	19.9325	2.0125	27.0602	2.01033	84.1419	1.996	112.202	2.039	205.449	2.00983	13.8333
2.01083	38.7476	2.00867	90.0995	1.99433	128.24	2.03733	215.66	2.00817	19.9616	2.01417	27.0481	2.012	84.1392	1.99767	112.227	2.04067	205.717	2.0115	13.5843
2.0125	38.7975	2.01033	90.209	1.996	128.389	2.039	215.87	2.00983	19.9881	2.016	27.006	2.01383	84.1349	1.99933	112.259	2.04233	205.994	2.01317	13.3563
2.01417	38.8473	2.012	90.3184	1.99767	128.538	2.04067	216.08	2.0115	20.0145	2.01767	26.9818	2.0155	84.1236	2.00117	112.273	2.04417	206.294	2.01483	13.14
2.016	38.9021	2.01383	90.4387	1.99933	128.686	2.04233	216.29	2.01317	20.041	2.01933	26.957	2.01717	84.1109	2.00283	112.336	2.04583	206.613	2.01667	12.9205
2.01767	38.9519	2.0155	90.548	2.00117	128.849	2.04417	216.52	2.01483	20.0674	2.021	26.9352	2.019	84.0835	2.00467	112.409	2.0475	206.948	2.01833	12.7295
2.01933	39.0017	2.01717	90.6572	2.00283	128.998	2.04583	216.73	2.01667	20.0965	2.02267	26.9117	2.02067	84.0539	2.00633	112.509	2.04933	207.302	2.02	12.5521
2.021	39.0515	2.019	90.7773	2.00467	129.161	2.0475	216.939	2.01833	20.1229	2.02433	26.8892	2.02233	83.9994	2.008	112.626	2.051	207.648	2.02183	12.372
2.02267	39.1012	2.02067	90.8865	2.00633	129.309	2.04933	217.168	2.02	20.1493	2.026	26.8894	2.02433	83.8926	2.00967	112.747	2.05267	207.992	2.0235	12.199
2.02433	39.151	2.02233	90.9956	2.008	129.457	2.051	217.377	2.02183	20.1784	2.02783	26.8886	2.02633	83.8071	2.01133	112.868	2.0545	208.344	2.02517	12.0456
2.026	39.2007	2.02433	91.1265	2.00967	129.605	2.05267	217.586	2.0235	20.2048	2.0295	26.9127	2.028	83.7189	2.013	112.991	2.05617	208.68	2.027	11.8847
2.02783	39.2554	2.02633	91.2573	2.01133	129.753	2.0545	217.815	2.02517	20.2312	2.03117	26.951	2.02967	83.6174	2.01483	113.084	2.05783	209.008	2.02867	11.7288
2.0295	39.3051	2.028	91.3663	2.013	129.901	2.05617	218.023	2.027	20.2603	2.033	27.0072	2.0315	83.5125	2.0165	113.172	2.05967	209.325	2.0305	11.5631
2.03117	39.3548	2.02967	91.4752	2.01483	130.063	2.05783	218.231	2.02867	20.2867	2.03467	27.0968	2.03317	83.4213	2.01817	113.247	2.06133	209.634	2.03217	11.4113
2.033	39.4094	2.0315	91.5949	2.0165	130.211	2.05967	218.459	2.0305	20.3157	2.03633	27.2065	2.03483	83.3415	2.01983	113.319	2.06367	209.938	2.03383	11.2783
2.03467	39.4591	2.03317	91.7038	2.01817	130.358	2.06133	218.667	2.03217	20.3421	2.038	27.3346	2.03667	83.2685	2.02167	113.368	2.06583	210.226	2.0355	11.171
2.03633	39.5088	2.03483	91.8125	2.01983	130.506	2.06367	218.957	2.03383	20.3685	2.03983	27.4694	2.03833	83.2223	2.02333	113.415	2.0675	210.504	2.03733	11.0777
2.038	39.5584	2.03667	91.9321	2.02167	130.668	2.06583	219.226	2.0355	20.3949	2.0415	27.6131	2.04	83.2075	2.025	113.471	2.06933	210.789	2.039	11.0122
2.03983	39.613	2.03833	92.0408	2.02333	130.815	2.0675	219.433	2.03733	20.4239	2.04317	27.7627	2.04183	83.2094	2.02683	113.528	2.071	211.094	2.04083	10.9684
2.0415	39.6626	2.04	92.1494	2.025	130.962	2.06933	219.66	2.039	20.4503	2.045	27.9427	2.0435	83.2324	2.0285	113.596	2.07283	211.396	2.0425	10.9427
2.04317	39.7122	2.04183	92.2689	2.02683	131.124	2.071	219.867	2.04083	20.4793	2.04667	28.1232	2.04517	83.2769	2.03033	113.658	2.0745	211.715	2.04417	10.9502
2.045	39.7668	2.0435	92.3774	2.0285	131.271	2.07283	220.093	2.0425	20.5057	2.04833	28.301	2.04683	83.331	2.032	113.745	2.07617	212.042	2.046	10.9739
2.04667	39.8164	2.04517	92.4859	2.03033	131.433	2.0745	220.299	2.04417	20.532	2.05017	28.479	2.04867	83.3999	2.03367	113.855	2.07783	212.376	2.04767	11.0015
2.04833	39.8659	2.04683	92.5944	2.032	131.579	2.07617	220.505	2.046	20.561	2.05183	28.6563	2.05033	83.4566	2.0355	113.991	2.07967	212.702	2.0495	11.0451
2.05017	39.9205	2.04867	92.7136	2.03367	131.726	2.07783	220.711	2.04767	20.5874	2.0535	28.8272	2.05217	83.5214	2.03717	114.15	2.08133	213.021	2.05117	11.0815
2.05183	39.97	2.05033	92.822	2.0355	131.888	2.07967	220.937	2.0495	20.6164	2.05517	28.9962	2.05383	83.5828	2.03883	114.334	2.083	213.336	2.05283	11.1254
2.0535	40.0195	2.05217	92.9411	2.03717	132.034	2.08133	221.142	2.05117	20.6427	2.05683	29.1559	2.0555	83.6437	2.04067	114.542	2.08483	213.646	2.05467	11.1703
2.05517	40.069	2.05383	93.0494	2.03883	132.181	2.083	221.347	2.05283	20.669	2.05867	29.3144	2.05717	83.6977	2.04233	114.772	2.0865	213.948	2.05633	11.2013
2.05683	40.1185	2.0555	93.1576	2.04067	132.342	2.08483	221.573	2.05467	20.698	2.06033	29.4504	2.05883	83.7611	2.04417	115.04	2.08817	214.265	2.058	11.2316
2.05867	40.173	2.05717	93.2658	2.04233	132.488	2.0865	221.777	2.05633	20.7243	2.062	29.5646	2.06067	83.8276	2.04583	115.316	2.08983	214.581	2.05967	11.2582
2.06033	40.2225	2.05883	93.3739	2.04417	132.649	2.08817	221.982	2.058	20.7507	2.06367	29.6628	2.06233	83.8932	2.0475	115.601	2.0915	214.897	2.0615	11.2752
2.062	40.2719	2.06067	93.4928	2.04583	132.795	2.08983	222.186	2.05967	20.777	2.0655	29.7462	2.064	83.954	2.04917	115.892	2.09317	215.213	2.06317	11.2875
2.06367	40.3214	2.06233	93.6008	2.0475	132.941	2.0915	222.39	2.0615	20.8059	2.06717	29.8038	2.06617	83.9989	2.051	116.182	2.095	215.543	2.06483	11.2946
2.0655	40.3758	2.064	93.7088	2.04917	133.087	2.09317	222.594	2.06317	20.8322	2.069	29.8369	2.068	84.0426	2.05267	116.461	2.09667	215.878	2.0665	11.2939
2.06717	40.4252	2.06617	93.8491	2.051	133.247	2.095	222.818	2.06483	20.8586	2.07067	29.8654	2.06967	84.0945	2.0545	116.74	2.09833	216.229	2.06817	11.2817
2.069	40.4796	2.068	93.9678	2.05267	133.393	2.09667	223.022	2.0665	20.8849	2.07233	29.8903	2.07133	84.1559	2.05617	117.006	2.1	216.579	2.07	11.2496
2.07067	40.529	2.06967	94.0756	2.0545	133.553	2.09833	223.225	2.06817	20.9112	2.07417	29.8948	2.073	84.2175	2.05783	117.267	2.10183	216.925	2.07167	11.2046
2.07233	40.5783	2.07133	94.1834	2.05617	133.699	2.1	223.428	2.07	20.9401	2.07583	29.8902	2.07467	84.288	2.0595	117.506	2.1035	217.245	2.07333	11.1402
2.07417	40.6327	2.073	94.2911	2.05783	133.844	2.10183	223.651	2.07167	20.9664	2.07767	29.8701	2.0765	84.3588	2.06133	117.717	2.10517	217.527	2.07517	11.0562
2.07583	40.682	2.07467	94.3988	2.0595	133.99	2.1035	223.854	2.07333	20.9927	2.07933	29.8545	2.07817	84.4505	2.06317	117.911	2.10683	217.775	2.07683	10.9587
2.07767	40.7363	2.0765	94.5173	2.06133	134.15	2.10517	224.057	2.07517	21.0216	2.08117	29.8448	2.07983	84.5508	2.06483	118.084	2.10867	218.01	2.07883	10.83
2.07933	40.7856	2.07817	94.6249	2.06317	134.31	2.10683	224.259	2.07683	21.0478	2.08283	29.8356	2.0815	84.6584	2.0665	118.237	2.11033	218.208	2.0805	10.7004
2.08117	40.8399	2.07983	94.7324	2.06483	134.455	2.10867	224.482	2.07883	21.0794	2.08483	29.8373	2.08333	84.7772	2.06833	118.367	2.112	218.384	2.08233	10.5635
2.08283	40.8892	2.0815	94.8399	2.0665	134.6	2.11033	224.684	2.0805	21.1056	2.0865	29.8585	2.085	84.9084	2.07	118.494	2.11383	218.544	2.084	10.4339
2.08483	40.9484	2.08333	94.9581	2.06833	134.759	2.112	224.886	2.08233	21.1345	2.08817	29.9022	2.08667	85.047	2.07167	118.619	2.1155	218.702	2.08567	10.3099
2.0865	40.9976	2.085	95.0656	2.07	134.904	2.11383	225.107	2.084	21.1608	2.09	29.9798	2.0885	85.2089	2.07333	118.737	2.11733	218.867	2.08733	10.2034
2.08817	41.0469	2.08667	95.1729	2.07167	135.049	2.1155	225.309	2.08567	21.187	2.09167	30.0774	2.09017	85.3862	2.075	118.849	2.119	219.054	2.08917	10.1268
2.09	41.1011	2.0885	95.291	2.07333	135.194	2.11733	225.53	2.08733	21.2133	2.09333	30.1993	2.09183	85.5613	2.07683	118.968	2.12117	219.277	2.09083	10.084
2.09167	41.1504	2.09017	95.3983	2.075	135.338	2.119	225.731	2.08917	21.2421	2.09683	30.3983	2.09367	85.7444	2.0785	119.104	2.12283	219.528	2.0925	10.0578
2.09333	41.1996	2.09183	95.5055	2.07683	135.497	2.12117	225.992	2.09083	21.2684	2.0985	30.5563	2.09533	85.9174	2.08017	119.256	2.1245	219.822	2.09433	10.0498
2.09683	41.3029	2.09367	95.6234	2.0785	135.642	2.12283	226.193	2.0925	21.2946	2.10033	30.705	2.097	86.0869	2.08183	119.424	2.12633	220.142	2.096	10.0542
2.0985	41.3521	2.09533	95.7306	2.08017	135.786	2.1245	226.393	2.09433	21.3235	2.102	30.8301	2.09867	86.2568	2.08367	119.608	2.128	220.462	2.09783	10.0792
2.10033	41.4062	2.097	95.8377	2.08183	135.931	2.12633	226.614	2.096	21.3497	2.10367	30.9362	2.10033	86.4036	2.08533	119.807	2.12967	220.8	2.0995	10.1001
2.102	41.4554	2.09867	95.9447	2.08367	136.089	2.128	226.814	2.09783	21.3785	2.1055	31.0102	2.10217	86.521	2.0875	120.019	2.1315	221.148	2.10117	10.1019
2.10367	41.5046	2.10033	96.0518	2.08533	136.233	2.12967	227.014	2.0995	21.4047	2.10717	31.051	2.10383	86.6148	2.08933	120.252	2.13317	221.477	2.10283	10.0796
2.1055	41.5586	2.10217	96.1694	2.0875	136.421	2.1315	227.233	2.10117	21.431	2.10883	31.065	2.1055	86.6824	2.091	120.498	2.135	221.816	2.1045	10.0361
2.10717	41.6077	2.10383	96.2763	2.08933	136.579	2.13317	227.433	2.10283	21.4572	2.1105	31.0561	2.10717	86.7264	2.09267	120.762	2.13667	222.127	2.10633	9.96838
2.10883	41.6569	2.1055	96.3832	2.091	136.723	2.135	227.652	2.1045	21.4834	2.11217	31.0231	2.109	86.7722	2.0945	121.039	2.13833	222.43	2.108	9.85929
2.1105	41.706	2.10717	96.49	2.09267	136.866	2.13667	227.851	2.10633	21.5122	2.114	30.9861	2.11067	86.8338	2.09617	121.327	2.14	222.738	2.10967	9.72322
2.11217	41.7551	2.109	96.6075	2.0945	137.024	2.13833	228.05	2.108	21.5384	2.116	30.9399	2.1125	86.9191	2.09783	121.632	2.1435	223.075	2.1115	9.56758
2.114	41.8091	2.11067	96.7142	2.09617	137.168	2.14	228.249	2.10967	21.5646	2.11767	30.9215	2.11417	87.0467	2.0995	121.947	2.14517	223.366	2.11317	9.41095
2.116	41.8679	2.1125	96.8316	2.09783	137.312	2.1435	228.666	2.1115	21.5934	2.1195	30.9202	2.11583	87.2041	2.10117	122.259	2.14683	223.656	2.11483	9.24132
2.11767	41.917	2.11417	96.9382	2.0995	137.455	2.14517	228.864	2.11317	21.6195	2.12117	30.9401	2.1175	87.4156	2.103	122.575	2.14867	223.957	2.11667	9.07904
2.1195	41.9709	2.11583	97.0448	2.10117	137.598	2.14683	229.062	2.11483	21.6457	2.123	31.0055	2.11917	87.6671	2.10467	122.88	2.15033	224.266	2.11833	8.94289
2.12117	42.02	2.1175	97.1514	2.103	137.756	2.14867	229.28	2.11667	21.6745	2.12467	31.0966	2.121	87.9543	2.10633	123.188	2.152	224.583	2.12	8.84208
2.123	42.0739	2.11917	97.2579	2.10467	137.899	2.15033	229.477	2.11833	21.7007	2.1265	31.2036	2.12267	88.2696	2.108	123.497	2.15367	224.897	2.12183	8.76936
2.12467	42.1229	2.121	97.375	2.10633	138.042	2.152	229.675	2.12	21.7268	2.12817	31.3148	2.12433	88.62	2.10983	123.804	2.15533	225.248	2.1235	8.71858
2.1265	42.1768	2.12267	97.4814	2.108	138.185	2.15367	229.872	2.12183	21.7556	2.12983	31.4509	2.126	88.969	2.1115	124.126	2.15717	225.628	2.12533	8.70049
2.12817	42.2257	2.12433	97.5878	2.10983	138.342	2.15533	230.069	2.1235	21.7818	2.1315	31.5938	2.12783	89.3135	2.11317	124.452	2.15883	226.018	2.127	8.68508
2.12983	42.2747	2.126	97.6941	2.1115	138.485	2.15717	230.286	2.12533	21.8105	2.13333	31.7495	2.1295	89.6475	2.11483	124.787	2.1605	226.432	2.12867	8.69498
2.1315	42.3237	2.12783	97.811	2.11317	138.628	2.15883	230.483	2.127	21.8367	2.135	31.8903	2.13133	89.9694	2.11667	125.141	2.16217	226.857	2.1305	8.72713
2.13333	42.3775	2.1295	97.9173	2.11483	138.77	2.1605	230.679	2.12867	21.8628	2.13667	32.0337	2.133	90.2575	2.11833	125.526	2.164	227.311	2.13217	8.74857
2.135	42.4264	2.13133	98.0341	2.11667	138.927	2.16217	230.876	2.1305	21.8915	2.1385	32.1789	2.13467	90.5365	2.12	125.949	2.16567	227.735	2.13383	8.76601
2.13667	42.4753	2.133	98.1402	2.11833	139.07	2.164	231.091	2.13217	21.9177	2.14017	32.2859	2.1365	90.801	2.12167	126.395	2.1675	228.175	2.1355	8.78232
2.1385	42.5291	2.13467	98.2463	2.12	139.212	2.16567	231.287	2.13383	21.9438	2.14183	32.3859	2.13817	91.0522	2.1235	126.864	2.16917	228.592	2.13717	8.78401
2.14017	42.578	2.1365	98.363	2.12167	139.354	2.1675	231.503	2.1355	21.9699	2.14367	32.4886	2.14	91.3087	2.12517	127.336	2.17083	228.998	2.139	8.79158
2.14183	42.6269	2.13817	98.469	2.1235	139.511	2.16917	231.699	2.13717	21.996	2.14533	32.5804	2.14167	91.5535	2.12683	127.804	2.17267	229.389	2.14067	8.78396
2.14367	42.6806	2.14	98.5855	2.12517	139.653	2.17083	231.894	2.139	22.0248	2.147	32.6523	2.14333	91.8097	2.12867	128.281	2.17483	229.77	2.14267	8.7779
2.14533	42.7295	2.14167	98.6914	2.12683	139.795	2.17267	232.109	2.14067	22.0509	2.14883	32.7248	2.14517	92.0672	2.13033	128.736	2.1765	230.102	2.14433	8.75677
2.147	42.7783	2.14333	98.7973	2.12867	139.951	2.17483	232.362	2.14267	22.0822	2.1505	32.8064	2.14683	92.3196	2.132	129.15	2.17833	230.4	2.146	8.72541
2.14883	42.832	2.14517	98.9137	2.13033	140.093	2.1765	232.557	2.14433	22.1083	2.15217	32.8942	2.1485	92.568	2.13383	129.554	2.18	230.686	2.14767	8.69403
2.1505	42.8808	2.14683	99.0195	2.132	140.235	2.17833	232.771	2.146	22.1344	2.15383	32.9784	2.15017	92.8271	2.1355	129.932	2.18167	230.931	2.1495	8.67604
2.15217	42.9296	2.1485	99.1252	2.13383	140.391	2.18	232.966	2.14767	22.1605	2.15567	33.0865	2.15183	93.0931	2.13717	130.277	2.18333	231.16	2.15133	8.67766
2.15383	42.9784	2.15017	99.2309	2.1355	140.532	2.18167	233.16	2.1495	22.1892	2.15733	33.1904	2.1535	93.3685	2.139	130.616	2.18517	231.37	2.153	8.67591
2.15567	43.0321	2.15183	99.3366	2.13717	140.674	2.18333	233.354	2.15133	22.2178	2.159	33.3311	2.15533	93.6777	2.14067	130.935	2.18683	231.559	2.15467	8.69052
2.15733	43.0808	2.1535	99.4422	2.139	140.83	2.18517	233.568	2.153	22.2439	2.16083	33.483	2.157	93.9694	2.1425	131.246	2.1885	231.732	2.15633	8.70469
2.159	43.1296	2.15533	99.5583	2.14067	140.971	2.18683	233.761	2.15467	22.27	2.1625	33.6333	2.15867	94.2758	2.14417	131.551	2.19033	231.908	2.15817	8.75594
2.16083	43.1832	2.157	99.6638	2.1425	141.126	2.1885	233.955	2.15633	22.2961	2.16433	33.7998	2.16033	94.5884	2.14583	131.842	2.192	232.064	2.15983	8.82404
2.1625	43.2319	2.15867	99.7692	2.14417	141.268	2.19033	234.168	2.15817	22.3247	2.166	33.9521	2.16217	94.9178	2.14767	132.13	2.19367	232.212	2.1615	8.91477
2.16433	43.2855	2.16033	99.8747	2.14583	141.409	2.192	234.361	2.15983	22.3508	2.16767	34.1146	2.16383	95.2307	2.14933	132.427	2.19533	232.365	2.16333	9.0341
2.166	43.3342	2.16217	99.9906	2.14767	141.564	2.19367	234.554	2.1615	22.3768	2.16933	34.2723	2.1655	95.5184	2.15117	132.737	2.197	232.542	2.165	9.14206
2.16767	43.3829	2.16383	100.096	2.14933	141.705	2.19533	234.747	2.16333	22.4055	2.171	34.4317	2.16733	95.8119	2.15283	133.043	2.19883	232.723	2.16683	9.27188
2.16933	43.4315	2.1655	100.201	2.15117	141.86	2.197	234.939	2.165	22.4315	2.17283	34.599	2.169	96.0745	2.1545	133.36	2.2005	232.911	2.1685	9.38805
2.171	43.4802	2.16733	100.317	2.15283	142.001	2.19883	235.151	2.16683	22.4602	2.1745	34.7332	2.17067	96.3119	2.15633	133.695	2.20217	233.111	2.17017	9.50372
2.17283	43.5337	2.169	100.422	2.1545	142.141	2.2005	235.343	2.1685	22.4862	2.17617	34.8549	2.1725	96.5268	2.158	134.025	2.20383	233.323	2.17183	9.61384
2.1745	43.5824	2.17067	100.527	2.15633	142.296	2.20217	235.536	2.17017	22.5122	2.178	34.9516	2.17417	96.7044	2.15967	134.37	2.20567	233.552	2.17367	9.72579
2.17617	43.631	2.1725	100.643	2.158	142.436	2.20383	235.728	2.17183	22.5382	2.17967	35.0254	2.17583	96.8606	2.1615	134.729	2.20733	233.781	2.17533	9.82325
2.178	43.6844	2.17417	100.748	2.15967	142.577	2.20567	235.939	2.17367	22.5669	2.1815	35.0803	2.1775	96.9925	2.16317	135.076	2.20917	234.033	2.17717	9.90622
2.17967	43.733	2.17583	100.853	2.1615	142.731	2.20733	236.13	2.17533	22.5929	2.18317	35.1036	2.17933	97.1283	2.16483	135.414	2.21083	234.284	2.17883	9.97742
2.1815	43.7865	2.1775	100.958	2.16317	142.872	2.20917	236.341	2.17717	22.6215	2.185	35.1	2.181	97.2482	2.1665	135.756	2.2125	234.533	2.18067	10.0547
2.18317	43.8351	2.17933	101.073	2.16483	143.012	2.21083	236.532	2.17883	22.6475	2.18667	35.0898	2.18283	97.3796	2.16817	136.093	2.21433	234.763	2.18233	10.1323
2.185	43.8885	2.181	101.178	2.1665	143.152	2.2125	236.723	2.18067	22.6761	2.18833	35.0699	2.1845	97.5015	2.17	136.429	2.216	234.973	2.184	10.1933
2.18667	43.937	2.18283	101.294	2.16817	143.292	2.21433	236.933	2.18233	22.7021	2.19	35.0564	2.18617	97.6299	2.17167	136.732	2.21767	235.175	2.18583	10.2534
2.18833	43.9856	2.1845	101.398	2.17	143.446	2.216	237.124	2.184	22.7281	2.19167	35.0588	2.18783	97.7696	2.17333	137.005	2.21933	235.369	2.1875	10.3132
2.19	44.0341	2.18617	101.503	2.17167	143.586	2.21767	237.314	2.18583	22.7567	2.19333	35.0872	2.18967	97.9355	2.175	137.264	2.22117	235.543	2.18917	10.3649
2.19167	44.0826	2.18783	101.608	2.17333	143.725	2.21933	237.504	2.1875	22.7827	2.195	35.1527	2.19133	98.1211	2.17683	137.509	2.22283	235.706	2.19083	10.4258
2.19333	44.1311	2.18967	101.723	2.175	143.865	2.22117	237.714	2.18917	22.8086	2.19683	35.2606	2.193	98.3412	2.1785	137.73	2.2245	235.865	2.1925	10.4963
2.195	44.1796	2.19133	101.828	2.17683	144.019	2.22283	237.904	2.19083	22.8346	2.1985	35.3938	2.19467	98.591	2.182	137.997	2.22633	236.029	2.19417	10.5714
2.19683	44.2329	2.193	101.932	2.1785	144.158	2.2245	238.093	2.1925	22.8606	2.20017	35.5569	2.1965	98.8866	2.18367	138.19	2.228	236.21	2.19583	10.6713
2.1985	44.2813	2.19467	102.037	2.182	144.451	2.22633	238.302	2.19417	22.8865	2.20183	35.7461	2.19817	99.221	2.1855	138.38	2.22967	236.401	2.19767	10.8001
2.20017	44.3298	2.1965	102.152	2.18367	144.59	2.228	238.491	2.19583	22.9125	2.20367	35.9587	2.2	99.5883	2.18717	138.571	2.23133	236.608	2.19933	10.9141
2.20183	44.3782	2.19817	102.256	2.1855	144.743	2.22967	238.681	2.19767	22.9411	2.20533	36.1825	2.20167	99.9843	2.189	138.771	2.233	236.829	2.20117	11.0719
2.20367	44.4315	2.2	102.371	2.18717	144.882	2.23133	238.87	2.19933	22.967	2.207	36.4205	2.20333	100.391	2.19067	138.98	2.23467	237.067	2.20283	11.2326
2.20533	44.4799	2.20167	102.475	2.189	145.035	2.233	239.059	2.20117	22.9956	2.20867	36.6756	2.205	100.814	2.1925	139.211	2.2365	237.31	2.2045	11.4118
2.207	44.5283	2.20333	102.579	2.19067	145.174	2.23467	239.248	2.20283	23.0215	2.2105	36.9253	2.20683	101.239	2.19417	139.454	2.23867	237.564	2.20617	11.5972
2.20867	44.5767	2.205	102.684	2.1925	145.327	2.2365	239.455	2.2045	23.0474	2.21217	37.1542	2.2085	101.663	2.19583	139.727	2.24033	237.822	2.208	11.8017
2.2105	44.6299	2.20683	102.798	2.19417	145.466	2.23867	239.7	2.20617	23.0734	2.21383	37.3665	2.21033	102.075	2.19767	140.034	2.24217	238.073	2.20967	11.9874
2.21217	44.6783	2.2085	102.902	2.19583	145.604	2.24033	239.888	2.208	23.1019	2.2155	37.5584	2.212	102.457	2.19933	140.346	2.24383	238.291	2.21133	12.1768
2.21383	44.7266	2.21033	103.017	2.19767	145.757	2.24217	240.095	2.20967	23.1278	2.21717	37.7401	2.21367	102.803	2.201	140.682	2.2455	238.482	2.213	12.3475
2.2155	44.7749	2.212	103.121	2.19933	145.895	2.24383	240.283	2.21133	23.1537	2.219	37.8956	2.21533	103.108	2.20267	141.026	2.2475	238.662	2.21483	12.4927
2.21717	44.8233	2.21367	103.225	2.201	146.034	2.2455	240.47	2.213	23.1797	2.22067	38.0194	2.21717	103.385	2.2045	141.388	2.24917	238.822	2.2165	12.6091
2.219	44.8764	2.21533	103.329	2.20267	146.172	2.2475	240.695	2.21483	23.2082	2.226	37.9953	2.21883	103.621	2.20617	141.733	2.25083	238.971	2.21833	12.6992
2.22067	44.9247	2.21717	103.443	2.2045	146.324	2.24917	240.882	2.2165	23.2341	2.22767	38.0803	2.22067	103.819	2.20783	142.082	2.25267	239.113	2.22	12.7698
2.226	45.0792	2.21883	103.547	2.20617	146.462	2.25083	241.07	2.21833	23.2626	2.2295	38.1376	2.22233	103.997	2.2095	142.403	2.25433	239.253	2.22183	12.8057
2.22767	45.1274	2.22067	103.662	2.20783	146.601	2.25267	241.275	2.22	23.2885	2.23117	38.2138	2.224	104.15	2.21133	142.712	2.256	239.397	2.2235	12.8203
2.2295	45.1805	2.22233	103.765	2.2095	146.739	2.25433	241.462	2.22183	23.3169	2.23283	38.2885	2.22583	104.283	2.213	142.978	2.25783	239.543	2.22517	12.808
2.23117	45.2287	2.224	103.869	2.21133	146.89	2.256	241.648	2.2235	23.3428	2.2345	38.3475	2.2275	104.405	2.21467	143.204	2.2595	239.701	2.22683	12.7801
2.23283	45.2769	2.22583	103.983	2.213	147.028	2.25783	241.854	2.22517	23.3687	2.23633	38.3907	2.22933	104.495	2.21633	143.398	2.26117	239.867	2.2285	12.7289
2.2345	45.3251	2.2275	104.087	2.21467	147.166	2.2595	242.04	2.22683	23.3946	2.238	38.4207	2.231	104.574	2.21817	143.568	2.26283	240.026	2.23017	12.6584
2.23633	45.3781	2.22933	104.201	2.21633	147.304	2.26117	242.226	2.2285	23.4205	2.23967	38.4437	2.23267	104.641	2.21983	143.709	2.26483	240.204	2.23183	12.5844
2.238	45.4263	2.231	104.304	2.21817	147.455	2.26283	242.412	2.23017	23.4463	2.24133	38.4574	2.23433	104.696	2.22167	143.837	2.26667	240.37	2.23367	12.5129
2.23967	45.4744	2.23267	104.408	2.21983	147.593	2.26483	242.634	2.23183	23.4722	2.24317	38.4622	2.23617	104.746	2.22333	143.957	2.26833	240.556	2.23533	12.4458
2.24133	45.5226	2.23433	104.511	2.22167	147.744	2.26667	242.839	2.23367	23.5007	2.24483	38.4842	2.23783	104.797	2.225	144.065	2.27	240.737	2.23717	12.3753
2.24317	45.5755	2.23617	104.625	2.22333	147.881	2.26833	243.024	2.23533	23.5265	2.2465	38.5184	2.2395	104.845	2.22667	144.178	2.27183	240.949	2.23883	12.3223
2.24483	45.6237	2.23783	104.729	2.225	148.018	2.27	243.209	2.23717	23.555	2.24833	38.571	2.24133	104.878	2.2285	144.286	2.2735	241.194	2.2405	12.2876
2.2465	45.6718	2.2395	104.832	2.22667	148.156	2.27183	243.412	2.23883	23.5808	2.25	38.6396	2.243	104.894	2.23017	144.417	2.27517	241.486	2.24217	12.27
2.24833	45.7247	2.24133	104.946	2.2285	148.306	2.2735	243.597	2.2405	23.6066	2.25167	38.7445	2.24483	104.912	2.23183	144.566	2.277	241.827	2.244	12.2755
2.25	45.7728	2.243	105.049	2.23017	148.443	2.27517	243.782	2.24217	23.6325	2.25333	38.8864	2.2465	104.936	2.23367	144.735	2.27867	242.197	2.24567	12.3046
2.25167	45.8208	2.24483	105.162	2.23183	148.58	2.277	243.985	2.244	23.6609	2.25517	39.0692	2.24817	104.967	2.23533	144.923	2.28033	242.598	2.24733	12.3635
2.25333	45.8689	2.2465	105.266	2.23367	148.731	2.27867	244.169	2.24567	23.6867	2.25683	39.2747	2.25	105.005	2.237	145.132	2.28233	243.108	2.249	12.443
2.25517	45.9218	2.24817	105.369	2.23533	148.868	2.28033	244.353	2.24733	23.7126	2.25867	39.494	2.25167	105.046	2.23867	145.354	2.28417	243.625	2.25067	12.5308
2.25683	45.9698	2.25	105.482	2.237	149.004	2.28233	244.574	2.249	23.7384	2.26033	39.7381	2.25333	105.096	2.2405	145.593	2.28583	244.142	2.2525	12.6255
2.25867	46.0226	2.25167	105.585	2.23867	149.141	2.28417	244.776	2.25067	23.7642	2.26217	39.9786	2.25517	105.156	2.2425	145.837	2.28767	244.666	2.25417	12.7292
2.26033	46.0706	2.25333	105.688	2.2405	149.291	2.28583	244.959	2.2525	23.7926	2.26383	40.2102	2.25683	105.214	2.24433	146.099	2.28933	245.16	2.25583	12.8446
2.26217	46.1234	2.25517	105.801	2.2425	149.455	2.28767	245.161	2.25417	23.8184	2.26567	40.4304	2.25867	105.274	2.246	146.368	2.291	245.648	2.25767	12.9524
2.26383	46.1714	2.25683	105.904	2.24433	149.605	2.28933	245.344	2.25583	23.8442	2.26733	40.6315	2.26033	105.339	2.24783	146.643	2.29267	246.096	2.25933	13.0524
2.26567	46.2242	2.25867	106.018	2.246	149.741	2.291	245.527	2.25767	23.8726	2.269	40.8187	2.262	105.4	2.2495	146.925	2.2945	246.517	2.261	13.1431
2.26733	46.2721	2.26033	106.12	2.24783	149.891	2.29267	245.71	2.25933	23.8984	2.27083	41.0159	2.26383	105.464	2.25117	147.204	2.29617	246.878	2.26267	13.2228
2.269	46.3201	2.262	106.223	2.2495	150.027	2.2945	245.911	2.261	23.9242	2.2725	41.2208	2.2655	105.528	2.253	147.489	2.298	247.195	2.26433	13.2979
2.27083	46.3728	2.26383	106.336	2.25117	150.163	2.29617	246.094	2.26267	23.95	2.27417	41.4345	2.26733	105.601	2.25467	147.772	2.29967	247.476	2.26617	13.3682
2.2725	46.4207	2.2655	106.439	2.253	150.313	2.298	246.294	2.26433	23.9757	2.276	41.6787	2.269	105.681	2.25633	148.054	2.30133	247.724	2.26783	13.4393
2.27417	46.4687	2.26733	106.552	2.25467	150.449	2.29967	246.477	2.26617	24.0041	2.27767	41.934	2.27067	105.781	2.25817	148.319	2.30317	247.942	2.26967	13.5134
2.276	46.5213	2.269	106.654	2.25633	150.584	2.30133	246.659	2.26783	24.0299	2.27933	42.2042	2.27233	105.908	2.25983	148.589	2.30483	248.163	2.27133	13.602
2.27767	46.5692	2.27067	106.757	2.25817	150.734	2.30317	246.859	2.26967	24.0582	2.28133	42.5304	2.27417	106.078	2.26167	148.85	2.3065	248.384	2.27317	13.7205
2.27933	46.6171	2.27233	106.859	2.25983	150.869	2.30483	247.04	2.27133	24.084	2.283	42.8515	2.27583	106.293	2.26333	149.104	2.30817	248.623	2.27483	13.8534
2.28133	46.6745	2.27417	106.972	2.26167	151.018	2.3065	247.222	2.27317	24.1123	2.28483	43.1903	2.2775	106.548	2.265	149.356	2.31	248.887	2.2765	14.0216
2.283	46.7224	2.27583	107.075	2.26333	151.154	2.30817	247.403	2.27483	24.1381	2.2865	43.4861	2.27917	106.842	2.26683	149.595	2.31167	249.19	2.27817	14.2181
2.28483	46.775	2.2775	107.177	2.265	151.289	2.31	247.602	2.2765	24.1638	2.28817	43.7468	2.281	107.174	2.2685	149.842	2.3135	249.539	2.28	14.4469
2.2865	46.8228	2.27917	107.279	2.26683	151.438	2.31167	247.783	2.27817	24.1896	2.29	43.9922	2.28267	107.525	2.27033	150.092	2.31517	249.919	2.28167	14.6985
2.28817	46.8706	2.281	107.392	2.2685	151.573	2.3135	247.982	2.28	24.2179	2.29167	44.2046	2.28433	107.878	2.272	150.364	2.31683	250.331	2.28333	14.9661
2.29	46.9232	2.28267	107.494	2.27033	151.722	2.31517	248.163	2.28167	24.2436	2.29333	44.3889	2.286	108.217	2.27367	150.654	2.3185	250.762	2.28517	15.257
2.29167	46.971	2.28433	107.596	2.272	151.857	2.31683	248.343	2.28333	24.2693	2.29517	44.5342	2.28783	108.537	2.27533	150.959	2.32017	251.213	2.28683	15.5166
2.29333	47.0188	2.286	107.698	2.27367	151.992	2.3185	248.524	2.28517	24.2976	2.29683	44.6333	2.2895	108.818	2.277	151.283	2.322	251.675	2.28867	15.7602
2.29517	47.0713	2.28783	107.811	2.27533	152.127	2.32017	248.704	2.28683	24.3234	2.2985	44.6973	2.29117	109.073	2.27867	151.629	2.32417	252.123	2.2905	15.9888
2.29683	47.119	2.2895	107.913	2.277	152.262	2.322	248.902	2.28867	24.3517	2.30067	44.7203	2.29283	109.286	2.2805	151.981	2.326	252.531	2.29217	16.1754
2.2985	47.1668	2.29117	108.015	2.27867	152.396	2.32417	249.135	2.2905	24.3799	2.30233	44.7478	2.29467	109.466	2.28217	152.339	2.32767	252.909	2.294	16.3408
2.30067	47.2288	2.29283	108.117	2.2805	152.545	2.326	249.333	2.29217	24.4057	2.304	44.7728	2.29633	109.588	2.28383	152.691	2.331	253.201	2.29567	16.4532
2.30233	47.2765	2.29467	108.229	2.28217	152.679	2.32767	249.512	2.294	24.4339	2.30567	44.7981	2.29817	109.681	2.2855	153.009	2.33267	253.507	2.29733	16.5349
2.304	47.3242	2.29633	108.331	2.28383	152.814	2.331	249.871	2.29567	24.4596	2.3075	44.8195	2.29983	109.761	2.28717	153.293	2.33517	253.76	2.29917	16.5769
2.30567	47.3719	2.29817	108.443	2.2855	152.948	2.33267	250.05	2.29733	24.4853	2.30917	44.8421	2.30167	109.823	2.289	153.554	2.33683	254.032	2.30083	16.6046
2.3075	47.4243	2.29983	108.545	2.28717	153.082	2.33517	250.318	2.29917	24.5136	2.31083	44.8618	2.30333	109.886	2.29067	153.77	2.3385	254.302	2.3025	16.6303
2.30917	47.472	2.30167	108.657	2.289	153.23	2.33683	250.496	2.30083	24.5393	2.31267	44.8991	2.305	109.953	2.29333	153.982	2.34033	254.56	2.30433	16.6552
2.31083	47.5197	2.30333	108.758	2.29067	153.364	2.3385	250.675	2.3025	24.565	2.31433	44.9487	2.30667	110.023	2.29533	154.098	2.342	254.832	2.306	16.6939
2.31267	47.5721	2.305	108.86	2.29333	153.579	2.34033	250.871	2.30433	24.5932	2.316	45.0188	2.30833	110.11	2.297	154.154	2.34367	255.12	2.30767	16.7495
2.31433	47.6197	2.30667	108.962	2.29533	153.739	2.342	251.049	2.306	24.6189	2.31767	45.0897	2.31017	110.192	2.29883	154.178	2.34533	255.436	2.30933	16.8245
2.316	47.6673	2.30833	109.063	2.297	153.873	2.34367	251.226	2.30767	24.6445	2.31933	45.1646	2.31183	110.291	2.30083	154.171	2.34717	255.765	2.31117	16.9121
2.31767	47.7149	2.31017	109.175	2.29883	154.021	2.34533	251.404	2.30933	24.6702	2.32117	45.2657	2.31367	110.405	2.3025	154.177	2.34883	256.103	2.31283	17.031
2.31933	47.7625	2.31183	109.277	2.30083	154.181	2.34717	251.599	2.31117	24.6984	2.3245	45.3607	2.31533	110.517	2.30433	154.181	2.3505	256.443	2.31467	17.1515
2.32117	47.8148	2.31367	109.388	2.3025	154.315	2.34883	251.777	2.31283	24.7241	2.32633	45.4453	2.31717	110.631	2.306	154.206	2.35217	256.808	2.31633	17.268
2.3245	47.9099	2.31533	109.49	2.30433	154.462	2.3505	251.954	2.31467	24.7523	2.328	45.5317	2.31883	110.744	2.30783	154.259	2.354	257.207	2.318	17.3742
2.32633	47.9622	2.31717	109.601	2.306	154.595	2.35217	252.131	2.31633	24.778	2.32983	45.61	2.3205	110.868	2.3095	154.352	2.35567	257.62	2.31983	17.4704
2.328	48.0097	2.31883	109.703	2.30783	154.742	2.354	252.325	2.318	24.8036	2.33167	45.7005	2.32217	110.988	2.31117	154.473	2.3575	258.099	2.3215	17.5385
2.32983	48.062	2.3205	109.804	2.3095	154.875	2.35567	252.502	2.31983	24.8318	2.33333	45.8005	2.324	111.088	2.31283	154.637	2.35917	258.589	2.32333	17.5767
2.33167	48.1142	2.32217	109.905	2.31117	155.008	2.3575	252.696	2.3215	24.8574	2.335	45.896	2.32567	111.164	2.3145	154.828	2.361	259.128	2.325	17.581
2.33333	48.1617	2.324	110.016	2.31283	155.141	2.35917	252.873	2.32333	24.8856	2.33667	45.996	2.32733	111.217	2.31617	155.047	2.36267	259.697	2.32667	17.5585
2.335	48.2092	2.32567	110.118	2.3145	155.274	2.361	253.066	2.325	24.9113	2.3385	46.0847	2.32917	111.256	2.318	155.293	2.36433	260.259	2.32833	17.5072
2.33667	48.2567	2.32733	110.219	2.31617	155.407	2.36267	253.242	2.32667	24.9369	2.34017	46.1853	2.33083	111.291	2.31967	155.547	2.366	260.821	2.33017	17.4255
2.3385	48.3088	2.32917	110.33	2.318	155.554	2.36433	253.418	2.32833	24.9625	2.34183	46.2868	2.33267	111.319	2.32133	155.807	2.36783	261.384	2.33183	17.3292
2.34017	48.3563	2.33083	110.431	2.31967	155.686	2.366	253.594	2.33017	24.9907	2.3435	46.3848	2.33433	111.342	2.32317	156.054	2.3695	261.93	2.3335	17.2181
2.34183	48.4037	2.33267	110.542	2.32133	155.819	2.36783	253.787	2.33183	25.0163	2.34533	46.512	2.33617	111.355	2.32517	156.272	2.37117	262.468	2.33533	17.0827
2.3435	48.4511	2.33433	110.643	2.32317	155.965	2.3695	253.962	2.3335	25.0419	2.347	46.6525	2.33783	111.376	2.32683	156.47	2.37283	262.972	2.337	16.9463
2.34533	48.5033	2.33617	110.754	2.32517	156.124	2.37117	254.138	2.33533	25.07	2.34867	46.7897	2.3395	111.405	2.32867	156.648	2.37467	263.458	2.33867	16.8238
2.347	48.5507	2.33783	110.855	2.32683	156.257	2.37283	254.313	2.337	25.0956	2.35033	46.9334	2.34117	111.452	2.33033	156.82	2.37633	263.908	2.34033	16.7125
2.34867	48.598	2.3395	110.956	2.32867	156.402	2.37467	254.505	2.33867	25.1212	2.352	47.1036	2.343	111.514	2.33217	156.983	2.37817	264.339	2.34217	16.6067
2.35033	48.6454	2.34117	111.056	2.33033	156.535	2.37633	254.68	2.34033	25.1468	2.35367	47.2961	2.34467	111.612	2.33383	157.143	2.37983	264.747	2.34383	16.5182
2.352	48.6927	2.343	111.167	2.33217	156.68	2.37817	254.872	2.34217	25.1749	2.35533	47.5268	2.3465	111.73	2.3355	157.29	2.3815	265.134	2.34567	16.4681
2.35367	48.7401	2.34467	111.268	2.33383	156.812	2.37983	255.046	2.34383	25.2005	2.35717	47.7917	2.34817	111.852	2.33733	157.432	2.38317	265.51	2.34733	16.4334
2.35533	48.7874	2.3465	111.379	2.3355	156.944	2.3815	255.22	2.34567	25.2286	2.35883	48.0592	2.34983	111.98	2.339	157.593	2.385	265.882	2.35117	16.4083
2.35717	48.8395	2.34817	111.479	2.33733	157.09	2.38317	255.394	2.34733	25.2542	2.3605	48.3467	2.35167	112.125	2.34083	157.756	2.38667	266.261	2.35283	16.4196
2.35883	48.8868	2.34983	111.58	2.339	157.222	2.385	255.586	2.35117	25.313	2.36233	48.6578	2.35517	112.361	2.3425	157.949	2.38833	266.638	2.34933	16.3682
2.3605	48.9341	2.35167	111.69	2.34083	157.367	2.38667	255.759	2.35283	25.3385	2.364	48.9412	2.35683	112.573	2.34417	158.16	2.3905	267.028	2.3545	16.4355
2.36233	48.9861	2.35517	111.901	2.3425	157.498	2.38833	255.933	2.34933	25.2849	2.36567	49.205	2.3585	112.793	2.346	158.406	2.39217	267.425	2.35617	16.4822
2.364	49.0333	2.35683	112.002	2.34417	157.63	2.3905	256.158	2.3545	25.3641	2.36733	49.4562	2.36033	113.031	2.34767	158.657	2.39383	267.843	2.358	16.5749
2.36567	49.0806	2.3585	112.102	2.346	157.775	2.39217	256.331	2.35617	25.3896	2.369	49.7002	2.362	113.287	2.34933	158.917	2.39567	268.298	2.35967	16.6454
2.36733	49.1278	2.36033	112.212	2.34767	157.906	2.39383	256.504	2.358	25.4177	2.37083	49.9496	2.36367	113.54	2.351	159.184	2.39733	268.761	2.36133	16.752
2.369	49.1751	2.362	112.312	2.34933	158.038	2.39567	256.695	2.35967	25.4433	2.3725	50.1601	2.3655	113.792	2.35283	159.474	2.399	269.252	2.36317	16.8757
2.37083	49.227	2.36367	112.413	2.351	158.169	2.39733	256.867	2.36133	25.4688	2.37433	50.3612	2.36717	114.011	2.3545	159.79	2.40067	269.745	2.36483	16.9695
2.3725	49.2742	2.3655	112.523	2.35283	158.314	2.399	257.04	2.36317	25.4969	2.376	50.5452	2.36883	114.202	2.35617	160.135	2.40283	270.292	2.3665	17.0604
2.37433	49.3261	2.36717	112.623	2.3545	158.445	2.40067	257.212	2.36483	25.5224	2.37767	50.734	2.3705	114.369	2.358	160.519	2.40483	270.818	2.36817	17.1165
2.376	49.3733	2.36883	112.723	2.35617	158.576	2.40283	257.436	2.3665	25.5479	2.37933	50.9105	2.37233	114.509	2.35967	160.885	2.4065	271.303	2.37	17.1784
2.37767	49.4205	2.3705	112.823	2.358	158.72	2.40483	257.643	2.36817	25.5734	2.38117	51.0584	2.374	114.609	2.36133	161.268	2.40833	271.797	2.37167	17.223
2.37933	49.4676	2.37233	112.933	2.35967	158.851	2.4065	257.814	2.37	25.6015	2.38283	51.1862	2.37583	114.687	2.363	161.648	2.41	272.288	2.37333	17.2342
2.38117	49.5195	2.374	113.033	2.36133	158.982	2.40833	258.003	2.37167	25.627	2.3845	51.2844	2.3775	114.751	2.36483	162.023	2.41183	272.77	2.375	17.2297
2.38283	49.5666	2.37583	113.143	2.363	159.113	2.41	258.175	2.37333	25.6525	2.38617	51.3562	2.37917	114.792	2.3665	162.362	2.4135	273.211	2.37667	17.2106
2.3845	49.6137	2.3775	113.243	2.36483	159.257	2.41183	258.363	2.375	25.678	2.388	51.4154	2.38083	114.829	2.36817	162.662	2.41567	273.672	2.37833	17.1761
2.38617	49.6609	2.37917	113.343	2.3665	159.387	2.4135	258.534	2.37667	25.7035	2.38967	51.4513	2.38267	114.867	2.37	162.958	2.4175	274.111	2.38017	17.1381
2.388	49.7127	2.38083	113.442	2.36817	159.518	2.41567	258.757	2.37833	25.729	2.39133	51.4847	2.38433	114.916	2.37167	163.212	2.41917	274.528	2.38183	17.0771
2.38967	49.7597	2.38267	113.552	2.37	159.662	2.4175	258.945	2.38017	25.757	2.393	51.5257	2.38617	114.995	2.37333	163.425	2.42083	274.969	2.3835	16.9993
2.39133	49.8068	2.38433	113.652	2.37167	159.792	2.41917	259.115	2.38183	25.7825	2.39483	51.5694	2.38783	115.107	2.37517	163.613	2.42267	275.408	2.38517	16.9175
2.393	49.8539	2.38617	113.761	2.37333	159.922	2.42083	259.286	2.3835	25.8079	2.3965	51.6244	2.38983	115.244	2.37683	163.773	2.42433	275.818	2.387	16.8305
2.39483	49.9056	2.38783	113.861	2.37517	160.066	2.42267	259.473	2.38517	25.8334	2.39817	51.7072	2.3915	115.412	2.37867	163.918	2.426	276.218	2.38867	16.7404
2.3965	49.9527	2.38983	113.98	2.37683	160.196	2.42433	259.643	2.387	25.8614	2.39983	51.8146	2.39317	115.618	2.3805	164.066	2.42783	276.601	2.39033	16.6514
2.39817	49.9997	2.3915	114.08	2.37867	160.339	2.426	259.813	2.38867	25.8869	2.40167	51.9589	2.395	115.861	2.38217	164.201	2.4295	276.966	2.39217	16.5736
2.39983	50.0467	2.39317	114.179	2.3805	160.482	2.42783	260	2.39033	25.9123	2.40333	52.1164	2.397	116.137	2.38417	164.352	2.43117	277.329	2.39383	16.5198
2.40167	50.0984	2.395	114.289	2.38217	160.612	2.4295	260.17	2.39217	25.9403	2.40517	52.2913	2.39867	116.432	2.38583	164.519	2.433	277.675	2.3955	16.4922
2.40333	50.1454	2.397	114.408	2.38417	160.768	2.43117	260.339	2.39383	25.9658	2.40683	52.4621	2.4005	116.741	2.38767	164.712	2.43467	278.012	2.39733	16.4974
2.40517	50.1971	2.39867	114.507	2.38583	160.898	2.433	260.526	2.3955	25.9912	2.4085	52.6543	2.40217	117.053	2.38933	164.932	2.43633	278.345	2.40933	17.3199
2.40683	50.244	2.4005	114.617	2.38767	161.04	2.43467	260.695	2.39733	26.0192	2.41017	52.862	2.40383	117.363	2.391	165.192	2.43817	278.674	2.411	17.366
2.4085	50.291	2.40217	114.716	2.38933	161.17	2.43633	260.864	2.40933	26.2022	2.412	53.1004	2.40567	117.682	2.39283	165.494	2.43983	279.022	2.41283	17.4441
2.41017	50.3379	2.40383	114.815	2.391	161.3	2.43817	261.05	2.411	26.2276	2.41367	53.3317	2.40733	117.983	2.3945	165.84	2.4415	279.38	2.4145	17.5249
2.412	50.3895	2.40567	114.924	2.39283	161.442	2.43983	261.219	2.41283	26.2556	2.41533	53.5689	2.40917	118.313	2.39617	166.219	2.44333	279.733	2.41633	17.6478
2.41367	50.4365	2.40733	115.023	2.3945	161.571	2.4415	261.387	2.4145	26.281	2.417	53.8233	2.41083	118.615	2.39783	166.621	2.445	280.094	2.418	17.7767
2.41533	50.4834	2.40917	115.132	2.39617	161.701	2.44333	261.572	2.41633	26.3089	2.41883	54.0654	2.4125	118.913	2.39967	167.067	2.44683	280.453	2.41967	17.8979
2.417	50.5303	2.41083	115.231	2.39783	161.83	2.445	261.741	2.418	26.3343	2.4205	54.2793	2.41433	119.216	2.40133	167.513	2.4485	280.79	2.42133	18.0115
2.41883	50.5818	2.4125	115.33	2.39967	161.972	2.44683	261.926	2.41967	26.3596	2.42217	54.4737	2.416	119.517	2.40333	168.006	2.45017	281.104	2.42317	18.1252
2.4205	50.6287	2.41433	115.439	2.40133	162.101	2.4485	262.094	2.42133	26.385	2.424	54.6417	2.41767	119.83	2.405	168.47	2.45183	281.383	2.42483	18.2055
2.42217	50.6755	2.416	115.538	2.40333	162.256	2.45017	262.261	2.42317	26.4129	2.42567	54.7617	2.41933	120.131	2.40667	168.924	2.4535	281.626	2.4265	18.2504
2.424	50.7271	2.41767	115.637	2.405	162.385	2.45183	262.429	2.42483	26.4383	2.42733	54.8371	2.421	120.428	2.40833	169.368	2.4555	281.821	2.42817	18.267
2.42567	50.7739	2.41933	115.736	2.40667	162.514	2.4535	262.596	2.4265	26.4637	2.42917	54.8817	2.42267	120.72	2.41033	169.841	2.45733	281.986	2.43	18.2548
2.42733	50.8207	2.421	115.834	2.40833	162.643	2.4555	262.797	2.42817	26.489	2.43083	54.9041	2.4245	121.002	2.412	170.268	2.459	282.131	2.43167	18.2255
2.42917	50.8722	2.42267	115.933	2.41033	162.797	2.45733	262.981	2.43	26.5169	2.43267	54.9045	2.42617	121.249	2.41367	170.69	2.46083	282.243	2.43333	18.1829
2.43083	50.919	2.4245	116.042	2.412	162.926	2.459	263.148	2.43167	26.5423	2.43433	54.8769	2.42783	121.474	2.4155	171.112	2.4625	282.331	2.435	18.1267
2.43267	50.9705	2.42617	116.14	2.41367	163.054	2.46083	263.332	2.43333	26.5676	2.43617	54.8416	2.42967	121.676	2.41717	171.514	2.46417	282.402	2.43683	18.0586
2.43433	51.0172	2.42783	116.239	2.4155	163.196	2.4625	263.498	2.435	26.5929	2.43783	54.8167	2.43133	121.856	2.41883	171.886	2.466	282.463	2.4385	18.0041
2.43617	51.0687	2.42967	116.347	2.41717	163.324	2.46417	263.665	2.43683	26.6208	2.43967	54.8003	2.433	122.009	2.42067	172.244	2.46767	282.525	2.44017	17.9563
2.43783	51.1154	2.43133	116.446	2.41883	163.452	2.466	263.848	2.4385	26.6461	2.44133	54.789	2.43467	122.123	2.4225	172.571	2.46933	282.602	2.44183	17.9249
2.43967	51.1668	2.433	116.545	2.42067	163.593	2.46767	264.014	2.44017	26.6715	2.44317	54.7834	2.4365	122.21	2.42417	172.861	2.47133	282.701	2.44367	17.8981
2.44133	51.2135	2.43467	116.643	2.4225	163.734	2.46933	264.18	2.44183	26.6968	2.44483	54.7811	2.43817	122.305	2.426	173.111	2.47317	282.825	2.44533	17.8764
2.44317	51.2649	2.4365	116.751	2.42417	163.862	2.47133	264.379	2.44367	26.7247	2.4465	54.7791	2.43983	122.398	2.42767	173.336	2.47483	282.977	2.447	17.8595
2.44483	51.3116	2.43817	116.85	2.426	164.003	2.47317	264.561	2.44533	26.75	2.44833	54.7682	2.4415	122.491	2.4295	173.536	2.47667	283.146	2.44867	17.8296
2.4465	51.3583	2.43983	116.948	2.42767	164.131	2.47483	264.727	2.447	26.7753	2.45	54.7494	2.44317	122.587	2.43133	173.703	2.47833	283.333	2.4505	17.7724
2.44833	51.4096	2.4415	117.046	2.4295	164.272	2.47667	264.909	2.44867	26.8006	2.45183	54.7319	2.445	122.676	2.433	173.848	2.48	283.542	2.45217	17.7096
2.45	51.4563	2.44317	117.144	2.43133	164.412	2.47833	265.074	2.4505	26.8284	2.4535	54.7237	2.44667	122.787	2.43467	173.97	2.48167	283.749	2.45383	17.6349
2.45183	51.5076	2.445	117.252	2.433	164.54	2.48	265.239	2.45217	26.8537	2.45517	54.7162	2.44833	122.902	2.43633	174.085	2.4835	283.961	2.4555	17.5389
2.4535	51.5542	2.44667	117.351	2.43467	164.668	2.48167	265.404	2.45383	26.879	2.45683	54.7086	2.45017	123	2.43817	174.203	2.48517	284.172	2.45717	17.4347
2.45517	51.6008	2.44833	117.449	2.43633	164.795	2.4835	265.585	2.4555	26.9043	2.4585	54.713	2.45183	123.109	2.44	174.333	2.48683	284.363	2.459	17.3143
2.45683	51.6475	2.45017	117.557	2.43817	164.935	2.48517	265.75	2.45717	26.9296	2.46033	54.7194	2.45367	123.215	2.44167	174.483	2.4885	284.522	2.46067	17.1948
2.4585	51.6941	2.45183	117.655	2.44	165.075	2.48683	265.914	2.459	26.9574	2.46217	54.7357	2.45533	123.32	2.44333	174.656	2.49033	284.657	2.46233	17.0746
2.46033	51.7453	2.45367	117.762	2.44167	165.203	2.4885	266.079	2.46067	26.9827	2.464	54.7602	2.457	123.419	2.445	174.828	2.492	284.769	2.46417	16.9516
2.46217	51.7965	2.45533	117.86	2.44333	165.33	2.49033	266.259	2.46233	27.0079	2.46567	54.7755	2.45867	123.517	2.44667	175.011	2.49383	284.869	2.46583	16.8404
2.464	51.8477	2.457	117.958	2.445	165.457	2.492	266.423	2.46417	27.0357	2.4675	54.7873	2.4605	123.613	2.4485	175.197	2.4955	284.962	2.46767	16.7382
2.46567	51.8943	2.45867	118.056	2.44667	165.584	2.49383	266.604	2.46583	27.061	2.46917	54.8	2.46217	123.721	2.45017	175.39	2.49717	285.045	2.46933	16.6594
2.4675	51.9455	2.4605	118.164	2.4485	165.724	2.4955	266.767	2.46767	27.0888	2.47083	54.8111	2.46383	123.827	2.45183	175.586	2.499	285.142	2.471	16.6096
2.46917	51.992	2.46217	118.261	2.45017	165.851	2.49717	266.931	2.46933	27.114	2.4725	54.8221	2.466	123.914	2.4535	175.772	2.50067	285.247	2.47267	16.5812
2.47083	52.0385	2.46383	118.359	2.45183	165.978	2.499	267.11	2.471	27.1393	2.47433	54.8353	2.46783	124.02	2.45533	175.948	2.50233	285.368	2.4745	16.5835
2.4725	52.085	2.466	118.486	2.4535	166.104	2.50067	267.274	2.47267	27.1645	2.476	54.8472	2.4695	124.14	2.457	176.128	2.504	285.498	2.47617	16.6089
2.47433	52.1362	2.46783	118.594	2.45533	166.244	2.50233	267.437	2.4745	27.1923	2.47783	54.872	2.47117	124.281	2.45883	176.295	2.50567	285.647	2.47783	16.6481
2.476	52.1826	2.4695	118.691	2.457	166.37	2.504	267.6	2.47617	27.2175	2.4795	54.8999	2.473	124.436	2.4605	176.463	2.5075	285.807	2.47967	16.7037
2.47783	52.2337	2.47117	118.789	2.45883	166.51	2.50567	267.763	2.47783	27.2427	2.48117	54.9376	2.47467	124.599	2.46217	176.623	2.50933	285.966	2.48133	16.7544
2.4795	52.2802	2.473	118.896	2.4605	166.636	2.5075	267.941	2.47967	27.2705	2.48283	54.9988	2.47633	124.762	2.46383	176.783	2.511	286.124	2.48317	16.7963
2.48117	52.3266	2.47467	118.993	2.46217	166.762	2.50933	268.12	2.48133	27.2957	2.4845	55.0716	2.47817	124.934	2.46567	176.949	2.51267	286.295	2.48483	16.8251
2.48283	52.3731	2.47633	119.091	2.46383	166.889	2.511	268.282	2.48317	27.3235	2.48617	55.1459	2.47983	125.109	2.46733	177.117	2.5145	286.462	2.4865	16.8278
2.4845	52.4195	2.47817	119.198	2.46567	167.028	2.51267	268.445	2.48483	27.3487	2.488	55.2198	2.4815	125.271	2.469	177.298	2.51617	286.633	2.48817	16.8063
2.48617	52.4659	2.47983	119.295	2.46733	167.154	2.5145	268.623	2.4865	27.3739	2.48967	55.2906	2.48317	125.43	2.47067	177.505	2.518	286.812	2.48983	16.7662
2.488	52.5169	2.4815	119.393	2.469	167.28	2.51617	268.785	2.48817	27.3991	2.49133	55.3619	2.48667	125.593	2.4725	177.729	2.51967	286.989	2.49167	16.7052
2.48967	52.5633	2.48317	119.49	2.47067	167.406	2.518	268.962	2.48983	27.4243	2.493	55.4194	2.48833	125.708	2.47417	177.968	2.52133	287.173	2.49333	16.6294
2.49133	52.6097	2.48667	119.694	2.4725	167.544	2.51967	269.124	2.49167	27.452	2.49483	55.4576	2.49017	125.799	2.47583	178.227	2.52317	287.359	2.49517	16.5506
2.493	52.656	2.48833	119.791	2.47417	167.67	2.52133	269.285	2.49333	27.4772	2.4965	55.4896	2.49183	125.876	2.47767	178.502	2.52483	287.519	2.49683	16.4906
2.49483	52.707	2.49017	119.898	2.47583	167.796	2.52317	269.463	2.49517	27.5049	2.49817	55.5166	2.4935	125.947	2.47933	178.792	2.5265	287.662	2.4985	16.4714
2.4965	52.7533	2.49183	119.995	2.47767	167.934	2.52483	269.624	2.49683	27.5301	2.5	55.539	2.49517	126.019	2.481	179.09	2.52833	287.788	2.50017	16.4863
2.49817	52.7997	2.4935	120.092	2.47933	168.06	2.5265	269.785	2.4985	27.5553	2.50167	55.5573	2.49683	126.094	2.48283	179.379	2.53	287.894	2.50183	16.5314
2.5	52.8506	2.49517	120.189	2.481	168.186	2.52833	269.962	2.50017	27.5804	2.50333	55.5627	2.49867	126.183	2.4845	179.665	2.53233	287.964	2.50367	16.6077
2.50167	52.8969	2.49683	120.286	2.48283	168.324	2.53	270.122	2.50183	27.6056	2.505	55.5497	2.50033	126.292	2.48633	179.944	2.534	288.014	2.51383	17.0231
2.50333	52.9432	2.49867	120.392	2.4845	168.449	2.53233	270.347	2.50367	27.6333	2.50683	55.5366	2.50217	126.426	2.488	180.2	2.53567	288.053	2.507	16.845
2.505	52.9895	2.50033	120.489	2.48633	168.587	2.534	270.507	2.51383	27.7867	2.5085	55.5088	2.50383	126.568	2.48967	180.447	2.53733	288.084	2.50867	16.9937
2.50683	53.0404	2.50217	120.596	2.488	168.712	2.53567	270.667	2.507	27.6836	2.51017	55.4801	2.5055	126.727	2.49133	180.679	2.539	288.113	2.5105	17.1539
2.5085	53.0866	2.50383	120.693	2.48967	168.837	2.53733	270.827	2.50867	27.7088	2.512	55.4491	2.50733	126.916	2.49317	180.885	2.54067	288.143	2.51217	17.3063
2.51017	53.1328	2.5055	120.789	2.49133	168.962	2.539	270.987	2.5105	27.7364	2.51367	55.4034	2.509	127.111	2.49483	181.086	2.5425	288.186	2.51567	17.5163
2.512	53.1837	2.50733	120.896	2.49317	169.1	2.54067	271.147	2.51217	27.7616	2.51533	55.3641	2.51083	127.324	2.4965	181.277	2.5445	288.236	2.51733	17.658
2.51367	53.2299	2.509	120.992	2.49483	169.225	2.5425	271.322	2.51567	27.8144	2.517	55.3286	2.5125	127.521	2.49817	181.47	2.54617	288.301	2.519	17.7774
2.51533	53.2761	2.51083	121.099	2.4965	169.35	2.5445	271.514	2.51733	27.8395	2.51883	55.2857	2.51417	127.708	2.5	181.671	2.54783	288.377	2.52067	17.8873
2.517	53.3223	2.5125	121.195	2.49817	169.475	2.54617	271.673	2.519	27.8646	2.5205	55.2392	2.516	127.902	2.50167	181.853	2.5495	288.463	2.5225	17.9847
2.51883	53.3731	2.51417	121.292	2.5	169.612	2.54783	271.832	2.52067	27.8897	2.52217	55.1962	2.51767	128.076	2.5035	182.023	2.55133	288.556	2.52417	18.0587
2.5205	53.4193	2.516	121.398	2.50167	169.736	2.5495	271.991	2.5225	27.9174	2.524	55.1571	2.51933	128.226	2.50517	182.185	2.553	288.662	2.52583	18.1115
2.52217	53.4654	2.51767	121.494	2.5035	169.874	2.55133	272.166	2.52417	27.9425	2.52567	55.1175	2.521	128.359	2.507	182.346	2.55467	288.763	2.5275	18.1463
2.524	53.5162	2.51933	121.591	2.50517	169.998	2.553	272.324	2.52583	27.9676	2.52733	55.0843	2.52283	128.485	2.50867	182.499	2.55633	288.874	2.52933	18.1723
2.52567	53.5623	2.521	121.687	2.507	170.135	2.55467	272.483	2.5275	27.9927	2.52917	55.0545	2.5245	128.607	2.51033	182.647	2.55817	288.993	2.531	18.1903
2.52733	53.6084	2.52283	121.793	2.50867	170.259	2.55633	272.641	2.52933	28.0203	2.53083	55.0205	2.52617	128.728	2.512	182.782	2.55983	289.118	2.53267	18.1952
2.52917	53.6591	2.5245	121.889	2.51033	170.384	2.55817	272.815	2.531	28.0454	2.53267	54.9758	2.52783	128.845	2.51383	182.924	2.5615	289.241	2.53433	18.1938
2.53083	53.7052	2.52617	121.985	2.512	170.508	2.55983	272.973	2.53267	28.0705	2.53433	54.9262	2.5295	128.969	2.5155	183.062	2.56333	289.363	2.53617	18.1877
2.53267	53.7559	2.52783	122.082	2.51383	170.644	2.5615	273.131	2.53433	28.0956	2.53617	54.8739	2.53133	129.094	2.51733	183.206	2.565	289.493	2.53783	18.1959
2.53433	53.802	2.5295	122.178	2.5155	170.768	2.56333	273.304	2.53617	28.1232	2.53783	54.8272	2.533	129.235	2.519	183.351	2.56667	289.621	2.5395	18.2094
2.53617	53.8527	2.53133	122.283	2.51733	170.905	2.565	273.462	2.53783	28.1482	2.5395	54.7729	2.53483	129.374	2.52083	183.514	2.56833	289.755	2.54133	18.2308
2.53783	53.8987	2.533	122.379	2.519	171.029	2.56667	273.619	2.5395	28.1733	2.54133	54.7138	2.5365	129.516	2.5225	183.68	2.57017	289.89	2.543	18.2669
2.5395	53.9447	2.53483	122.485	2.52083	171.165	2.56833	273.777	2.54133	28.2009	2.543	54.6601	2.53833	129.668	2.52417	183.852	2.57183	290.026	2.54467	18.3036
2.54133	53.9954	2.5365	122.581	2.5225	171.289	2.57017	273.95	2.543	28.226	2.54467	54.594	2.5405	129.808	2.526	184.03	2.5735	290.139	2.5465	18.3337
2.543	54.0414	2.53833	122.687	2.52417	171.412	2.57183	274.107	2.54467	28.251	2.54633	54.5238	2.54217	129.945	2.52767	184.21	2.57517	290.252	2.54817	18.3615
2.54467	54.0874	2.5405	122.811	2.526	171.548	2.5735	274.264	2.5465	28.2786	2.54817	54.4406	2.54383	130.07	2.52933	184.376	2.57683	290.352	2.54983	18.3849
2.54633	54.1334	2.54217	122.907	2.52767	171.672	2.57517	274.42	2.54817	28.3036	2.55	54.348	2.54567	130.173	2.53117	184.517	2.5785	290.434	2.55167	18.4005
2.54817	54.1839	2.54383	123.003	2.52933	171.795	2.57683	274.577	2.54983	28.3287	2.55167	54.251	2.54733	130.277	2.53283	184.644	2.58017	290.508	2.55333	18.4248
2.55	54.2345	2.54567	123.108	2.53117	171.931	2.5785	274.733	2.55167	28.3562	2.55333	54.16	2.54917	130.374	2.5345	184.754	2.582	290.548	2.555	18.4354
2.55167	54.2804	2.54733	123.204	2.53283	172.054	2.58017	274.89	2.55333	28.3813	2.555	54.0636	2.55083	130.463	2.53633	184.845	2.58367	290.585	2.55683	18.4396
2.55333	54.3264	2.54917	123.309	2.5345	172.178	2.582	275.061	2.555	28.4063	2.55667	53.9768	2.55267	130.553	2.538	184.937	2.58533	290.625	2.5585	18.4521
2.555	54.3723	2.55083	123.405	2.53633	172.313	2.58367	275.217	2.55683	28.4338	2.5585	53.8953	2.55433	130.645	2.53967	185.017	2.58717	290.664	2.56017	18.4805
2.55667	54.4182	2.55267	123.51	2.538	172.436	2.58533	275.373	2.5585	28.4589	2.56017	53.8283	2.556	130.735	2.54133	185.102	2.58883	290.711	2.562	18.5092
2.5585	54.4687	2.55433	123.605	2.53967	172.559	2.58717	275.544	2.56017	28.4839	2.562	53.759	2.55767	130.839	2.54317	185.194	2.5905	290.784	2.56367	18.5606
2.56017	54.5146	2.556	123.701	2.54133	172.682	2.58883	275.7	2.562	28.5114	2.56367	53.6943	2.5595	130.944	2.54483	185.285	2.59233	290.864	2.56533	18.6149
2.562	54.5651	2.55767	123.796	2.54317	172.817	2.5905	275.855	2.56367	28.5364	2.5655	53.6224	2.56117	131.053	2.5465	185.385	2.594	290.982	2.567	18.6887
2.56367	54.6109	2.5595	123.901	2.54483	172.94	2.59233	276.026	2.56533	28.5614	2.56717	53.5559	2.56283	131.154	2.54817	185.476	2.59567	291.129	2.56883	18.7746
2.5655	54.6614	2.56117	123.997	2.5465	173.063	2.594	276.181	2.567	28.5864	2.56883	53.4882	2.5645	131.247	2.55	185.557	2.59733	291.307	2.5705	18.8748
2.56717	54.7072	2.56283	124.092	2.54817	173.186	2.59567	276.336	2.56883	28.6139	2.57067	53.3937	2.56633	131.317	2.55167	185.642	2.599	291.51	2.57233	18.9763
2.56883	54.753	2.5645	124.187	2.55	173.32	2.59733	276.491	2.5705	28.6389	2.57233	53.299	2.568	131.376	2.55333	185.724	2.60083	291.728	2.574	19.0938
2.57067	54.8034	2.56633	124.292	2.55167	173.443	2.599	276.646	2.57233	28.6664	2.574	53.1835	2.56967	131.419	2.55517	185.777	2.6025	291.985	2.57567	19.2205
2.57233	54.8493	2.568	124.387	2.55333	173.565	2.60083	276.816	2.574	28.6914	2.57583	53.0578	2.57133	131.439	2.55683	185.826	2.60417	292.262	2.5775	19.3386
2.574	54.895	2.56967	124.483	2.55517	173.7	2.6025	276.97	2.57567	28.7164	2.5775	52.9234	2.573	131.448	2.5585	185.862	2.60583	292.552	2.57917	19.4607
2.57583	54.9454	2.57133	124.578	2.55683	173.822	2.60417	277.124	2.5775	28.7439	2.57917	52.7817	2.57467	131.424	2.56033	185.888	2.60767	292.847	2.581	19.5603
2.5775	54.9912	2.573	124.673	2.5585	173.944	2.60583	277.278	2.57917	28.7689	2.581	52.6304	2.57633	131.402	2.562	185.913	2.61283	293.166	2.58267	19.6678
2.57917	55.0369	2.57467	124.768	2.56033	174.079	2.60767	277.448	2.581	28.7963	2.58267	52.4901	2.57817	131.352	2.56367	185.933	2.6145	293.424	2.58433	19.765
2.581	55.0873	2.57633	124.863	2.562	174.201	2.61283	277.924	2.58267	28.8213	2.58433	52.3534	2.57983	131.327	2.56533	185.953	2.61633	293.672	2.586	19.8616
2.58267	55.133	2.57817	124.968	2.56367	174.323	2.6145	278.078	2.58433	28.8462	2.58617	52.2226	2.5815	131.294	2.56717	185.968	2.618	293.906	2.58783	19.9326
2.58433	55.1787	2.57983	125.062	2.56533	174.445	2.61633	278.246	2.586	28.8712	2.58783	52.1126	2.58317	131.267	2.56883	185.981	2.61967	294.127	2.5895	20.0153
2.58617	55.229	2.5815	125.157	2.56717	174.579	2.618	278.399	2.58783	28.8986	2.5895	52.0165	2.58483	131.255	2.5705	185.989	2.62133	294.326	2.59133	20.0717
2.58783	55.2747	2.58317	125.252	2.56883	174.701	2.61967	278.552	2.5895	28.9236	2.59133	51.9309	2.58667	131.25	2.57233	185.996	2.623	294.511	2.593	20.1333
2.5895	55.3204	2.58483	125.347	2.5705	174.822	2.62133	278.705	2.59133	28.951	2.593	51.8682	2.58833	131.25	2.574	185.999	2.62467	294.683	2.59467	20.2083
2.59133	55.3706	2.58667	125.451	2.57233	174.956	2.623	278.858	2.593	28.976	2.59467	51.8373	2.59	131.262	2.57583	185.996	2.6265	294.853	2.5965	20.2656
2.593	55.4163	2.58833	125.546	2.574	175.078	2.62467	279.01	2.59467	29.0009	2.5965	51.8213	2.59183	131.258	2.57783	185.961	2.62817	295.012	2.59817	20.3359
2.59467	55.462	2.59	125.641	2.57583	175.211	2.6265	279.178	2.5965	29.0283	2.59817	51.8349	2.5935	131.267	2.57967	185.92	2.62983	295.173	2.59983	20.4169
2.5965	55.5122	2.59183	125.745	2.57783	175.357	2.62817	279.33	2.59817	29.0533	2.59983	51.8598	2.59517	131.285	2.58133	185.875	2.6315	295.324	2.60167	20.5002
2.59817	55.5578	2.5935	125.84	2.57967	175.49	2.62983	279.482	2.59983	29.0782	2.60167	51.9043	2.597	131.29	2.583	185.824	2.63333	295.486	2.60333	20.6011
2.59983	55.6034	2.59517	125.934	2.58133	175.612	2.6315	279.634	2.60167	29.1056	2.60333	51.9592	2.59867	131.303	2.58467	185.77	2.635	295.655	2.60517	20.7075
2.60167	55.6536	2.597	126.038	2.583	175.733	2.63333	279.801	2.60333	29.1305	2.605	52.0142	2.6005	131.32	2.58633	185.723	2.63667	295.833	2.60683	20.817
2.60333	55.6992	2.59867	126.133	2.58467	175.854	2.635	279.953	2.60517	29.1579	2.60683	52.0743	2.60217	131.347	2.58817	185.659	2.6385	296.025	2.6085	20.9279
2.605	55.7448	2.6005	126.236	2.58633	175.975	2.63667	280.104	2.60683	29.1828	2.6085	52.1247	2.604	131.395	2.58983	185.624	2.64017	296.237	2.61017	21.0399
2.60683	55.7949	2.60217	126.331	2.58817	176.108	2.6385	280.271	2.6085	29.2077	2.61017	52.1605	2.60567	131.465	2.5915	185.6	2.642	296.449	2.61183	21.1457
2.6085	55.8404	2.604	126.435	2.58983	176.229	2.64017	280.422	2.61017	29.2326	2.612	52.1948	2.6075	131.569	2.59333	185.578	2.64367	296.67	2.6135	21.257
2.61017	55.886	2.60567	126.529	2.5915	176.35	2.642	280.588	2.61183	29.2575	2.61367	52.2023	2.60917	131.699	2.595	185.594	2.64533	296.899	2.61517	21.3595
2.612	55.9361	2.6075	126.633	2.59333	176.483	2.64367	280.739	2.6135	29.2824	2.61533	52.2018	2.61083	131.857	2.59667	185.623	2.64717	297.092	2.617	21.4569
2.61367	55.9816	2.60917	126.727	2.595	176.603	2.64533	280.89	2.61517	29.3073	2.61717	52.2021	2.61267	132.031	2.5985	185.671	2.64883	297.282	2.61867	21.5538
2.61533	56.0271	2.61083	126.821	2.59667	176.724	2.64717	281.056	2.617	29.3346	2.619	52.1969	2.61433	132.215	2.60017	185.742	2.65067	297.433	2.62033	21.6545
2.61717	56.0772	2.61267	126.925	2.5985	176.856	2.64883	281.206	2.61867	29.3595	2.62067	52.1983	2.616	132.404	2.602	185.826	2.65233	297.566	2.62217	21.7665
2.619	56.1272	2.61433	127.019	2.60017	176.977	2.65067	281.372	2.62033	29.3844	2.62233	52.206	2.61783	132.595	2.60367	185.942	2.65417	297.663	2.62383	21.8959
2.62067	56.1727	2.616	127.113	2.602	177.109	2.65233	281.522	2.62217	29.4117	2.62417	52.224	2.6195	132.781	2.60533	186.074	2.65583	297.747	2.62567	22.048
2.62233	56.2181	2.61783	127.217	2.60367	177.23	2.65417	281.687	2.62383	29.4366	2.62583	52.2598	2.62117	132.956	2.607	186.217	2.6575	297.81	2.62733	22.2118
2.62417	56.2681	2.6195	127.311	2.60533	177.35	2.65583	281.837	2.62567	29.4639	2.6275	52.2947	2.623	133.13	2.609	186.373	2.65917	297.858	2.629	22.3904
2.62583	56.3136	2.62117	127.404	2.607	177.47	2.6575	281.987	2.62733	29.4888	2.62917	52.3226	2.62467	133.286	2.611	186.532	2.66083	297.877	2.63083	22.5703
2.6275	56.359	2.623	127.508	2.609	177.614	2.65917	282.137	2.629	29.5136	2.631	52.3561	2.62633	133.425	2.61267	186.682	2.66267	297.867	2.6325	22.7527
2.62917	56.4044	2.62467	127.602	2.611	177.758	2.66083	282.286	2.63083	29.541	2.63267	52.3794	2.62833	133.545	2.61433	186.809	2.66433	297.887	2.63417	22.9367
2.631	56.4544	2.62633	127.696	2.61267	177.878	2.66267	282.451	2.6325	29.5658	2.63433	52.3868	2.63017	133.647	2.61617	186.917	2.666	297.915	2.63583	23.1043
2.63267	56.4998	2.62833	127.808	2.61433	177.998	2.66433	282.6	2.63417	29.5906	2.63617	52.3701	2.632	133.743	2.61783	187.003	2.668	297.934	2.63767	23.2518
2.63433	56.5451	2.63017	127.911	2.61617	178.13	2.666	282.749	2.63583	29.6155	2.63783	52.3354	2.63367	133.822	2.61983	187.077	2.6705	297.957	2.63933	23.3854
2.63617	56.595	2.632	128.014	2.61783	178.25	2.668	282.928	2.63767	29.6428	2.6395	52.3043	2.63533	133.888	2.6215	187.133	2.67217	298.034	2.641	23.4869
2.63783	56.6404	2.63367	128.108	2.61983	178.393	2.6705	283.151	2.63933	29.6676	2.64117	52.2709	2.637	133.935	2.62333	187.168	2.67383	298.125	2.64283	23.5481
2.6395	56.6857	2.63533	128.202	2.6215	178.513	2.67217	283.3	2.641	29.6924	2.64283	52.2224	2.63883	133.965	2.625	187.189	2.67567	298.228	2.6445	23.5871
2.64117	56.7311	2.637	128.295	2.62333	178.644	2.67383	283.448	2.64283	29.7197	2.64467	52.1677	2.6405	133.983	2.62683	187.213	2.67783	298.315	2.64617	23.5987
2.64283	56.7764	2.63883	128.398	2.625	178.763	2.67567	283.611	2.6445	29.7445	2.64633	52.1133	2.64233	133.983	2.6285	187.234	2.67967	298.446	2.648	23.5592
2.64467	56.8262	2.6405	128.492	2.62683	178.895	2.67783	283.804	2.64617	29.7693	2.648	52.0571	2.644	133.976	2.63017	187.25	2.68133	298.606	2.64967	23.4917
2.64633	56.8715	2.64233	128.595	2.6285	179.014	2.67967	283.967	2.648	29.7966	2.64967	52.0088	2.64567	133.951	2.632	187.272	2.683	298.771	2.65133	23.3823
2.648	56.9168	2.644	128.688	2.63017	179.133	2.68133	284.115	2.64967	29.8214	2.65133	51.9706	2.64733	133.907	2.63367	187.291	2.68467	298.956	2.653	23.2525
2.64967	56.9621	2.64567	128.781	2.632	179.264	2.683	284.262	2.65133	29.8462	2.65317	51.9204	2.64917	133.829	2.63533	187.324	2.6865	299.128	2.65467	23.1146
2.65133	57.0074	2.64733	128.875	2.63367	179.383	2.68467	284.41	2.653	29.871	2.65483	51.8857	2.65083	133.752	2.637	187.372	2.68817	299.306	2.6565	22.9427
2.65317	57.0572	2.64917	128.977	2.63533	179.502	2.6865	284.572	2.65467	29.8958	2.6565	51.8317	2.6525	133.662	2.63883	187.424	2.68983	299.474	2.65817	22.7792
2.65483	57.1024	2.65083	129.071	2.637	179.621	2.68817	284.72	2.6565	29.923	2.65817	51.7707	2.65433	133.562	2.6405	187.496	2.6915	299.627	2.66	22.615
2.6565	57.1476	2.6525	129.164	2.63883	179.752	2.68983	284.867	2.65817	29.9478	2.65983	51.7038	2.656	133.469	2.64233	187.566	2.69333	299.766	2.66167	22.4757
2.65817	57.1928	2.65433	129.266	2.6405	179.871	2.6915	285.014	2.66	29.9751	2.66167	51.6143	2.65783	133.365	2.644	187.639	2.695	299.895	2.66333	22.3434
2.65983	57.2381	2.656	129.36	2.64233	180.001	2.69333	285.176	2.66167	29.9998	2.66333	51.5225	2.6595	133.274	2.64567	187.715	2.69667	299.991	2.665	22.2493
2.66167	57.2878	2.65783	129.462	2.644	180.12	2.695	285.322	2.66333	30.0246	2.66517	51.45	2.66117	133.185	2.64733	187.77	2.69833	300.072	2.66667	22.1723
2.66333	57.333	2.6595	129.555	2.64567	180.239	2.69667	285.469	2.665	30.0493	2.667	51.3765	2.663	133.095	2.64917	187.808	2.70017	300.138	2.6685	22.1111
2.66517	57.3826	2.66117	129.648	2.64733	180.357	2.69833	285.615	2.66667	30.0741	2.66867	51.3226	2.66467	133.04	2.65083	187.85	2.70183	300.216	2.67017	22.0715
2.667	57.4323	2.663	129.75	2.64917	180.487	2.70017	285.776	2.6685	30.1013	2.6705	51.2732	2.66633	133.006	2.65267	187.844	2.70367	300.292	2.67183	22.0307
2.66867	57.4775	2.66467	129.843	2.65083	180.606	2.70183	285.923	2.67017	30.1261	2.67217	51.2401	2.66817	132.974	2.65433	187.815	2.70533	300.395	2.67367	21.9805
2.6705	57.5271	2.66633	129.936	2.65267	180.736	2.70367	286.083	2.67183	30.1508	2.67383	51.2159	2.67017	132.947	2.656	187.757	2.70717	300.503	2.67533	21.9371
2.67217	57.5722	2.66817	130.038	2.65433	180.854	2.70533	286.229	2.67367	30.178	2.6755	51.2117	2.672	132.916	2.658	187.651	2.709	300.616	2.677	21.8724
2.67383	57.6173	2.67017	130.15	2.656	180.972	2.70717	286.39	2.67533	30.2028	2.67733	51.193	2.67367	132.907	2.65967	187.542	2.71067	300.739	2.67883	21.7831
2.6755	57.6624	2.672	130.252	2.658	181.114	2.709	286.55	2.677	30.2275	2.679	51.1963	2.6755	132.9	2.6615	187.397	2.71233	300.867	2.6805	21.6997
2.67733	57.712	2.67367	130.345	2.65967	181.232	2.71067	286.696	2.67883	30.2547	2.68067	51.2241	2.67717	132.893	2.66317	187.233	2.71417	300.971	2.68217	21.6146
2.679	57.7571	2.6755	130.447	2.6615	181.361	2.71233	286.841	2.6805	30.2794	2.6825	51.2387	2.67883	132.889	2.665	187.079	2.71583	301.076	2.684	21.5311
2.68067	57.8022	2.67717	130.539	2.66317	181.479	2.71417	287.001	2.68217	30.3041	2.68417	51.2671	2.68067	132.882	2.66667	186.936	2.7175	301.175	2.68567	21.4678
2.6825	57.8517	2.67883	130.632	2.665	181.609	2.71583	287.146	2.684	30.3313	2.686	51.2956	2.68233	132.882	2.66867	186.79	2.71933	301.263	2.68733	21.4153
2.68417	57.8968	2.68067	130.734	2.66667	181.727	2.7175	287.291	2.68567	30.356	2.68767	51.3348	2.684	132.901	2.67033	186.683	2.721	301.341	2.68917	21.3912
2.686	57.9463	2.68233	130.826	2.66867	181.868	2.71933	287.45	2.68733	30.3807	2.68983	51.353	2.68583	132.915	2.672	186.59	2.72267	301.396	2.69083	21.391
2.68767	57.9913	2.684	130.919	2.67033	181.985	2.721	287.595	2.68917	30.4079	2.6915	51.3663	2.6875	132.945	2.67383	186.505	2.72433	301.451	2.69267	21.4101
2.68983	58.0499	2.68583	131.021	2.672	182.103	2.72267	287.74	2.69083	30.4326	2.69333	51.3543	2.68933	132.992	2.6755	186.469	2.726	301.494	2.69433	21.4521
2.6915	58.0948	2.6875	131.113	2.67383	182.232	2.72433	287.884	2.69267	30.4597	2.695	51.3223	2.691	133.037	2.67733	186.437	2.72783	301.517	2.696	21.493
2.69333	58.1443	2.68933	131.215	2.6755	182.349	2.726	288.028	2.69433	30.4844	2.697	51.2544	2.69267	133.082	2.67917	186.429	2.7295	301.534	2.69783	21.5346
2.695	58.1893	2.691	131.307	2.67733	182.478	2.72783	288.187	2.696	30.5091	2.69883	51.1696	2.6945	133.128	2.68083	186.459	2.73117	301.547	2.6995	21.6047
2.697	58.2432	2.69267	131.399	2.67917	182.607	2.7295	288.331	2.69783	30.5362	2.7005	51.0782	2.69617	133.158	2.6825	186.494	2.733	301.538	2.70117	21.6635
2.69883	58.2927	2.6945	131.501	2.68083	182.724	2.73117	288.475	2.6995	30.5609	2.70217	50.9748	2.69783	133.18	2.68417	186.543	2.73467	301.528	2.70283	21.7225
2.7005	58.3376	2.69617	131.593	2.6825	182.841	2.733	288.633	2.70117	30.5856	2.704	50.8556	2.6995	133.193	2.686	186.598	2.73633	301.504	2.70467	21.7691
2.70217	58.3825	2.69783	131.685	2.68417	182.958	2.73467	288.777	2.70283	30.6102	2.70567	50.747	2.70133	133.17	2.68767	186.668	2.73817	301.478	2.70633	21.8254
2.704	58.4319	2.6995	131.777	2.686	183.087	2.73633	288.92	2.70467	30.6374	2.70733	50.6507	2.703	133.152	2.6895	186.733	2.73983	301.467	2.708	21.8849
2.70567	58.4768	2.70133	131.879	2.68767	183.204	2.73817	289.078	2.70633	30.662	2.70917	50.561	2.70467	133.124	2.69117	186.788	2.7415	301.478	2.70983	21.9219
2.70733	58.5217	2.703	131.971	2.6895	183.332	2.73983	289.221	2.708	30.6867	2.71083	50.4898	2.70633	133.097	2.69317	186.804	2.7435	301.506	2.7115	21.9643
2.70917	58.5711	2.70467	132.063	2.69117	183.449	2.7415	289.364	2.70983	30.7138	2.71267	50.4112	2.708	133.074	2.69483	186.812	2.74517	301.575	2.71317	22.0082
2.71083	58.6159	2.70633	132.155	2.69317	183.589	2.7435	289.536	2.7115	30.7384	2.71433	50.3485	2.70983	133.032	2.6965	186.79	2.74683	301.67	2.71483	22.0304
2.71267	58.6653	2.708	132.247	2.69483	183.705	2.74517	289.679	2.71317	30.7631	2.716	50.2844	2.7115	133	2.69833	186.729	2.74867	301.794	2.71667	22.0289
2.71433	58.7101	2.70983	132.348	2.6965	183.822	2.74683	289.821	2.71483	30.7877	2.71767	50.2327	2.71317	132.988	2.7	186.638	2.75033	301.945	2.71833	22.0517
2.716	58.7549	2.7115	132.44	2.69833	183.95	2.74867	289.978	2.71667	30.8148	2.7195	50.1686	2.71483	132.975	2.70167	186.522	2.752	302.117	2.72017	22.0532
2.71767	58.7997	2.71317	132.532	2.7	184.066	2.75033	290.12	2.71833	30.8394	2.72117	50.103	2.7165	132.99	2.70383	186.374	2.75367	302.316	2.72183	22.0619
2.7195	58.849	2.71483	132.623	2.70167	184.182	2.752	290.263	2.72017	30.8665	2.723	50.0302	2.71817	133.038	2.70567	186.243	2.7555	302.53	2.72367	22.0665
2.72117	58.8938	2.7165	132.715	2.70383	184.334	2.75367	290.405	2.72183	30.8911	2.72467	49.9875	2.72	133.09	2.7075	186.129	2.75717	302.735	2.72533	22.0687
2.723	58.9431	2.71817	132.807	2.70567	184.461	2.7555	290.561	2.72367	30.9182	2.72633	49.9529	2.72167	133.158	2.70917	186.025	2.75883	302.925	2.727	22.0761
2.72467	58.9878	2.72	132.908	2.7075	184.589	2.75717	290.703	2.72533	30.9428	2.728	49.929	2.72333	133.238	2.711	185.921	2.76067	303.106	2.72867	22.0815
2.72633	59.0326	2.72167	132.999	2.70917	184.705	2.75883	290.845	2.727	30.9674	2.72983	49.9202	2.725	133.323	2.71267	185.857	2.76233	303.262	2.7305	22.0952
2.728	59.0774	2.72333	133.091	2.711	184.832	2.76067	291.001	2.72867	30.992	2.73167	49.9301	2.72683	133.407	2.71433	185.799	2.764	303.401	2.73217	22.1056
2.72983	59.1266	2.725	133.182	2.71267	184.948	2.76233	291.142	2.7305	31.0191	2.73333	49.957	2.7285	133.48	2.71617	185.727	2.76567	303.525	2.734	22.1001
2.73167	59.1758	2.72683	133.283	2.71433	185.064	2.764	291.283	2.73217	31.0436	2.735	49.9911	2.73033	133.543	2.71783	185.689	2.76733	303.623	2.73567	22.0788
2.73333	59.2205	2.7285	133.375	2.71617	185.191	2.76567	291.425	2.734	31.0707	2.73667	50.0421	2.732	133.597	2.7195	185.643	2.76917	303.688	2.7375	22.0524
2.735	59.2652	2.73033	133.475	2.71783	185.307	2.76733	291.566	2.73567	31.0953	2.73833	50.1134	2.73367	133.626	2.72133	185.591	2.77083	303.734	2.73917	22.0096
2.73667	59.3098	2.732	133.567	2.7195	185.422	2.76917	291.721	2.7375	31.1223	2.74017	50.1984	2.73533	133.623	2.723	185.557	2.7725	303.769	2.74083	21.9587
2.73833	59.3545	2.73367	133.658	2.72133	185.549	2.77083	291.862	2.73917	31.1469	2.74183	50.2999	2.73717	133.603	2.72467	185.528	2.77433	303.8	2.7425	21.9056
2.74017	59.4037	2.73533	133.749	2.723	185.665	2.7725	292.002	2.74083	31.1714	2.7435	50.4169	2.73883	133.582	2.72633	185.517	2.776	303.831	2.74417	21.8601
2.74183	59.4483	2.73717	133.85	2.72467	185.78	2.77433	292.157	2.7425	31.196	2.74517	50.5541	2.74067	133.56	2.728	185.515	2.77767	303.859	2.74583	21.8053
2.7435	59.493	2.73883	133.941	2.72633	185.895	2.776	292.297	2.74417	31.2206	2.74683	50.7105	2.74233	133.555	2.72967	185.511	2.7795	303.873	2.74767	21.7488
2.74517	59.5376	2.74067	134.041	2.728	186.011	2.77767	292.438	2.74583	31.2451	2.74867	50.8688	2.74417	133.563	2.73167	185.53	2.78117	303.865	2.74933	21.6953
2.74683	59.5822	2.74233	134.133	2.72967	186.126	2.7795	292.592	2.74767	31.2721	2.75033	51.0287	2.74583	133.602	2.7335	185.569	2.783	303.821	2.751	21.6527
2.74867	59.6313	2.74417	134.233	2.73167	186.264	2.78117	292.732	2.74933	31.2967	2.75217	51.1865	2.7475	133.665	2.73517	185.62	2.78467	303.764	2.75267	21.6135
2.75033	59.6759	2.74583	134.324	2.7335	186.39	2.783	292.886	2.751	31.3212	2.75383	51.3172	2.74917	133.752	2.73683	185.681	2.78633	303.687	2.7545	21.5754
2.75217	59.7249	2.7475	134.415	2.73517	186.505	2.78467	293.026	2.75267	31.3458	2.7555	51.4153	2.751	133.87	2.7385	185.741	2.788	303.583	2.75617	21.5242
2.75383	59.7695	2.74917	134.506	2.73683	186.62	2.78633	293.165	2.7545	31.3728	2.75717	51.4723	2.75267	134.005	2.74033	185.795	2.78983	303.455	2.75783	21.4696
2.7555	59.814	2.751	134.606	2.7385	186.735	2.788	293.305	2.75617	31.3973	2.759	51.4951	2.7545	134.15	2.742	185.863	2.7915	303.313	2.7595	21.4089
2.75717	59.8586	2.75267	134.697	2.74033	186.861	2.78983	293.458	2.75783	31.4218	2.76067	51.482	2.75617	134.277	2.74367	185.93	2.79317	303.158	2.76133	21.3315
2.759	59.9076	2.7545	134.797	2.742	186.976	2.7915	293.597	2.7595	31.4463	2.76233	51.4347	2.75783	134.382	2.74533	186.005	2.795	303.004	2.763	21.2585
2.76067	59.9521	2.75617	134.888	2.74367	187.09	2.79317	293.736	2.76133	31.4733	2.764	51.3553	2.75967	134.482	2.74717	186.082	2.797	302.85	2.76467	21.1894
2.76233	59.9966	2.75783	134.979	2.74533	187.205	2.795	293.889	2.763	31.4978	2.76583	51.2662	2.76133	134.568	2.74883	186.152	2.79933	302.671	2.7665	21.1257
2.764	60.0411	2.75967	135.078	2.74717	187.331	2.797	294.056	2.76467	31.5223	2.7675	51.1656	2.763	134.65	2.7505	186.226	2.801	302.595	2.76817	21.0635
2.76583	60.0901	2.76133	135.169	2.74883	187.445	2.79933	294.25	2.7665	31.5493	2.76917	51.0648	2.76467	134.736	2.75233	186.303	2.80267	302.547	2.76983	21.0062
2.7675	60.1345	2.763	135.26	2.7505	187.559	2.801	294.389	2.76817	31.5738	2.77117	50.9583	2.7665	134.832	2.754	186.371	2.8045	302.532	2.77167	20.9587
2.76917	60.179	2.76467	135.351	2.75233	187.685	2.80267	294.527	2.76983	31.5983	2.77283	50.8835	2.76817	134.939	2.75567	186.431	2.80683	302.536	2.77333	20.9433
2.77117	60.2324	2.7665	135.45	2.754	187.799	2.8045	294.679	2.77167	31.6252	2.77467	50.8238	2.76983	135.063	2.7575	186.48	2.8085	302.613	2.775	20.9423
2.77283	60.2768	2.76817	135.541	2.75567	187.913	2.80683	294.872	2.77333	31.6497	2.77633	50.79	2.7715	135.198	2.75917	186.513	2.81033	302.723	2.77667	20.9586
2.77467	60.3257	2.76983	135.631	2.7575	188.039	2.8085	295.01	2.775	31.6742	2.778	50.7758	2.77333	135.351	2.761	186.542	2.812	302.862	2.77833	20.9846
2.77633	60.3701	2.7715	135.722	2.75917	188.153	2.81033	295.162	2.77667	31.6987	2.77967	50.7758	2.775	135.529	2.76267	186.553	2.81383	302.999	2.78017	21.0106
2.778	60.4145	2.77333	135.821	2.761	188.278	2.812	295.3	2.77833	31.7232	2.78133	50.7935	2.77667	135.71	2.7645	186.556	2.8155	303.156	2.78183	21.0427
2.77967	60.4589	2.775	135.912	2.76267	188.392	2.81383	295.451	2.78017	31.7501	2.783	50.8312	2.7785	135.885	2.76617	186.554	2.81717	303.311	2.7835	21.0836
2.78133	60.5033	2.77667	136.002	2.7645	188.517	2.8155	295.588	2.78183	31.7745	2.78467	50.8677	2.78017	136.049	2.76783	186.541	2.819	303.463	2.78533	21.1253
2.783	60.5477	2.7785	136.102	2.76617	188.631	2.81717	295.726	2.7835	31.799	2.78633	50.8964	2.78883	135.918	2.76967	186.513	2.82067	303.611	2.787	21.1687
2.78467	60.592	2.78017	136.192	2.76783	188.744	2.819	295.877	2.78533	31.8259	2.78817	50.899	2.7905	136.018	2.77133	186.485	2.82233	303.754	2.78867	21.204
2.78633	60.6364	2.78883	136.661	2.76967	188.869	2.82067	296.014	2.787	31.8504	2.78983	50.8954	2.79233	136.081	2.773	186.456	2.82417	303.886	2.7905	21.211
2.78817	60.6852	2.7905	136.751	2.77133	188.983	2.82233	296.151	2.78867	31.8748	2.7915	50.8759	2.794	136.137	2.77467	186.429	2.82583	304.022	2.79217	21.2077
2.78983	60.7295	2.79233	136.85	2.773	189.096	2.82417	296.301	2.7905	31.9017	2.79317	50.8383	2.79567	136.186	2.7765	186.393	2.82767	304.158	2.79383	21.193
2.7915	60.7738	2.794	136.94	2.77467	189.209	2.82583	296.438	2.79217	31.9262	2.795	50.7766	2.7975	136.212	2.77817	186.35	2.82933	304.301	2.79567	21.1342
2.79317	60.8181	2.79567	137.03	2.7765	189.334	2.82767	296.588	2.79383	31.9506	2.79667	50.7148	2.79917	136.239	2.77983	186.299	2.831	304.465	2.79733	21.0441
2.795	60.8669	2.7975	137.129	2.77817	189.447	2.82933	296.724	2.79567	31.9775	2.79833	50.6414	2.80083	136.267	2.7815	186.233	2.83267	304.641	2.799	20.9032
2.79667	60.9112	2.79917	137.219	2.77983	189.56	2.831	296.861	2.79733	32.0019	2.80017	50.5531	2.80267	136.292	2.78333	186.146	2.8345	304.849	2.80067	20.7351
2.79833	60.9554	2.80083	137.309	2.7815	189.674	2.83267	296.997	2.799	32.0263	2.80183	50.495	2.80433	136.343	2.785	186.055	2.83617	305.076	2.80233	20.5402
2.80017	61.0041	2.80267	137.408	2.78333	189.798	2.8345	297.146	2.80067	32.0507	2.8035	50.4402	2.806	136.404	2.78667	185.953	2.838	305.343	2.804	20.3272
2.80183	61.0484	2.80433	137.497	2.785	189.911	2.83617	297.282	2.80233	32.0752	2.80517	50.4125	2.80783	136.473	2.79033	185.75	2.83967	305.628	2.80583	20.1004
2.8035	61.0926	2.806	137.587	2.78667	190.024	2.838	297.432	2.804	32.0996	2.807	50.3833	2.8095	136.561	2.79717	185.315	2.84133	305.927	2.8075	19.8823
2.80517	61.1368	2.80783	137.686	2.79033	190.272	2.83967	297.567	2.80583	32.1264	2.80867	50.3778	2.81133	136.654	2.799	185.169	2.84317	306.233	2.80933	19.6724
2.807	61.1855	2.8095	137.775	2.79717	190.733	2.84133	297.703	2.8075	32.1508	2.8105	50.387	2.813	136.759	2.80083	185.034	2.84483	306.531	2.811	19.4954
2.80867	61.2297	2.81133	137.874	2.799	190.857	2.84317	297.852	2.80933	32.1777	2.81217	50.4146	2.81467	136.87	2.8025	184.919	2.8465	306.819	2.81267	19.36
2.8105	61.2783	2.813	137.964	2.80083	190.98	2.84483	297.987	2.811	32.2021	2.814	50.4408	2.81633	136.989	2.80433	184.818	2.84817	307.085	2.81433	19.2656
2.81217	61.3225	2.81467	138.053	2.8025	191.093	2.8465	298.122	2.81267	32.2265	2.81567	50.4725	2.81817	137.119	2.806	184.752	2.84983	307.343	2.81617	19.2177
2.814	61.3711	2.81633	138.143	2.80433	191.216	2.84817	298.257	2.81433	32.2508	2.8175	50.5027	2.81983	137.25	2.80783	184.679	2.85167	307.593	2.81783	19.1978
2.81567	61.4152	2.81817	138.241	2.806	191.328	2.84983	298.392	2.81617	32.2777	2.81917	50.5392	2.8215	137.386	2.8095	184.634	2.85333	307.807	2.81967	19.2152
2.8175	61.4638	2.81983	138.33	2.80783	191.452	2.85167	298.54	2.81783	32.302	2.82083	50.5812	2.82333	137.534	2.8115	184.596	2.855	307.996	2.82133	19.2652
2.81917	61.5079	2.8215	138.42	2.8095	191.564	2.85333	298.675	2.81967	32.3289	2.8225	50.6187	2.825	137.684	2.81317	184.58	2.85667	308.152	2.823	19.3366
2.82083	61.552	2.82333	138.518	2.8115	191.698	2.855	298.809	2.82133	32.3532	2.82433	50.6549	2.82667	137.848	2.81483	184.574	2.85833	308.295	2.82467	19.4288
2.8225	61.5962	2.825	138.607	2.81317	191.81	2.85667	298.944	2.823	32.3776	2.826	50.6957	2.82833	138.029	2.81667	184.564	2.86017	308.43	2.8265	19.5352
2.82433	61.6447	2.82667	138.697	2.81483	191.921	2.85833	299.078	2.82467	32.402	2.82767	50.7343	2.83	138.234	2.8185	184.559	2.86183	308.56	2.82817	19.6499
2.826	61.6888	2.82833	138.786	2.81667	192.044	2.86017	299.226	2.8265	32.4287	2.8295	50.7919	2.83167	138.459	2.82017	184.544	2.86367	308.657	2.82983	19.7813
2.82767	61.7328	2.83	138.875	2.8185	192.167	2.86183	299.36	2.82817	32.4531	2.83117	50.8584	2.8335	138.706	2.82183	184.504	2.86533	308.758	2.83167	19.9216
2.8295	61.7813	2.83167	138.964	2.82017	192.279	2.86367	299.507	2.82983	32.4774	2.83283	50.9188	2.83517	138.962	2.82367	184.456	2.86717	308.848	2.83333	20.0596
2.83117	61.8254	2.8335	139.062	2.82183	192.39	2.86533	299.641	2.83167	32.5042	2.8345	50.9898	2.83683	139.239	2.82533	184.413	2.86883	308.937	2.835	20.2014
2.83283	61.8694	2.83517	139.151	2.82367	192.513	2.86717	299.787	2.83333	32.5286	2.83633	51.0639	2.83867	139.534	2.82717	184.369	2.87067	309.032	2.83683	20.3439
2.8345	61.9134	2.83683	139.24	2.82533	192.624	2.86883	299.921	2.835	32.5529	2.838	51.1386	2.84033	139.823	2.829	184.342	2.87233	309.133	2.8385	20.4801
2.83633	61.9619	2.83867	139.338	2.82717	192.747	2.87067	300.068	2.83683	32.5797	2.83967	51.2195	2.842	140.115	2.83083	184.332	2.87417	309.244	2.84033	20.6215
2.838	62.0059	2.84033	139.427	2.829	192.869	2.87233	300.201	2.8385	32.604	2.84133	51.2917	2.84383	140.419	2.83267	184.347	2.87583	309.356	2.842	20.7453
2.83967	62.0499	2.842	139.516	2.83083	192.991	2.87417	300.347	2.84033	32.6308	2.84317	51.3693	2.8455	140.713	2.83433	184.395	2.8775	309.469	2.84367	20.8654
2.84133	62.0939	2.84383	139.614	2.83267	193.113	2.87583	300.48	2.842	32.6551	2.84483	51.4472	2.84733	140.993	2.83617	184.468	2.87917	309.592	2.8455	20.983
2.84317	62.1422	2.8455	139.703	2.83433	193.224	2.8775	300.613	2.84367	32.6794	2.8465	51.5278	2.849	141.256	2.838	184.574	2.881	309.718	2.84717	21.0848
2.84483	62.1862	2.84733	139.801	2.83617	193.346	2.87917	300.746	2.8455	32.7061	2.84817	51.6152	2.85067	141.509	2.83967	184.704	2.883	309.859	2.84883	21.1756
2.8465	62.2302	2.849	139.889	2.838	193.468	2.881	300.892	2.84717	32.7304	2.85	51.7217	2.85233	141.74	2.8415	184.847	2.88483	310.007	2.8505	21.2623
2.84817	62.2741	2.85067	139.978	2.83967	193.579	2.883	301.051	2.84883	32.7547	2.85167	51.833	2.85417	141.956	2.84317	184.997	2.887	310.18	2.85233	21.3421
2.85	62.3224	2.85233	140.067	2.8415	193.701	2.88483	301.196	2.8505	32.779	2.85333	51.9495	2.85583	142.152	2.84483	185.153	2.88867	310.364	2.854	21.4043
2.85167	62.3664	2.85417	140.164	2.84317	193.812	2.887	301.368	2.85233	32.8058	2.855	52.0689	2.8575	142.34	2.84683	185.297	2.89033	310.553	2.85567	21.4554
2.85333	62.4103	2.85583	140.253	2.84483	193.922	2.88867	301.5	2.854	32.83	2.85683	52.19	2.85933	142.516	2.84883	185.421	2.89217	310.78	2.8575	21.4936
2.855	62.4542	2.8575	140.342	2.84683	194.055	2.89033	301.632	2.85567	32.8543	2.8585	52.3183	2.861	142.682	2.8505	185.525	2.89383	311.014	2.85917	21.5281
2.85683	62.5024	2.85933	140.439	2.84883	194.188	2.89217	301.777	2.8575	32.881	2.86017	52.4455	2.86267	142.845	2.85217	185.602	2.89567	311.269	2.86083	21.5477
2.8585	62.5463	2.861	140.527	2.8505	194.298	2.89383	301.909	2.85917	32.9053	2.862	52.57	2.86433	143.015	2.85383	185.654	2.89733	311.538	2.8625	21.554
2.86017	62.5902	2.86267	140.616	2.85217	194.408	2.89567	302.053	2.86083	32.9296	2.86367	52.707	2.86617	143.2	2.8555	185.681	2.899	311.81	2.86433	21.5424
2.862	62.6384	2.86433	140.704	2.85383	194.519	2.89733	302.185	2.8625	32.9539	2.86533	52.8545	2.86783	143.411	2.85717	185.683	2.90067	312.087	2.866	21.5466
2.86367	62.6823	2.86617	140.802	2.8555	194.629	2.899	302.316	2.86433	32.9806	2.86717	53.0256	2.8695	143.643	2.859	185.671	2.90267	312.368	2.86783	21.5584
2.86533	62.7261	2.86783	140.89	2.85717	194.739	2.90067	302.447	2.866	33.0048	2.86883	53.2079	2.87117	143.898	2.86067	185.643	2.90433	312.639	2.8695	21.5803
2.86717	62.7743	2.8695	140.978	2.859	194.86	2.90267	302.605	2.86783	33.0315	2.8705	53.4077	2.87283	144.185	2.8625	185.604	2.906	312.905	2.87117	21.619
2.86883	62.8181	2.87117	141.067	2.86067	194.97	2.90433	302.736	2.8695	33.0557	2.87217	53.6227	2.87467	144.501	2.86417	185.573	2.90783	313.171	2.873	21.6674
2.8705	62.8619	2.87283	141.155	2.8625	195.091	2.906	302.866	2.87117	33.08	2.874	53.8582	2.87633	144.832	2.866	185.559	2.9095	313.417	2.87467	21.7257
2.87217	62.9057	2.87467	141.252	2.86417	195.201	2.90783	303.01	2.873	33.1067	2.87567	54.1027	2.878	145.181	2.86767	185.563	2.91117	313.655	2.87633	21.7945
2.874	62.9538	2.87633	141.34	2.866	195.322	2.9095	303.141	2.87467	33.1309	2.87733	54.362	2.87983	145.522	2.86933	185.592	2.913	313.884	2.87817	21.8813
2.87567	62.9976	2.878	141.428	2.86767	195.431	2.91117	303.271	2.87633	33.1551	2.87917	54.6253	2.8815	145.843	2.87117	185.651	2.91467	314.097	2.87983	21.9465
2.87733	63.0413	2.87983	141.525	2.86933	195.541	2.913	303.414	2.87817	33.1818	2.88083	54.8652	2.88317	146.135	2.87283	185.738	2.91983	314.355	2.8815	22.0141
2.87917	63.0895	2.8815	141.613	2.87117	195.662	2.91467	303.545	2.87983	33.206	2.88267	55.1069	2.885	146.386	2.8745	185.861	2.922	314.563	2.88333	22.0817
2.88083	63.1332	2.88317	141.701	2.87283	195.771	2.91983	303.947	2.8815	33.2302	2.88433	55.323	2.88667	146.597	2.87633	186.017	2.92367	314.738	2.885	22.1243
2.88267	63.1813	2.885	141.798	2.8745	195.881	2.922	304.116	2.88333	33.2569	2.88617	55.5172	2.88833	146.774	2.878	186.202	2.92533	314.908	2.88667	22.1711
2.88433	63.225	2.88667	141.886	2.87633	196.001	2.92367	304.246	2.885	33.2811	2.88783	55.6959	2.89	146.904	2.87967	186.406	2.92717	315.053	2.88833	22.2131
2.88617	63.273	2.88833	141.974	2.878	196.11	2.92533	304.375	2.88667	33.3053	2.88967	55.8595	2.89183	147.013	2.8815	186.634	2.92883	315.173	2.89017	22.2527
2.88783	63.3167	2.89	142.062	2.87967	196.22	2.92717	304.517	2.88833	33.3295	2.89133	55.9943	2.8935	147.092	2.88317	186.855	2.93083	315.258	2.89183	22.2854
2.88967	63.3648	2.89183	142.158	2.8815	196.34	2.92883	304.646	2.89017	33.3561	2.89317	56.1272	2.89517	147.138	2.88483	187.067	2.93267	315.325	2.89367	22.3247
2.89133	63.4084	2.8935	142.246	2.88317	196.449	2.93083	304.801	2.89183	33.3803	2.89483	56.2508	2.897	147.186	2.8865	187.266	2.93433	315.363	2.89533	22.359
2.89317	63.4564	2.89517	142.334	2.88483	196.558	2.93267	304.943	2.89367	33.4069	2.8965	56.3649	2.89867	147.223	2.88817	187.448	2.93617	315.379	2.89717	22.414
2.89483	63.5001	2.897	142.43	2.8865	196.667	2.93433	305.072	2.89533	33.4311	2.89817	56.4715	2.90033	147.268	2.88983	187.605	2.93783	315.386	2.89883	22.4535
2.8965	63.5437	2.89867	142.518	2.88817	196.776	2.93617	305.213	2.89717	33.4577	2.89983	56.5599	2.90217	147.333	2.89167	187.74	2.9395	315.392	2.9005	22.4857
2.89817	63.5873	2.90033	142.606	2.88983	196.885	2.93783	305.342	2.89883	33.4819	2.9015	56.6338	2.90383	147.41	2.89333	187.845	2.94117	315.399	2.90233	22.5089
2.89983	63.6309	2.90217	142.702	2.89167	197.004	2.9395	305.47	2.9005	33.5061	2.90333	56.709	2.9055	147.506	2.895	187.93	2.94283	315.395	2.904	22.5191
2.9015	63.6745	2.90383	142.79	2.89333	197.113	2.94117	305.599	2.90233	33.5327	2.905	56.7811	2.90733	147.637	2.89683	188.009	2.94467	315.391	2.90567	22.5245
2.90333	63.7224	2.9055	142.877	2.895	197.222	2.94283	305.727	2.904	33.5568	2.90667	56.8501	2.909	147.775	2.8985	188.074	2.94633	315.4	2.9075	22.5279
2.905	63.766	2.90733	142.973	2.89683	197.341	2.94467	305.868	2.90567	33.581	2.90833	56.9244	2.91083	147.928	2.90033	188.145	2.948	315.427	2.90917	22.5286
2.90667	63.8096	2.909	143.061	2.8985	197.45	2.94633	305.996	2.9075	33.6076	2.91017	57.0068	2.9125	148.097	2.902	188.22	2.94983	315.469	2.91083	22.5331
2.90833	63.8531	2.91083	143.157	2.90033	197.569	2.948	306.124	2.90917	33.6317	2.91183	57.0904	2.91417	148.272	2.90367	188.299	2.9515	315.538	2.9125	22.5463
2.91017	63.901	2.9125	143.244	2.902	197.678	2.94983	306.264	2.91083	33.6559	2.9135	57.1798	2.91583	148.454	2.90533	188.384	2.95383	315.587	2.91433	22.5647
2.91183	63.9445	2.91417	143.332	2.90367	197.786	2.9515	306.392	2.9125	33.68	2.91533	57.272	2.9175	148.632	2.90717	188.477	2.95583	315.676	2.916	22.5954
2.9135	63.988	2.91583	143.419	2.90533	197.894	2.95383	306.57	2.91433	33.7066	2.917	57.3639	2.91933	148.804	2.90883	188.579	2.95767	315.786	2.91767	22.6441
2.91533	64.0359	2.9175	143.506	2.90717	198.013	2.95583	306.723	2.916	33.7307	2.91867	57.4554	2.921	148.967	2.91067	188.704	2.95933	315.902	2.9195	22.7038
2.917	64.0794	2.91933	143.602	2.90883	198.122	2.95767	306.863	2.91767	33.7549	2.92033	57.5394	2.92283	149.119	2.91233	188.819	2.9615	316.037	2.92117	22.767
2.91867	64.1229	2.921	143.689	2.91067	198.241	2.95933	306.99	2.9195	33.7814	2.92217	57.6198	2.9245	149.246	2.914	188.918	2.96333	316.196	2.92283	22.8334
2.92033	64.1663	2.92283	143.785	2.91233	198.349	2.9615	307.155	2.92117	33.8055	2.92383	57.696	2.92633	149.36	2.91567	189.006	2.96517	316.39	2.9245	22.899
2.92217	64.2141	2.9245	143.872	2.914	198.457	2.96333	307.294	2.92283	33.8296	2.92567	57.7576	2.928	149.455	2.91733	189.086	2.96683	316.612	2.92633	22.963
2.92383	64.2576	2.92633	143.968	2.91567	198.565	2.96517	307.434	2.9245	33.8538	2.92733	57.8044	2.92983	149.52	2.91917	189.157	2.9685	316.859	2.928	23.0088
2.92567	64.3053	2.928	144.055	2.91733	198.672	2.96683	307.56	2.92633	33.8803	2.929	57.8325	2.9315	149.567	2.921	189.21	2.97033	317.142	2.92967	23.0336
2.92733	64.3488	2.92983	144.151	2.91917	198.791	2.9685	307.687	2.928	33.9044	2.93083	57.8497	2.93317	149.593	2.92267	189.237	2.972	317.437	2.9315	23.0476
2.929	64.3922	2.9315	144.238	2.921	198.909	2.97033	307.826	2.92967	33.9285	2.9325	57.8738	2.935	149.596	2.92433	189.269	2.97367	317.758	2.93317	23.0601
2.93083	64.4399	2.93317	144.325	2.92267	199.017	2.972	307.952	2.9315	33.955	2.93433	57.886	2.93667	149.59	2.92617	189.293	2.9755	318.102	2.935	23.0485
2.9325	64.4833	2.935	144.421	2.92433	199.125	2.97367	308.078	2.93317	33.9791	2.936	57.9022	2.93833	149.569	2.92783	189.296	2.97733	318.456	2.93667	23.036
2.93433	64.531	2.93667	144.507	2.92617	199.243	2.9755	308.216	2.935	34.0056	2.93783	57.9088	2.94	149.547	2.9295	189.293	2.979	318.798	2.93833	23.0162
2.936	64.5744	2.93833	144.594	2.92783	199.35	2.97733	308.355	2.93667	34.0297	2.9395	57.9284	2.94183	149.505	2.93117	189.279	2.98067	319.133	2.94	22.9986
2.93783	64.6221	2.94	144.681	2.9295	199.458	2.979	308.48	2.93833	34.0538	2.94117	57.9512	2.9435	149.478	2.933	189.264	2.9825	319.456	2.94167	22.9789
2.9395	64.6654	2.94183	144.776	2.93117	199.565	2.98067	308.606	2.94	34.0779	2.94283	57.9742	2.94517	149.44	2.93467	189.259	2.98417	319.745	2.9435	22.9424
2.94117	64.7088	2.9435	144.863	2.933	199.683	2.9825	308.744	2.94167	34.1019	2.9445	57.9968	2.947	149.391	2.93633	189.242	2.98583	319.983	2.94517	22.904
2.94283	64.7521	2.94517	144.95	2.93467	199.79	2.98417	308.869	2.9435	34.1284	2.94617	58.0048	2.94867	149.365	2.938	189.223	2.9875	320.179	2.947	22.8553
2.9445	64.7954	2.947	145.045	2.93633	199.897	2.98583	308.994	2.94517	34.1525	2.948	57.9986	2.9505	149.342	2.93983	189.203	2.98917	320.346	2.94867	22.8151
2.94617	64.8387	2.94867	145.132	2.938	200.005	2.9875	309.12	2.947	34.1789	2.94967	57.988	2.95217	149.343	2.9415	189.189	2.99083	320.483	2.95033	22.7721
2.948	64.8863	2.9505	145.227	2.93983	200.122	2.98917	309.245	2.94867	34.203	2.9515	57.961	2.954	149.35	2.94317	189.184	2.99267	320.594	2.952	22.7362
2.94967	64.9296	2.95217	145.313	2.9415	200.229	2.99083	309.369	2.95033	34.2271	2.95317	57.935	2.95567	149.368	2.945	189.173	2.99433	320.69	2.95367	22.7106
2.9515	64.9772	2.954	145.409	2.94317	200.336	2.99267	309.507	2.952	34.2511	2.95533	57.9025	2.95733	149.397	2.94667	189.174	2.99617	320.764	2.9555	22.7029
2.95317	65.0204	2.95567	145.495	2.945	200.454	2.99433	309.631	2.95367	34.2752	2.957	57.8707	2.95917	149.442	2.94833	189.213	2.99783	320.829	2.95733	22.7059
2.95533	65.0766	2.95733	145.581	2.94667	200.56	2.99617	309.768	2.9555	34.3016	2.95867	57.8412	2.96083	149.486	2.95017	189.266	2.9995	320.876	2.959	22.7096
2.957	65.1199	2.95917	145.676	2.94833	200.667	2.99783	309.893	2.95733	34.328	2.96033	57.8051	2.9625	149.545	2.95183	189.349	3.00133	320.906	2.96083	22.7365
2.95867	65.1631	2.96083	145.763	2.95017	200.784	2.9995	310.017	2.959	34.3521	2.96217	57.7799	2.96433	149.616	2.9535	189.462	3.00317	320.951	2.9625	22.786
2.96033	65.2063	2.9625	145.849	2.95183	200.891	3.00133	310.154	2.96083	34.3785	2.96383	57.7789	2.966	149.71	2.95533	189.61	3.005	320.997	2.96433	22.8707
2.96217	65.2538	2.96433	145.944	2.9535	200.997	3.00317	310.29	2.9625	34.4025	2.9655	57.803	2.96783	149.819	2.957	189.78	3.00667	321.045	2.966	22.9808
2.96383	65.297	2.966	146.03	2.95533	201.115	3.005	310.426	2.96433	34.429	2.96733	57.8586	2.96967	149.932	2.95867	189.969	3.009	321.119	2.96783	23.1236
2.9655	65.3402	2.96783	146.125	2.957	201.221	3.00667	310.55	2.966	34.453	2.969	57.9267	2.97133	150.04	2.9605	190.165	3.01067	321.201	2.9695	23.2883
2.96733	65.3877	2.96967	146.22	2.95867	201.327	3.009	310.723	2.96783	34.4794	2.97083	58.0206	2.973	150.174	2.96217	190.373	3.01233	321.289	2.97117	23.4755
2.969	65.4308	2.97133	146.306	2.9605	201.444	3.01067	310.847	2.9695	34.5034	2.9725	58.135	2.97483	150.317	2.96383	190.603	3.01417	321.38	2.97283	23.6895
2.97083	65.4783	2.973	146.392	2.96217	201.55	3.01233	310.97	2.97117	34.5274	2.97417	58.2814	2.9765	150.452	2.9655	190.845	3.01583	321.456	2.97467	23.933
2.9725	65.5214	2.97483	146.487	2.96383	201.656	3.01417	311.106	2.97283	34.5514	2.97583	58.4418	2.97817	150.587	2.96733	191.092	3.01767	321.524	2.97633	24.1799
2.97417	65.5645	2.9765	146.573	2.9655	201.762	3.01583	311.229	2.97467	34.5778	2.97767	58.6293	2.97983	150.73	2.969	191.335	3.01933	321.58	2.978	24.425
2.97583	65.6076	2.97817	146.658	2.96733	201.879	3.01767	311.364	2.97633	34.6018	2.97933	58.8225	2.9815	150.89	2.97083	191.582	3.021	321.607	2.97967	24.6794
2.97767	65.655	2.97983	146.744	2.969	201.985	3.01933	311.487	2.978	34.6258	2.981	59.0195	2.98333	151.041	2.9725	191.819	3.02267	321.602	2.9815	24.9298
2.97933	65.6981	2.9815	146.83	2.97083	202.101	3.021	311.61	2.97967	34.6497	2.98283	59.2148	2.985	151.19	2.97417	192.071	3.025	321.578	2.98317	25.1459
2.981	65.7412	2.98333	146.925	2.9725	202.207	3.02267	311.733	2.9815	34.6761	2.9845	59.4013	2.98667	151.297	2.97583	192.329	3.02667	321.555	2.98483	25.3412
2.98283	65.7885	2.985	147.011	2.97417	202.313	3.025	311.905	2.98317	34.7001	2.98633	59.5522	2.98833	151.415	2.97767	192.6	3.02833	321.536	2.98667	25.4786
2.9845	65.8316	2.98667	147.096	2.97583	202.419	3.02667	312.027	2.98483	34.7241	2.988	59.6771	2.99017	151.526	2.97933	192.873	3.03017	321.521	2.98883	25.5922
2.98633	65.8789	2.98833	147.182	2.97767	202.535	3.02833	312.149	2.98667	34.7504	2.98967	59.7912	2.992	151.633	2.981	193.149	3.03183	321.514	2.9905	25.6879
2.988	65.922	2.99017	147.276	2.97933	202.64	3.03017	312.284	2.98883	34.7816	2.9915	59.891	2.99367	151.718	2.98267	193.42	3.0335	321.536	2.99217	25.7769
2.98967	65.965	2.992	147.371	2.981	202.746	3.03183	312.406	2.9905	34.8055	2.99317	59.9902	2.99533	151.805	2.9845	193.708	3.03517	321.592	2.994	25.875
2.9915	66.0123	2.99367	147.456	2.98267	202.851	3.0335	312.528	2.99217	34.8295	2.99483	60.0886	2.997	151.889	2.98617	193.948	3.037	321.682	2.99567	25.9819
2.99317	66.0553	2.99533	147.542	2.9845	202.967	3.03517	312.65	2.994	34.8558	2.9965	60.1821	2.99867	151.961	2.988	194.173	3.03867	321.786	2.99733	26.0961
2.99483	66.0983	2.997	147.627	2.98617	203.072	3.037	312.784	2.99567	34.8798	2.99833	60.2843	3.00033	152.015	2.98967	194.394	3.04033	321.901	2.999	26.2235
2.9965	66.1412	2.99867	147.713	2.988	203.188	3.03867	312.906	2.99733	34.9037	3	60.3761	3.00217	152.059	2.9915	194.61	3.04217	322.027	3.00083	26.3539
2.99833	66.1885	3.00033	147.798	2.98967	203.293	3.04033	313.027	2.999	34.9277	3.00167	60.4672	3.00383	152.086	2.99317	194.831	3.04383	322.177	3.0025	26.496
3	66.2314	3.00217	147.892	2.9915	203.409	3.04217	313.161	3.00083	34.954	3.00333	60.5635	3.0055	152.102	2.995	195.065	3.04567	322.318	3.00417	26.6434
3.00167	66.2744	3.00383	147.978	2.99317	203.514	3.04383	313.282	3.0025	34.9779	3.00517	60.6564	3.00733	152.105	2.99667	195.303	3.04733	322.454	3.006	26.7853
3.00333	66.3173	3.0055	148.063	2.995	203.63	3.04567	313.415	3.00417	35.0018	3.00683	60.745	3.009	152.09	2.99833	195.538	3.049	322.59	3.00767	26.9085
3.00517	66.3645	3.00733	148.157	2.99667	203.734	3.04733	313.536	3.006	35.0281	3.0085	60.8337	3.01067	152.077	3.00017	195.761	3.05117	322.723	3.0095	27.0207
3.00683	66.4074	3.009	148.242	2.99833	203.839	3.049	313.657	3.00767	35.0521	3.01017	60.9079	3.01233	152.052	3.00183	195.968	3.053	322.852	3.01117	27.1231
3.0085	66.4503	3.01067	148.328	3.00017	203.955	3.05117	313.814	3.0095	35.0784	3.01183	60.9759	3.014	152.016	3.0035	196.174	3.05467	322.979	3.01283	27.2148
3.01017	66.4932	3.01233	148.413	3.00183	204.059	3.053	313.947	3.01117	35.1023	3.01367	61.0373	3.01583	151.968	3.00517	196.359	3.0565	323.096	3.01467	27.2951
3.01183	66.5361	3.014	148.498	3.0035	204.164	3.05467	314.068	3.01283	35.1262	3.01533	61.0901	3.0175	151.905	3.007	196.529	3.05817	323.215	3.01633	27.3723
3.01367	66.5832	3.01583	148.592	3.00517	204.269	3.0565	314.2	3.01467	35.1525	3.017	61.1441	3.01933	151.852	3.00867	196.682	3.05983	323.331	3.018	27.4634
3.01533	66.6261	3.0175	148.677	3.007	204.384	3.05817	314.321	3.01633	35.1764	3.01867	61.1831	3.021	151.799	3.0105	196.823	3.06167	323.439	3.01967	27.5641
3.017	66.6689	3.01933	148.77	3.00867	204.488	3.05983	314.441	3.018	35.2002	3.0205	61.206	3.02283	151.732	3.01217	196.941	3.06333	323.53	3.0215	27.6662
3.01867	66.7118	3.021	148.855	3.0105	204.603	3.06167	314.573	3.01967	35.2241	3.02217	61.2124	3.0245	151.673	3.01383	197.035	3.065	323.62	3.02317	27.7786
3.0205	66.7589	3.02283	148.949	3.01217	204.707	3.06333	314.693	3.0215	35.2504	3.02383	61.1897	3.02633	151.643	3.01567	197.116	3.06683	323.695	3.02483	27.9097
3.02217	66.8017	3.0245	149.034	3.01383	204.812	3.065	314.813	3.02317	35.2743	3.0255	61.1489	3.028	151.627	3.01733	197.192	3.0685	323.754	3.02667	28.068
3.02383	66.8445	3.02633	149.127	3.01567	204.926	3.06683	314.945	3.02483	35.2981	3.02733	61.1004	3.02967	151.625	3.019	197.278	3.07017	323.8	3.02833	28.2326
3.0255	66.8872	3.028	149.212	3.01733	205.03	3.0685	315.065	3.02667	35.3244	3.029	61.0376	3.0315	151.632	3.02083	197.368	3.07183	323.834	3.03	28.4044
3.02733	66.9343	3.02967	149.297	3.019	205.134	3.07017	315.184	3.02833	35.3483	3.03083	60.9613	3.03317	151.641	3.0225	197.46	3.07367	323.87	3.03167	28.5852
3.029	66.9771	3.0315	149.39	3.02083	205.249	3.07183	315.304	3.03	35.3721	3.0325	60.8744	3.035	151.677	3.02417	197.565	3.07533	323.909	3.0335	28.781
3.03083	67.0241	3.03317	149.475	3.0225	205.353	3.07367	315.435	3.03167	35.396	3.03433	60.7891	3.03667	151.712	3.026	197.688	3.077	323.935	3.03517	28.9802
3.0325	67.0668	3.035	149.568	3.02417	205.457	3.07533	315.554	3.0335	35.4222	3.036	60.7151	3.03833	151.717	3.02767	197.828	3.07883	323.966	3.03683	29.1825
3.03433	67.1138	3.03667	149.653	3.026	205.571	3.077	315.673	3.03517	35.4461	3.03783	60.6377	3.04	151.718	3.02933	197.991	3.0805	324.008	3.0385	29.3679
3.036	67.1565	3.03833	149.738	3.02767	205.675	3.07883	315.804	3.03683	35.4699	3.0395	60.5573	3.04183	151.707	3.03117	198.172	3.08233	324.053	3.04033	29.5601
3.03783	67.2035	3.04	149.823	3.02933	205.778	3.0805	315.923	3.0385	35.4938	3.04133	60.4788	3.0435	151.673	3.03283	198.366	3.084	324.106	3.042	29.7277
3.0395	67.2462	3.04183	149.916	3.03117	205.893	3.08233	316.054	3.04033	35.52	3.043	60.3897	3.04517	151.623	3.0345	198.577	3.08583	324.162	3.04367	29.8655
3.04133	67.2932	3.0435	150	3.03283	205.996	3.084	316.173	3.042	35.5438	3.04467	60.2964	3.047	151.561	3.03617	198.802	3.0875	324.219	3.0455	29.9824
3.043	67.3358	3.04517	150.085	3.0345	206.1	3.08583	316.303	3.04367	35.5676	3.04633	60.2081	3.04867	151.497	3.038	199.026	3.08933	324.281	3.04717	30.0825
3.04467	67.3785	3.047	150.178	3.03617	206.203	3.0875	316.421	3.0455	35.5938	3.04817	60.1287	3.0505	151.448	3.03967	199.247	3.091	324.338	3.04883	30.1694
3.04633	67.4212	3.04867	150.262	3.038	206.317	3.08933	316.552	3.04717	35.6177	3.04983	60.0612	3.05217	151.418	3.04133	199.463	3.09267	324.389	3.05067	30.245
3.04817	67.4681	3.0505	150.355	3.03967	206.42	3.091	316.67	3.04883	35.6415	3.05167	59.995	3.054	151.394	3.04317	199.657	3.09433	324.447	3.05233	30.302
3.04983	67.5107	3.05217	150.439	3.04133	206.524	3.09267	316.788	3.05067	35.6677	3.05333	59.9338	3.05567	151.416	3.04483	199.832	3.096	324.499	3.054	30.3446
3.05167	67.5576	3.054	150.532	3.04317	206.637	3.09433	316.906	3.05233	35.6915	3.055	59.8804	3.05733	151.477	3.0465	199.986	3.09783	324.546	3.05583	30.3963
3.05333	67.6002	3.05567	150.616	3.04483	206.74	3.096	317.024	3.054	35.7153	3.05667	59.839	3.05917	151.563	3.04817	200.127	3.0995	324.58	3.0575	30.45
3.055	67.6428	3.05733	150.701	3.0465	206.843	3.09783	317.153	3.05583	35.7415	3.05833	59.8101	3.06083	151.674	3.05	200.261	3.10133	324.586	3.05917	30.5051
3.05667	67.6854	3.05917	150.793	3.04817	206.946	3.0995	317.271	3.0575	35.7653	3.06017	59.7852	3.06267	151.819	3.05167	200.39	3.103	324.583	3.061	30.5689
3.05833	67.7279	3.06083	150.878	3.05	207.06	3.10133	317.4	3.05917	35.7891	3.06183	59.7656	3.06433	151.977	3.05333	200.502	3.10483	324.562	3.06267	30.6443
3.06017	67.7747	3.06267	150.97	3.05167	207.163	3.103	317.518	3.061	35.8152	3.0635	59.7449	3.06617	152.15	3.055	200.611	3.1065	324.533	3.06433	30.726
3.06183	67.8173	3.06433	151.054	3.05333	207.265	3.10483	317.647	3.06267	35.839	3.06517	59.7205	3.06783	152.311	3.05667	200.72	3.10833	324.498	3.06617	30.8132
3.0635	67.8598	3.06617	151.147	3.055	207.368	3.1065	317.764	3.06433	35.8628	3.067	59.6959	3.0695	152.456	3.0585	200.833	3.11	324.461	3.06783	30.8858
3.06517	67.9024	3.06783	151.231	3.05667	207.471	3.10833	317.893	3.06617	35.8889	3.06867	59.6718	3.07133	152.571	3.06017	200.955	3.11167	324.438	3.0695	30.9621
3.067	67.9491	3.0695	151.315	3.0585	207.584	3.11	318.01	3.06783	35.9127	3.07033	59.6428	3.073	152.665	3.062	201.084	3.1135	324.433	3.07117	31.0218
3.06867	67.9917	3.07133	151.407	3.06017	207.687	3.11167	318.127	3.0695	35.9365	3.07383	59.61	3.07467	152.725	3.06367	201.218	3.11517	324.442	3.07283	31.0687
3.07033	68.0341	3.073	151.491	3.062	207.799	3.1135	318.255	3.07117	35.9602	3.0755	59.5922	3.0765	152.758	3.06533	201.359	3.11683	324.465	3.0745	31.103
3.07383	68.1234	3.07467	151.575	3.06367	207.902	3.11517	318.372	3.07283	35.984	3.07717	59.5864	3.07817	152.758	3.06717	201.501	3.11867	324.519	3.07633	31.1328
3.0755	68.1658	3.0765	151.667	3.06533	208.004	3.11683	318.489	3.0745	36.0077	3.079	59.5913	3.08	152.731	3.06883	201.64	3.12033	324.597	3.078	31.1614
3.07717	68.2083	3.07817	151.751	3.06717	208.117	3.11867	318.617	3.07633	36.0339	3.08067	59.6016	3.08183	152.706	3.0705	201.764	3.12217	324.711	3.07967	31.1968
3.079	68.255	3.08	151.844	3.06883	208.219	3.12033	318.733	3.078	36.0576	3.08233	59.6178	3.0835	152.696	3.07233	201.875	3.12383	324.848	3.0815	31.2386
3.08067	68.2974	3.08183	151.936	3.0705	208.321	3.12217	318.861	3.07967	36.0814	3.084	59.6414	3.08533	152.687	3.074	201.985	3.1255	324.998	3.08317	31.3067
3.08233	68.3398	3.0835	152.019	3.07233	208.434	3.12383	318.977	3.0815	36.1075	3.08583	59.6521	3.087	152.683	3.07567	202.087	3.12717	325.178	3.08483	31.3868
3.084	68.3822	3.08533	152.111	3.074	208.536	3.1255	319.093	3.08317	36.1312	3.0875	59.6466	3.08867	152.696	3.0775	202.183	3.129	325.381	3.0865	31.477
3.08583	68.4289	3.087	152.195	3.07567	208.638	3.12717	319.209	3.08483	36.1549	3.08917	59.6261	3.0905	152.739	3.07917	202.275	3.13067	325.578	3.08833	31.576
3.0875	68.4713	3.08867	152.279	3.0775	208.75	3.129	319.337	3.0865	36.1787	3.091	59.6019	3.09233	152.802	3.08083	202.362	3.13233	325.779	3.09	31.6891
3.08917	68.5136	3.0905	152.371	3.07917	208.852	3.13067	319.452	3.08833	36.2047	3.09267	59.5632	3.094	152.884	3.0825	202.457	3.13417	325.985	3.09167	31.805
3.091	68.5602	3.09233	152.463	3.08083	208.954	3.13233	319.568	3.09	36.2285	3.09433	59.5188	3.09583	152.987	3.08417	202.555	3.1365	326.207	3.0935	31.9238
3.09267	68.6026	3.094	152.546	3.0825	209.056	3.13417	319.695	3.09167	36.2522	3.096	59.4693	3.0975	153.104	3.086	202.646	3.13817	326.358	3.09517	32.0469
3.09433	68.6449	3.09583	152.638	3.08417	209.158	3.1365	319.856	3.0935	36.2783	3.09783	59.4366	3.09933	153.219	3.08767	202.737	3.14033	326.503	3.09683	32.1677
3.096	68.6873	3.0975	152.721	3.086	209.27	3.13817	319.972	3.09517	36.302	3.0995	59.4221	3.101	153.33	3.08933	202.826	3.142	326.608	3.09867	32.2805
3.09783	68.7338	3.09933	152.813	3.08767	209.371	3.14033	320.121	3.09683	36.3257	3.10117	59.4253	3.10267	153.436	3.091	202.917	3.14383	326.704	3.10033	32.3823
3.0995	68.7761	3.101	152.896	3.08933	209.473	3.142	320.236	3.09867	36.3517	3.10283	59.4383	3.1045	153.541	3.09267	203.005	3.1455	326.783	3.10217	32.4732
3.10117	68.8184	3.10267	152.98	3.091	209.574	3.14383	320.363	3.10033	36.3754	3.10467	59.4697	3.10617	153.65	3.09433	203.087	3.14733	326.823	3.10383	32.5542
3.10283	68.8607	3.1045	153.071	3.09267	209.676	3.1455	320.477	3.10217	36.4015	3.10633	59.5154	3.108	153.749	3.096	203.163	3.149	326.842	3.1055	32.6192
3.10467	68.9072	3.10617	153.155	3.09433	209.777	3.14733	320.603	3.10383	36.4252	3.108	59.5607	3.10967	153.844	3.09767	203.235	3.15067	326.877	3.10733	32.6775
3.10633	68.9495	3.108	153.246	3.096	209.879	3.149	320.718	3.1055	36.4488	3.10967	59.605	3.11133	153.954	3.09933	203.298	3.15233	326.901	3.109	32.7189
3.108	68.9918	3.10967	153.329	3.09767	209.98	3.15067	320.832	3.10733	36.4749	3.1115	59.65	3.113	154.077	3.10117	203.349	3.15433	326.914	3.11067	32.7585
3.10967	69.034	3.11133	153.413	3.09933	210.081	3.15233	320.947	3.109	36.4986	3.11317	59.701	3.11483	154.197	3.10283	203.393	3.156	326.941	3.11233	32.7909
3.1115	69.0805	3.113	153.496	3.10117	210.192	3.15433	321.084	3.11067	36.5222	3.11483	59.7397	3.1165	154.323	3.10467	203.431	3.15783	326.947	3.11417	32.8111
3.11317	69.1227	3.11483	153.587	3.10283	210.293	3.156	321.198	3.11233	36.5459	3.1165	59.7705	3.11817	154.447	3.10633	203.471	3.1595	326.953	3.11583	32.8348
3.11483	69.1649	3.1165	153.67	3.10467	210.405	3.15783	321.323	3.11417	36.5719	3.11833	59.7973	3.11983	154.575	3.108	203.512	3.16117	326.954	3.11767	32.8668
3.1165	69.2071	3.11817	153.753	3.10633	210.506	3.1595	321.437	3.11583	36.5956	3.12	59.8491	3.12167	154.727	3.10983	203.551	3.163	326.935	3.11933	32.9034
3.11833	69.2535	3.11983	153.836	3.108	210.606	3.16117	321.551	3.11767	36.6216	3.12167	59.9238	3.12333	154.871	3.1115	203.6	3.16467	326.945	3.121	32.9634
3.12	69.2957	3.12167	153.927	3.10983	210.717	3.163	321.676	3.11933	36.6452	3.1235	60.0216	3.125	155.016	3.11333	203.664	3.16633	327.015	3.12267	33.0373
3.12167	69.3379	3.12333	154.01	3.1115	210.818	3.16467	321.79	3.121	36.6689	3.12517	60.1369	3.12667	155.178	3.115	203.74	3.168	327.067	3.1245	33.1196
3.1235	69.3842	3.125	154.093	3.11333	210.929	3.16633	321.903	3.12267	36.6925	3.127	60.3001	3.1285	155.356	3.11667	203.824	3.16983	327.069	3.12617	33.2238
3.12517	69.4264	3.12667	154.176	3.115	211.03	3.168	322.016	3.1245	36.7185	3.12867	60.4752	3.13033	155.524	3.1185	203.919	3.1715	327.114	3.128	33.3432
3.127	69.4727	3.1285	154.267	3.11667	211.13	3.16983	322.141	3.12617	36.7421	3.13033	60.6701	3.132	155.69	3.12017	204.033	3.17317	327.189	3.12967	33.4492
3.12867	69.5149	3.13033	154.358	3.1185	211.241	3.1715	322.254	3.128	36.7681	3.13217	60.8915	3.13367	155.843	3.12183	204.175	3.175	327.262	3.13133	33.5645
3.13033	69.557	3.132	154.441	3.12017	211.341	3.17317	322.367	3.12967	36.7917	3.13383	61.1056	3.1355	155.999	3.12367	204.332	3.17667	327.365	3.133	33.6673
3.13217	69.6033	3.13367	154.523	3.12183	211.442	3.175	322.491	3.13133	36.8154	3.13567	61.3226	3.13717	156.127	3.12533	204.493	3.1785	327.474	3.13483	33.7669
3.13383	69.6454	3.1355	154.614	3.12367	211.552	3.17667	322.604	3.133	36.839	3.13733	61.4945	3.13883	156.223	3.127	204.674	3.18017	327.601	3.1365	33.8391
3.13567	69.6917	3.13717	154.697	3.12533	211.653	3.1785	322.728	3.13483	36.8649	3.139	61.6351	3.14067	156.298	3.12883	204.864	3.182	327.734	3.13817	33.8757
3.13733	69.7338	3.13883	154.78	3.127	211.753	3.18017	322.841	3.1365	36.8886	3.14083	61.7432	3.14233	156.349	3.1305	205.061	3.18367	327.866	3.14	33.913
3.139	69.7758	3.14067	154.87	3.12883	211.863	3.182	322.965	3.13817	36.9122	3.1425	61.8244	3.144	156.372	3.13217	205.269	3.18533	327.98	3.14167	33.9373
3.14083	69.8221	3.14233	154.953	3.1305	211.963	3.18367	323.077	3.14	36.9381	3.14417	61.8832	3.14567	156.372	3.13383	205.482	3.18717	328.078	3.1435	33.95
3.1425	69.8641	3.144	155.035	3.13217	212.063	3.18533	323.189	3.14167	36.9617	3.14583	61.9175	3.1475	156.332	3.13567	205.709	3.18883	328.163	3.14517	33.9697
3.14417	69.9061	3.14567	155.118	3.13383	212.163	3.18717	323.313	3.1435	36.9877	3.14767	61.907	3.14917	156.299	3.13733	205.916	3.1905	328.215	3.14683	33.9736
3.14583	69.9482	3.1475	155.208	3.13567	212.273	3.18883	323.425	3.14517	37.0112	3.14933	61.893	3.15083	156.26	3.139	206.11	3.19233	328.256	3.1485	33.9782
3.14767	69.9944	3.14917	155.291	3.13733	212.373	3.1905	323.537	3.14683	37.0348	3.151	61.8697	3.1525	156.206	3.14067	206.291	3.19417	328.278	3.15017	33.9983
3.14933	70.0364	3.15083	155.373	3.139	212.473	3.19233	323.66	3.1485	37.0584	3.15283	61.8442	3.15417	156.163	3.14233	206.462	3.19583	328.295	3.152	33.9989
3.151	70.0783	3.1525	155.456	3.14067	212.573	3.19417	323.783	3.15017	37.082	3.1545	61.8327	3.156	156.117	3.14417	206.621	3.1975	328.329	3.15367	34.0213
3.15283	70.1245	3.15417	155.538	3.14233	212.672	3.19583	323.894	3.152	37.1079	3.15633	61.8095	3.15783	156.074	3.14583	206.759	3.19933	328.357	3.15567	34.0321
3.1545	70.1665	3.156	155.628	3.14417	212.782	3.1975	324.006	3.15367	37.1315	3.158	61.795	3.15967	156.016	3.1475	206.856	3.201	328.397	3.15733	34.043
3.15633	70.2126	3.15783	155.719	3.14583	212.882	3.19933	324.128	3.15567	37.1597	3.15983	61.7623	3.16133	155.969	3.14933	206.925	3.20267	328.44	3.15917	34.0279
3.158	70.2546	3.15967	155.809	3.1475	212.981	3.201	324.24	3.15733	37.1833	3.1615	61.737	3.163	155.915	3.151	206.986	3.20433	328.484	3.16083	34.0091
3.15983	70.3007	3.16133	155.891	3.14933	213.091	3.20267	324.351	3.15917	37.2092	3.16317	61.7101	3.16467	155.885	3.15283	207.023	3.206	328.534	3.1625	33.9796
3.1615	70.3426	3.163	155.973	3.151	213.19	3.20433	324.462	3.16083	37.2327	3.165	61.6918	3.1665	155.886	3.155	207.028	3.20783	328.59	3.16433	33.9407
3.16317	70.3845	3.16467	156.055	3.15283	213.299	3.206	324.573	3.1625	37.2563	3.16667	61.7198	3.16817	155.876	3.15667	207.032	3.2095	328.628	3.166	33.956
3.165	70.4306	3.1665	156.146	3.155	213.428	3.20783	324.695	3.16433	37.2822	3.16833	61.7227	3.16983	155.83	3.15833	207.024	3.21117	328.643	3.16783	33.9473
3.16667	70.4725	3.16817	156.227	3.15667	213.528	3.2095	324.806	3.166	37.3057	3.17	61.6828	3.17167	155.788	3.16	206.996	3.21317	328.619	3.1695	33.882
3.16833	70.5144	3.16983	156.309	3.15833	213.627	3.21117	324.917	3.16783	37.3316	3.17167	61.6603	3.17333	155.772	3.16167	206.953	3.21567	328.541	3.17117	33.8275
3.17	70.5562	3.17167	156.4	3.16	213.726	3.21317	325.05	3.1695	37.3551	3.1735	61.6451	3.175	155.761	3.1635	206.894	3.2175	328.427	3.173	33.7708
3.17167	70.5981	3.17333	156.481	3.16167	213.825	3.21567	325.215	3.17117	37.3786	3.17517	61.6478	3.17667	155.749	3.16517	206.878	3.21917	328.292	3.17467	33.7276
3.1735	70.6441	3.175	156.563	3.1635	213.934	3.2175	325.337	3.173	37.4045	3.177	61.656	3.17833	155.761	3.167	206.884	3.22083	328.124	3.17633	33.6831
3.17517	70.6859	3.17667	156.645	3.16517	214.033	3.21917	325.447	3.17467	37.428	3.17867	61.6707	3.18017	155.78	3.16867	206.862	3.22317	327.89	3.17817	33.6497
3.177	70.7319	3.17833	156.727	3.167	214.142	3.22083	325.557	3.17633	37.4515	3.1805	61.6861	3.18183	155.81	3.17033	206.825	3.225	327.676	3.17983	33.6287
3.17867	70.7737	3.18017	156.817	3.16867	214.24	3.22317	325.711	3.17817	37.4774	3.18217	61.7356	3.1835	155.863	3.172	206.819	3.22667	327.468	3.1815	33.6102
3.1805	70.8197	3.18183	156.898	3.17033	214.339	3.225	325.832	3.17983	37.5009	3.18383	61.7902	3.18517	155.926	3.17383	206.83	3.22833	327.29	3.18317	33.613
3.18217	70.8615	3.1835	156.98	3.172	214.438	3.22667	325.942	3.1815	37.5244	3.1855	61.8444	3.187	156.004	3.1755	206.866	3.23	327.147	3.18483	33.621
3.18383	70.9033	3.18517	157.062	3.17383	214.546	3.22833	326.051	3.18317	37.5479	3.18733	61.9024	3.18867	156.104	3.17717	206.921	3.23183	327.016	3.1865	33.6352
3.1855	70.9451	3.187	157.152	3.1755	214.645	3.23	326.161	3.18483	37.5714	3.189	61.9602	3.19033	156.195	3.17883	206.992	3.2335	326.929	3.18833	33.6628
3.18733	70.991	3.18867	157.233	3.17717	214.743	3.23183	326.281	3.1865	37.5949	3.19067	62.0111	3.192	156.284	3.1805	207.079	3.23517	326.855	3.19	33.673
3.189	71.0327	3.19033	157.315	3.17883	214.842	3.2335	326.391	3.18833	37.6207	3.1925	62.0476	3.19367	156.382	3.18233	207.186	3.237	326.809	3.19167	33.6814
3.19067	71.0745	3.192	157.396	3.1805	214.94	3.23517	326.5	3.19	37.6442	3.19417	62.0618	3.1955	156.447	3.184	207.31	3.23867	326.821	3.19333	33.6893
3.1925	71.1204	3.19367	157.478	3.18233	215.048	3.237	326.62	3.19167	37.6677	3.19583	62.0673	3.19717	156.52	3.18583	207.438	3.24033	326.824	3.19517	33.6712
3.19417	71.1621	3.1955	157.567	3.184	215.147	3.23867	326.729	3.19333	37.6911	3.1975	62.0743	3.199	156.574	3.1875	207.581	3.242	326.834	3.19683	33.6575
3.19583	71.2038	3.19717	157.649	3.18583	215.255	3.24033	326.838	3.19517	37.7169	3.19917	62.0642	3.20067	156.627	3.18933	207.722	3.24383	326.836	3.1985	33.6353
3.1975	71.2455	3.199	157.738	3.1875	215.353	3.242	326.947	3.19683	37.7404	3.201	62.0488	3.20233	156.686	3.191	207.857	3.24567	326.82	3.20033	33.6017
3.19917	71.2871	3.20067	157.819	3.18933	215.461	3.24383	327.067	3.1985	37.7639	3.20267	62.0542	3.204	156.746	3.19283	207.98	3.24783	326.765	3.202	33.593
3.201	71.333	3.20233	157.901	3.191	215.559	3.24567	327.186	3.20033	37.7897	3.20433	62.0653	3.20583	156.81	3.1945	208.092	3.2495	326.76	3.20367	33.5969
3.20267	71.3746	3.204	157.982	3.19283	215.667	3.24783	327.327	3.202	37.8131	3.206	62.0868	3.20767	156.89	3.19617	208.194	3.25167	326.71	3.2055	33.6164
3.20433	71.4163	3.20583	158.071	3.1945	215.765	3.2495	327.436	3.20367	37.8366	3.20767	62.1125	3.20933	156.971	3.19783	208.295	3.25383	326.65	3.20717	33.666
3.206	71.4579	3.20767	158.161	3.19617	215.863	3.25167	327.576	3.2055	37.8623	3.20967	62.1257	3.211	157.046	3.1995	208.387	3.25567	326.615	3.20883	33.7156
3.20767	71.4996	3.20933	158.242	3.19783	215.96	3.25383	327.717	3.20717	37.8858	3.2115	62.1306	3.21267	157.113	3.20117	208.478	3.25733	326.579	3.2105	33.7594
3.20967	71.5495	3.211	158.323	3.1995	216.058	3.25567	327.836	3.20883	37.9092	3.21317	62.1222	3.2145	157.159	3.20283	208.576	3.259	326.565	3.21233	33.8006
3.2115	71.5953	3.21267	158.404	3.20117	216.156	3.25733	327.944	3.2105	37.9326	3.21483	62.0932	3.21617	157.179	3.20467	208.674	3.26067	326.575	3.214	33.8336
3.21317	71.6369	3.2145	158.493	3.20283	216.253	3.259	328.052	3.21233	37.9584	3.2165	62.0366	3.21783	157.178	3.20633	208.794	3.2625	326.556	3.21567	33.8459
3.21483	71.6784	3.21617	158.574	3.20467	216.361	3.26067	328.16	3.214	37.9818	3.21833	61.9499	3.21967	157.143	3.208	208.903	3.26417	326.537	3.21733	33.8437
3.2165	71.72	3.21783	158.655	3.20633	216.458	3.2625	328.278	3.21567	38.0053	3.22	61.8443	3.22133	157.075	3.20983	208.99	3.26583	326.511	3.219	33.8197
3.21833	71.7657	3.21967	158.744	3.208	216.556	3.26417	328.386	3.21733	38.0287	3.22167	61.7099	3.223	156.992	3.2115	209.056	3.26767	326.475	3.22083	33.7453
3.22	71.8073	3.22133	158.825	3.20983	216.663	3.26583	328.493	3.219	38.0521	3.2235	61.5497	3.22483	156.877	3.21317	209.1	3.26933	326.432	3.2225	33.6558
3.22167	71.8488	3.223	158.906	3.2115	216.76	3.26767	328.611	3.22083	38.0778	3.22517	61.3973	3.2265	156.762	3.21483	209.12	3.27117	326.373	3.22433	33.5376
3.2235	71.8945	3.22483	158.995	3.21317	216.858	3.26933	328.718	3.2225	38.1012	3.22683	61.2426	3.22833	156.635	3.2165	209.102	3.27283	326.328	3.226	33.4178
3.22517	71.936	3.2265	159.075	3.21483	216.955	3.27117	328.836	3.22433	38.127	3.2285	61.1092	3.23	156.538	3.21817	209.048	3.2745	326.285	3.22767	33.2857
3.22683	71.9775	3.22833	159.164	3.2165	217.052	3.27283	328.943	3.226	38.1504	3.23017	61.0009	3.23167	156.442	3.22	208.945	3.27633	326.23	3.22933	33.1566
3.2285	72.019	3.23	159.245	3.21817	217.149	3.2745	329.05	3.22767	38.1737	3.232	60.9003	3.23333	156.364	3.22167	208.809	3.278	326.205	3.23117	32.9958
3.23017	72.0605	3.23167	159.326	3.22	217.256	3.27633	329.168	3.22933	38.1971	3.23367	60.8425	3.235	156.278	3.22333	208.641	3.27983	326.213	3.23283	32.8537
3.232	72.1061	3.23333	159.406	3.22167	217.353	3.278	329.275	3.23117	38.2228	3.23533	60.7913	3.23683	156.181	3.22517	208.444	3.2815	326.261	3.2345	32.6906
3.23367	72.1476	3.235	159.487	3.22333	217.45	3.27983	329.392	3.23283	38.2462	3.23717	60.7555	3.2385	156.113	3.22683	208.244	3.28317	326.348	3.23617	32.5159
3.23533	72.1891	3.23683	159.576	3.22517	217.556	3.2815	329.498	3.2345	38.2696	3.23883	60.7595	3.24017	156.024	3.2285	208.065	3.28483	326.472	3.238	32.3351
3.23717	72.2346	3.2385	159.656	3.22683	217.653	3.28317	329.605	3.23617	38.293	3.24067	60.7373	3.24183	155.923	3.23033	207.889	3.2865	326.637	3.23967	32.1589
3.23883	72.2761	3.24017	159.737	3.2285	217.75	3.28483	329.711	3.238	38.3187	3.24233	60.7325	3.24367	155.802	3.232	207.733	3.2885	326.824	3.24133	31.9747
3.24067	72.3216	3.24183	159.817	3.23033	217.856	3.2865	329.817	3.23967	38.342	3.244	60.7311	3.24533	155.678	3.23383	207.596	3.29017	327.011	3.24317	31.7726
3.24233	72.3631	3.24367	159.906	3.232	217.953	3.2885	329.945	3.24133	38.3654	3.24567	60.7133	3.24717	155.53	3.2355	207.487	3.29183	327.204	3.24483	31.5962
3.244	72.4045	3.24533	159.986	3.23383	218.059	3.29017	330.051	3.24317	38.3911	3.24733	60.6824	3.24883	155.39	3.23733	207.401	3.29367	327.39	3.24667	31.4149
3.24567	72.4458	3.24717	160.075	3.2355	218.156	3.29183	330.157	3.24483	38.4144	3.24933	60.6068	3.25067	155.247	3.239	207.35	3.29533	327.559	3.24833	31.2647
3.24733	72.4872	3.24883	160.155	3.23733	218.262	3.29367	330.273	3.24667	38.4401	3.25117	60.5399	3.25233	155.106	3.24083	207.292	3.297	327.71	3.25	31.1423
3.24933	72.5369	3.25067	160.243	3.239	218.358	3.29533	330.379	3.24833	38.4634	3.25283	60.4773	3.254	154.986	3.2425	207.266	3.29883	327.846	3.25183	31.0059
3.25117	72.5824	3.25233	160.324	3.24083	218.464	3.297	330.485	3.25	38.4868	3.2545	60.4156	3.25583	154.854	3.24417	207.262	3.3005	327.952	3.2535	30.9018
3.25283	72.6237	3.254	160.404	3.2425	218.561	3.29883	330.601	3.25183	38.5124	3.25617	60.3493	3.2575	154.735	3.246	207.244	3.30217	328.036	3.25517	30.8103
3.2545	72.665	3.25583	160.492	3.24417	218.657	3.3005	330.706	3.2535	38.5358	3.258	60.2817	3.25933	154.629	3.24767	207.25	3.30383	328.104	3.25683	30.7047
3.25617	72.7064	3.2575	160.572	3.246	218.763	3.30217	330.812	3.25517	38.5591	3.25967	60.2484	3.261	154.546	3.24933	207.272	3.30567	328.146	3.25867	30.587
3.258	72.7518	3.25933	160.66	3.24767	218.859	3.30383	330.917	3.25683	38.5824	3.2615	60.2162	3.26267	154.456	3.251	207.306	3.3075	328.188	3.26033	30.4894
3.25967	72.7931	3.261	160.74	3.24933	218.955	3.30567	331.032	3.25867	38.6081	3.26317	60.197	3.26433	154.378	3.25267	207.333	3.30917	328.234	3.262	30.3725
3.2615	72.8385	3.26267	160.821	3.251	219.051	3.3075	331.148	3.26033	38.6314	3.265	60.1824	3.26617	154.289	3.2545	207.354	3.31083	328.279	3.26383	30.2336
3.26317	72.8798	3.26433	160.901	3.25267	219.147	3.30917	331.253	3.262	38.6547	3.26667	60.1812	3.26783	154.217	3.25617	207.394	3.3125	328.319	3.2655	30.0898
3.265	72.9252	3.26617	160.989	3.2545	219.252	3.31083	331.358	3.26383	38.6803	3.26833	60.1766	3.2695	154.135	3.25783	207.43	3.31417	328.368	3.26717	29.9426
3.26667	72.9665	3.26783	161.069	3.25617	219.348	3.3125	331.463	3.2655	38.7036	3.27	60.1452	3.27117	154.056	3.25967	207.469	3.316	328.42	3.269	29.7792
3.26833	73.0077	3.2695	161.148	3.25783	219.444	3.31417	331.567	3.26717	38.7269	3.27217	60.0656	3.27283	153.995	3.26133	207.525	3.31767	328.471	3.27067	29.6151
3.27	73.049	3.27117	161.228	3.25967	219.549	3.316	331.682	3.269	38.7525	3.27383	59.9957	3.27467	153.928	3.263	207.569	3.32017	328.539	3.27233	29.4532
3.27217	73.1026	3.27283	161.308	3.26133	219.645	3.31767	331.787	3.27067	38.7758	3.2755	59.9001	3.27633	153.865	3.26467	207.611	3.32233	328.597	3.27417	29.2877
3.27383	73.1438	3.27467	161.396	3.263	219.741	3.32017	331.943	3.27233	38.7991	3.27733	59.769	3.278	153.824	3.2665	207.639	3.324	328.623	3.27583	29.1401
3.2755	73.185	3.27633	161.476	3.26467	219.836	3.32233	332.079	3.27417	38.8247	3.27917	59.6354	3.27967	153.805	3.26817	207.669	3.32583	328.62	3.2775	29.0124
3.27733	73.2303	3.278	161.556	3.2665	219.941	3.324	332.183	3.27583	38.848	3.28083	59.5003	3.2815	153.786	3.27	207.678	3.3275	328.586	3.27933	28.9009
3.27917	73.2756	3.27967	161.635	3.26817	220.037	3.32583	332.297	3.2775	38.8713	3.28267	59.3745	3.28317	153.802	3.27167	207.696	3.32917	328.536	3.281	28.826
3.28083	73.3168	3.2815	161.723	3.27	220.142	3.3275	332.401	3.27933	38.8968	3.28433	59.2773	3.28483	153.839	3.27333	207.714	3.33117	328.478	3.28283	28.7873
3.28267	73.362	3.28317	161.803	3.27167	220.237	3.32917	332.505	3.281	38.9201	3.28617	59.2132	3.2865	153.914	3.275	207.73	3.33283	328.425	3.2845	28.7908
3.28433	73.4032	3.28483	161.882	3.27333	220.332	3.33117	332.629	3.28283	38.9457	3.28783	59.1934	3.28833	154.015	3.27683	207.731	3.33467	328.379	3.28617	28.8442
3.28617	73.4484	3.2865	161.962	3.275	220.427	3.33283	332.733	3.2845	38.9689	3.2895	59.2079	3.29	154.134	3.2785	207.756	3.33633	328.362	3.288	28.9448
3.28783	73.4896	3.28833	162.049	3.27683	220.532	3.33467	332.847	3.28617	38.9922	3.29133	59.2584	3.29183	154.275	3.28017	207.79	3.338	328.372	3.28967	29.0768
3.2895	73.5307	3.29	162.129	3.2785	220.627	3.33633	332.95	3.288	39.0178	3.293	59.3418	3.2935	154.431	3.28183	207.833	3.33983	328.414	3.29133	29.2373
3.29133	73.5759	3.29183	162.216	3.28017	220.722	3.338	333.053	3.28967	39.041	3.29467	59.4444	3.29517	154.595	3.28367	207.892	3.3415	328.488	3.293	29.4101
3.293	73.617	3.2935	162.296	3.28183	220.817	3.33983	333.167	3.29133	39.0643	3.2965	59.5638	3.297	154.766	3.28533	207.98	3.34317	328.597	3.29483	29.5894
3.29467	73.6581	3.29517	162.375	3.28367	220.922	3.3415	333.27	3.293	39.0875	3.29817	59.6852	3.29867	154.923	3.28717	208.095	3.34483	328.736	3.2965	29.7636
3.2965	73.7033	3.297	162.463	3.28533	221.016	3.34317	333.373	3.29483	39.113	3.29983	59.793	3.3005	155.069	3.28883	208.232	3.34667	328.916	3.29817	29.9152
3.29817	73.7443	3.29867	162.542	3.28717	221.121	3.34483	333.476	3.2965	39.1363	3.3015	59.8833	3.30217	155.206	3.2905	208.389	3.34833	329.075	3.3	30.0314
3.29983	73.7854	3.3005	162.629	3.28883	221.216	3.34667	333.589	3.29817	39.1595	3.30317	59.9535	3.30383	155.335	3.29233	208.57	3.35017	329.241	3.30167	30.1096
3.3015	73.8264	3.30217	162.708	3.2905	221.31	3.34833	333.692	3.3	39.185	3.305	59.9995	3.30567	155.446	3.294	208.743	3.35183	329.389	3.30333	30.153
3.30317	73.8675	3.30383	162.788	3.29233	221.414	3.35017	333.805	3.30167	39.2082	3.30667	60.019	3.30733	155.556	3.29567	208.908	3.3535	329.519	3.305	30.1428
3.305	73.9126	3.30567	162.875	3.294	221.509	3.35183	333.907	3.30333	39.2315	3.30833	60.0209	3.309	155.677	3.2975	209.066	3.35517	329.611	3.30683	30.0963
3.30667	73.9536	3.30733	162.954	3.29567	221.603	3.3535	334.01	3.305	39.2547	3.31017	60.0221	3.31083	155.816	3.29917	209.195	3.3575	329.75	3.3085	30.0317
3.30833	73.9946	3.309	163.033	3.2975	221.707	3.35517	334.112	3.30683	39.2802	3.31183	60.0243	3.3125	155.973	3.30083	209.295	3.35917	329.855	3.31017	29.9599
3.31017	74.0397	3.31083	163.12	3.29917	221.802	3.3575	334.255	3.3085	39.3034	3.3135	60.033	3.31417	156.145	3.30267	209.352	3.361	329.954	3.31183	29.8813
3.31183	74.0807	3.3125	163.199	3.30083	221.896	3.35917	334.357	3.31017	39.3266	3.31517	60.0471	3.316	156.337	3.30433	209.362	3.36267	330.04	3.31383	29.8203
3.3135	74.1216	3.31417	163.278	3.30267	222	3.361	334.47	3.31183	39.3498	3.317	60.0762	3.31767	156.541	3.30617	209.335	3.36433	330.132	3.3155	29.7813
3.31517	74.1626	3.316	163.365	3.30433	222.094	3.36267	334.571	3.31383	39.3776	3.31867	60.0968	3.3195	156.742	3.30783	209.283	3.366	330.251	3.31717	29.7663
3.317	74.2076	3.31767	163.444	3.30617	222.198	3.36433	334.673	3.3155	39.4008	3.32033	60.1073	3.32117	156.928	3.3095	209.217	3.36767	330.392	3.319	29.7745
3.31867	74.2486	3.3195	163.531	3.30783	222.292	3.366	334.775	3.31717	39.424	3.32217	60.1103	3.323	157.111	3.31117	209.159	3.36983	330.541	3.32067	29.7943
3.32033	74.2895	3.32117	163.61	3.3095	222.386	3.36767	334.877	3.319	39.4494	3.324	60.0988	3.32467	157.27	3.313	209.116	3.37167	330.711	3.32233	29.8401
3.32217	74.3345	3.323	163.697	3.31117	222.48	3.36983	335.009	3.32067	39.4726	3.32567	60.0578	3.32633	157.394	3.31467	209.098	3.37333	330.876	3.32417	29.9082
3.324	74.3795	3.32467	163.776	3.313	222.583	3.37167	335.12	3.32233	39.4958	3.32733	59.9839	3.328	157.486	3.31633	209.1	3.375	331.038	3.32583	29.9684
3.32567	74.4204	3.32633	163.854	3.31467	222.677	3.37333	335.222	3.32417	39.5213	3.32917	59.8867	3.32983	157.554	3.31817	209.141	3.37667	331.195	3.3275	30.0247
3.32733	74.4613	3.328	163.933	3.31633	222.771	3.375	335.323	3.32583	39.5444	3.33083	59.7673	3.3315	157.62	3.31983	209.202	3.37833	331.361	3.32917	30.0951
3.32917	74.5063	3.32983	164.02	3.31817	222.874	3.37667	335.424	3.3275	39.5676	3.33267	59.6399	3.33317	157.685	3.32167	209.294	3.38017	331.53	3.33083	30.1604
3.33083	74.5471	3.3315	164.099	3.31983	222.968	3.37833	335.525	3.32917	39.5907	3.33433	59.5028	3.33483	157.756	3.32333	209.39	3.38183	331.698	3.33267	30.2224
3.33267	74.5921	3.33317	164.177	3.32167	223.071	3.38017	335.636	3.33083	39.6139	3.336	59.3728	3.3365	157.835	3.325	209.485	3.3835	331.857	3.33433	30.2905
3.33433	74.6329	3.33483	164.256	3.32333	223.165	3.38183	335.737	3.33267	39.6393	3.33767	59.2572	3.33817	157.939	3.32683	209.573	3.38517	332.004	3.336	30.3616
3.336	74.6737	3.3365	164.334	3.325	223.258	3.3835	335.838	3.33433	39.6625	3.33933	59.1623	3.34	158.067	3.3285	209.657	3.38683	332.156	3.33783	30.4421
3.33767	74.7146	3.33817	164.413	3.32683	223.361	3.38517	335.938	3.336	39.6856	3.34117	59.1018	3.34167	158.209	3.33033	209.741	3.38867	332.305	3.3395	30.5357
3.33933	74.7554	3.34	164.499	3.3285	223.455	3.38683	336.039	3.33783	39.711	3.34283	59.0637	3.34333	158.371	3.332	209.832	3.39033	332.451	3.34133	30.638
3.34117	74.8002	3.34167	164.578	3.33033	223.557	3.38867	336.15	3.3395	39.7342	3.3445	59.041	3.34517	158.554	3.33367	209.931	3.392	332.594	3.343	30.758
3.34283	74.841	3.34333	164.656	3.332	223.651	3.39033	336.25	3.34133	39.7596	3.34617	59.0351	3.34683	158.741	3.3355	210.033	3.39383	332.759	3.34467	30.8899
3.3445	74.8818	3.34517	164.743	3.33367	223.744	3.392	336.35	3.343	39.7827	3.348	59.0534	3.3485	158.932	3.33717	210.15	3.3955	332.906	3.3465	31.0439
3.34617	74.9226	3.34683	164.821	3.3355	223.847	3.39383	336.46	3.34467	39.8058	3.34967	59.0579	3.35017	159.118	3.33883	210.291	3.39783	333.073	3.34817	31.1935
3.348	74.9674	3.3485	164.899	3.33717	223.94	3.3955	336.561	3.3465	39.8313	3.35133	59.0465	3.352	159.308	3.34067	210.466	3.39983	333.243	3.34983	31.3423
3.34967	75.0082	3.35017	164.978	3.33883	224.033	3.39783	336.701	3.34817	39.8544	3.35317	59.0407	3.35367	159.481	3.34233	210.657	3.4015	333.409	3.35167	31.5011
3.35133	75.0489	3.352	165.064	3.34067	224.135	3.39983	336.82	3.34983	39.8775	3.35483	58.9939	3.3555	159.636	3.34417	210.87	3.40317	333.58	3.35333	31.6555
3.35317	75.0937	3.35367	165.142	3.34233	224.228	3.4015	336.92	3.35167	39.9029	3.35667	58.9776	3.35717	159.824	3.34583	211.084	3.405	333.77	3.355	31.7811
3.35483	75.1344	3.3555	165.228	3.34417	224.33	3.40317	337.02	3.35333	39.926	3.35833	58.9701	3.35883	160.011	3.3475	211.301	3.40667	333.965	3.35683	31.9385
3.35667	75.1792	3.35717	165.307	3.34583	224.423	3.405	337.129	3.355	39.9491	3.36	58.9527	3.36067	160.182	3.34933	211.521	3.40833	334.179	3.3585	32.109
3.35833	75.2199	3.35883	165.385	3.3475	224.516	3.40667	337.229	3.35683	39.9744	3.36183	58.932	3.36233	160.333	3.351	211.716	3.41017	334.432	3.36017	32.2625
3.36	75.2606	3.36067	165.471	3.34933	224.618	3.40833	337.328	3.3585	39.9975	3.3635	58.9145	3.364	160.48	3.35267	211.895	3.41183	334.665	3.36183	32.413
3.36183	75.3053	3.36233	165.549	3.351	224.711	3.41017	337.438	3.36017	40.0206	3.36533	58.9025	3.36583	160.615	3.3545	212.06	3.4135	334.918	3.36367	32.5459
3.3635	75.346	3.364	165.627	3.35267	224.804	3.41183	337.537	3.36183	40.0437	3.367	58.9055	3.3675	160.748	3.35617	212.209	3.41533	335.216	3.36533	32.6594
3.36533	75.3907	3.36583	165.713	3.3545	224.906	3.4135	337.636	3.36367	40.0691	3.36867	58.9328	3.36917	160.867	3.35783	212.37	3.417	335.495	3.367	32.765
3.367	75.4313	3.3675	165.791	3.35617	224.998	3.41533	337.745	3.36533	40.0921	3.37033	58.966	3.37083	160.981	3.3595	212.521	3.41867	335.757	3.36883	32.8527
3.36867	75.472	3.36917	165.869	3.35783	225.091	3.417	337.844	3.367	40.1152	3.37217	59.0153	3.3725	161.092	3.36133	212.653	3.42033	336.021	3.37067	32.9119
3.37033	75.5126	3.37083	165.947	3.3595	225.183	3.41867	337.943	3.36883	40.1405	3.37383	59.0644	3.3745	161.182	3.363	212.773	3.42217	336.301	3.37233	32.9566
3.37217	75.5572	3.3725	166.024	3.36133	225.285	3.42033	338.042	3.37067	40.1659	3.37567	59.1203	3.37633	161.263	3.36483	212.891	3.42383	336.52	3.374	32.9739
3.37383	75.5978	3.3745	166.118	3.363	225.377	3.42217	338.15	3.37233	40.189	3.37733	59.1806	3.378	161.342	3.3665	213.005	3.4255	336.717	3.37583	32.9821
3.37567	75.6425	3.37633	166.204	3.36483	225.479	3.42383	338.249	3.374	40.212	3.379	59.2442	3.37967	161.422	3.36833	213.125	3.42717	336.892	3.3775	32.9854
3.37733	75.6831	3.378	166.281	3.3665	225.571	3.4255	338.347	3.37583	40.2373	3.38067	59.2993	3.38133	161.494	3.37	213.236	3.42883	337.055	3.37933	32.9733
3.379	75.7236	3.37967	166.359	3.36833	225.672	3.42717	338.445	3.3775	40.2604	3.3825	59.3572	3.38317	161.56	3.37167	213.347	3.43067	337.224	3.381	32.9645
3.38067	75.7642	3.38133	166.437	3.37	225.764	3.42883	338.544	3.37933	40.2857	3.38417	59.4086	3.38483	161.614	3.3735	213.461	3.43233	337.355	3.38267	32.9566
3.3825	75.8088	3.38317	166.522	3.37167	225.856	3.43067	338.652	3.381	40.3088	3.38583	59.4605	3.3865	161.676	3.37517	213.573	3.43417	337.482	3.3845	32.9517
3.38417	75.8493	3.38483	166.6	3.3735	225.958	3.43233	338.75	3.38267	40.3318	3.3875	59.5097	3.38833	161.739	3.37683	213.691	3.43583	337.602	3.38617	32.9504
3.38583	75.8899	3.3865	166.678	3.37517	226.049	3.43417	338.858	3.3845	40.3571	3.38917	59.56	3.39	161.791	3.3785	213.804	3.43767	337.748	3.388	32.9594
3.3875	75.9304	3.38833	166.763	3.37683	226.141	3.43583	338.956	3.38617	40.3801	3.391	59.6078	3.39167	161.84	3.38033	213.918	3.43933	337.898	3.38967	32.9666
3.38917	75.9709	3.39	166.841	3.3785	226.233	3.43767	339.063	3.388	40.4054	3.39267	59.6512	3.39333	161.905	3.382	214.02	3.441	338.072	3.39133	32.9811
3.391	76.0154	3.39167	166.918	3.38033	226.334	3.43933	339.161	3.38967	40.4284	3.39433	59.7068	3.39517	161.981	3.38367	214.115	3.443	338.301	3.393	33.0058
3.39267	76.0559	3.39333	166.996	3.382	226.426	3.441	339.259	3.39133	40.4514	3.396	59.7702	3.39683	162.067	3.38533	214.204	3.44467	338.517	3.39483	33.0424
3.39433	76.0964	3.39517	167.081	3.38367	226.518	3.443	339.376	3.393	40.4744	3.39783	59.8428	3.3985	162.164	3.387	214.289	3.44633	338.736	3.3965	33.0826
3.396	76.1368	3.39683	167.158	3.38533	226.609	3.44467	339.473	3.39483	40.4997	3.3995	59.9209	3.40033	162.291	3.38867	214.375	3.44817	338.99	3.39817	33.1498
3.39783	76.1813	3.3985	167.236	3.387	226.701	3.44633	339.571	3.3965	40.5227	3.40117	59.9942	3.402	162.43	3.3905	214.47	3.44983	339.222	3.4	33.2451
3.3995	76.2218	3.40033	167.321	3.38867	226.792	3.44817	339.678	3.39817	40.5457	3.403	60.0663	3.40367	162.578	3.39217	214.568	3.45167	339.48	3.40167	33.3477
3.40117	76.2622	3.402	167.398	3.3905	226.893	3.44983	339.775	3.4	40.571	3.40467	60.1243	3.40533	162.752	3.39383	214.694	3.45333	339.728	3.40333	33.4722
3.403	76.3067	3.40367	167.475	3.39217	226.984	3.45167	339.882	3.40167	40.594	3.4065	60.1765	3.40717	162.953	3.39567	214.847	3.45517	339.971	3.405	33.6321
3.40467	76.3471	3.40533	167.553	3.39383	227.076	3.45333	339.979	3.40333	40.617	3.40817	60.2179	3.40883	163.191	3.39733	215.017	3.45683	340.162	3.40683	33.8295
3.4065	76.3915	3.40717	167.638	3.39567	227.176	3.45517	340.085	3.405	40.6399	3.40983	60.2691	3.4105	163.457	3.399	215.218	3.45867	340.337	3.4085	34.0702
3.40817	76.4319	3.40883	167.715	3.39733	227.267	3.45683	340.182	3.40683	40.6652	3.41167	60.3229	3.41233	163.757	3.40083	215.437	3.46033	340.446	3.41033	34.361
3.40983	76.4723	3.4105	167.792	3.399	227.359	3.45867	340.288	3.4085	40.6882	3.41333	60.3723	3.414	164.08	3.4025	215.654	3.462	340.532	3.412	34.6699
3.41167	76.5167	3.41233	167.877	3.40083	227.459	3.46033	340.385	3.41033	40.7134	3.415	60.4456	3.41567	164.453	3.40433	215.897	3.46367	340.582	3.41367	35.0251
3.41333	76.5571	3.414	167.954	3.4025	227.55	3.462	340.482	3.412	40.7364	3.41683	60.5524	3.4175	164.861	3.406	216.138	3.4655	340.619	3.41533	35.4145
3.415	76.5974	3.41567	168.031	3.40433	227.65	3.46367	340.578	3.41367	40.7593	3.4185	60.6453	3.41917	165.24	3.40783	216.376	3.46717	340.635	3.417	35.8163
3.41683	76.6418	3.4175	168.116	3.406	227.741	3.4655	340.684	3.41533	40.7823	3.42017	60.7522	3.42083	165.63	3.40967	216.635	3.46883	340.644	3.41883	36.2321
3.4185	76.6821	3.41917	168.193	3.40783	227.841	3.46717	340.78	3.417	40.8052	3.42183	60.8916	3.42267	166.04	3.41133	216.873	3.47067	340.643	3.4205	36.6331
3.42017	76.7224	3.42083	168.27	3.40967	227.941	3.46883	340.876	3.41883	40.8305	3.42367	61.0555	3.42433	166.397	3.413	217.113	3.47233	340.646	3.42233	37.0451
3.42183	76.7627	3.42267	168.354	3.41133	228.032	3.47067	340.982	3.4205	40.8534	3.42533	61.2051	3.426	166.741	3.41467	217.377	3.474	340.665	3.424	37.4016
3.42367	76.8071	3.42433	168.431	3.413	228.122	3.47233	341.078	3.42233	40.8786	3.427	61.3587	3.42767	167.058	3.4165	217.682	3.47583	340.691	3.42583	37.7559
3.42533	76.8473	3.426	168.508	3.41467	228.213	3.474	341.174	3.424	40.9016	3.42883	61.5348	3.42933	167.359	3.41817	217.969	3.4775	340.741	3.4275	38.071
3.427	76.8876	3.42767	168.585	3.4165	228.313	3.47583	341.279	3.42583	40.9268	3.4305	61.686	3.43117	167.652	3.42	218.281	3.47917	340.8	3.42933	38.388
3.42883	76.9319	3.42933	168.662	3.41817	228.403	3.4775	341.375	3.4275	40.9497	3.43217	61.824	3.43283	167.905	3.42167	218.589	3.48083	340.866	3.43117	38.6808
3.4305	76.9722	3.43117	168.746	3.42	228.503	3.47917	341.471	3.42933	40.9749	3.43383	61.9504	3.4345	168.135	3.4235	218.915	3.48267	340.946	3.43283	38.9319
3.43217	77.0124	3.43283	168.823	3.42167	228.594	3.48083	341.566	3.43117	41.0001	3.43567	62.09	3.43617	168.377	3.42517	219.216	3.48433	341.032	3.4345	39.1761
3.43383	77.0526	3.4345	168.9	3.4235	228.693	3.48267	341.671	3.43283	41.023	3.43733	62.2256	3.438	168.621	3.427	219.537	3.486	341.125	3.43617	39.4449
3.43567	77.0969	3.43617	168.976	3.42517	228.783	3.48433	341.767	3.4345	41.0459	3.439	62.3691	3.43967	168.837	3.42867	219.836	3.48767	341.237	3.438	39.7288
3.43733	77.1371	3.438	169.061	3.427	228.883	3.486	341.862	3.43617	41.0688	3.44067	62.5312	3.44167	169.077	3.4305	220.143	3.4895	341.38	3.43967	40.0162
3.439	77.1773	3.43967	169.137	3.42867	228.973	3.48767	341.957	3.438	41.094	3.44233	62.7074	3.44333	169.279	3.43217	220.412	3.49117	341.524	3.44133	40.3068
3.44067	77.2175	3.44167	169.229	3.4305	229.072	3.4895	342.062	3.43967	41.1169	3.44417	62.921	3.44517	169.477	3.434	220.672	3.49283	341.692	3.44317	40.6142
3.44233	77.2577	3.44333	169.306	3.43217	229.162	3.49117	342.157	3.44133	41.1398	3.446	63.1376	3.44683	169.619	3.43567	220.92	3.49467	341.892	3.44483	40.894
3.44417	77.3019	3.44517	169.39	3.434	229.261	3.49283	342.252	3.44317	41.165	3.44767	63.3508	3.4485	169.751	3.43733	221.169	3.49633	342.089	3.4465	41.1465
3.446	77.346	3.44683	169.466	3.43567	229.351	3.49467	342.356	3.44483	41.1879	3.44933	63.5793	3.45033	169.864	3.43917	221.428	3.498	342.308	3.44817	41.3922
3.44767	77.3862	3.4485	169.543	3.43733	229.441	3.49633	342.451	3.4465	41.2107	3.45117	63.8308	3.452	169.958	3.44083	221.677	3.49983	342.565	3.45	41.6272
3.44933	77.4263	3.45033	169.627	3.43917	229.54	3.498	342.546	3.44817	41.2336	3.45283	64.0862	3.45383	170.05	3.4425	221.921	3.5015	342.821	3.45167	41.831
3.45117	77.4705	3.452	169.703	3.44083	229.63	3.49983	342.65	3.45	41.2588	3.4545	64.334	3.4555	170.11	3.44417	222.158	3.50317	343.073	3.45333	42.0046
3.45283	77.5106	3.45383	169.787	3.4425	229.72	3.5	342.659	3.45167	41.2816	3.45617	64.5553	3.45733	170.157	3.446	222.391	3.505	343.346	3.45517	42.1701
3.4545	77.5507	3.4555	169.864	3.44417	229.81	3.5	342.559	3.45333	41.3045	3.458	64.7563	3.459	170.168	3.44767	222.598	3.50667	343.592	3.45683	42.2739
3.45617	77.5908	3.45733	169.947	3.446	229.908	3.5015	342.532	3.45517	41.3296	3.45967	64.9039	3.46067	170.14	3.44933	222.806	3.50833	343.836	3.45867	42.3614
3.458	77.6349	3.459	170.024	3.44767	229.998	3.50317	342.503	3.45683	41.3525	3.46133	65.0088	3.46233	170.123	3.45117	223.021	3.51017	344.079	3.46033	42.3997
3.45967	77.675	3.46067	170.1	3.44933	230.088	3.505	342.471	3.45867	41.3776	3.463	65.0776	3.46417	170.104	3.45283	223.221	3.51183	344.28	3.462	42.4249
3.46133	77.7151	3.46233	170.176	3.45117	230.186	3.50667	342.441	3.46033	41.4005	3.46483	65.1075	3.46583	170.078	3.4545	223.411	3.51367	344.481	3.46383	42.4312
3.463	77.7551	3.46417	170.26	3.45283	230.276	3.50833	342.412	3.462	41.4233	3.4665	65.0977	3.4675	170.05	3.45617	223.579	3.51533	344.654	3.4655	42.4067
3.46483	77.7992	3.46583	170.336	3.4545	230.365	3.51017	342.379	3.46383	41.4484	3.46817	65.0651	3.46917	170.024	3.45783	223.716	3.517	344.791	3.46717	42.3734
3.4665	77.8392	3.4675	170.412	3.45617	230.455	3.51183	342.35	3.4655	41.4713	3.47	65.0116	3.471	170.005	3.45967	223.835	3.51883	344.911	3.469	42.3385
3.46817	77.8792	3.46917	170.488	3.45783	230.544	3.51367	342.317	3.46717	41.4941	3.47167	64.9519	3.47267	170.02	3.46133	223.912	3.5205	345.003	3.47067	42.3134
3.47	77.9232	3.471	170.572	3.45967	230.642	3.51533	342.288	3.469	41.5192	3.4735	64.9054	3.47433	170.046	3.463	223.956	3.52217	345.089	3.47233	42.2898
3.47167	77.9632	3.47267	170.648	3.46133	230.731	3.517	342.258	3.47067	41.542	3.47517	64.878	3.47617	170.084	3.46483	223.954	3.52383	345.154	3.474	42.2931
[truncated: 3,234 more rows]

[truncated: 5 more sheets: o-KD, o-raw-data, q, s, t]
