# Supplementary material for: BMAL1–HIF2A heterodimer modulates circadian variations of myocardial injury
Source: Nature. 2025 Apr 23;641(8064):1017–28. doi: 10.1038/s41586-025-08898-z (PMC12095075; doi:10.1038/s41586-025-08898-z)
Supplement: Supplementary file 9 — Source Data Fig. 4 [file 41586_2025_8898_MOESM9_ESM.xlsx]

## Sheet: c
Time	C57							AREG KO
ZT8	52.1678	51.4673	45.0731	48.2362	54.8251	46.2735	53.3264	44.388	62.1384	46.0258	39.2213	66.7889	45.038	66.1063
ZT20	66.2867	54.3246	54.1008	52.1831	66.4769	43.7089	41.3856	55.2566	52.111	59.1382	41.0287	38.629	49.707	44.6578
Two-way ANOVA	Ordinary						Bonferroni's multiple comparisons test	Mean Diff.	95.00% CI of diff.	Below threshold?	Summary	Adjusted P Value
Alpha	0.05
							ZT 8:C57 vs. ZT 8:AREG KO	-2.62	-16.00 to 10.76	No	ns	>0.9999
Source of Variation	% of total variation	P value	P value summary	Significant?			ZT 8:C57 vs. ZT 20:C57	-3.871	-17.25 to 9.511	No	ns	>0.9999
Interaction	5.81	0.2338	ns	No			ZT 8:C57 vs. ZT 20:AREG KO	1.549	-11.83 to 14.93	No	ns	>0.9999
Row Factor	0.007947	0.9643	ns	No			ZT 8:AREG KO vs. ZT 20:C57	-1.251	-14.63 to 12.13	No	ns	>0.9999
Column Factor	0.7049	0.6743	ns	No			ZT 8:AREG KO vs. ZT 20:AREG KO	4.168	-9.213 to 17.55	No	ns	>0.9999
							ZT 20:C57 vs. ZT 20:AREG KO	5.42	-7.962 to 18.80	No	ns	>0.9999
ANOVA table	SS	DF	MS	F (DFn, DFd)	P value
Interaction	113.1	1	113.1	F (1, 24) = 1.492	P=0.2338
Row Factor	0.1547	1	0.1547	F (1, 24) = 0.002040	P=0.9643		Test details	Mean 1	Mean 2	Mean Diff.	SE of diff.	N1	N2	t	DF
Column Factor	13.72	1	13.72	F (1, 24) = 0.1810	P=0.6743
Residual	1820	24	75.82				ZT 8:C57 vs. ZT 8:AREG KO	50.2	52.82	-2.62	4.654	7	7	0.5628	24
							ZT 8:C57 vs. ZT 20:C57	50.2	54.07	-3.871	4.654	7	7	0.8317	24
Difference between column means							ZT 8:C57 vs. ZT 20:AREG KO	50.2	48.65	1.549	4.654	7	7	0.3328	24
Mean of C57	52.13						ZT 8:AREG KO vs. ZT 20:C57	52.82	54.07	-1.251	4.654	7	7	0.2689	24
Mean of AREG KO	50.73						ZT 8:AREG KO vs. ZT 20:AREG KO	52.82	48.65	4.168	4.654	7	7	0.8956	24
Difference between means	1.4						ZT 20:C57 vs. ZT 20:AREG KO	54.07	48.65	5.42	4.654	7	7	1.164	24
SE of difference	3.291
95% CI of difference	-5.392 to 8.193
Difference between row means
Mean of ZT 8	51.51
Mean of ZT 20	51.36
Difference between means	0.1487
SE of difference	3.291
95% CI of difference	-6.644 to 6.941
Interaction CI
Mean diff, A1 - B1	-2.62
Mean diff, A2 - B2	5.42
(A1 -B1) - (A2 - B2)	-8.039
95% CI of difference	-21.62 to 5.546
(B1 - A1) - (B2 - A2)	8.039
95% CI of difference	-5.546 to 21.62

## Sheet: d
Time	C57							AREG KO
ZT8	13.0512	19.3727	17.3836	21.5588	31.4552	21.0085	27.7875	38.1123	33.7647	59.9501	54.0087	63.1902	34.9589	44.4626
ZT20	40.0394	66.6378	52.4182	48.0358	44.9016	60.2689	52.6766	59.9868	33.2552	35.6074	63.2864	50.678	50.0632	43.5739
Two-way ANOVA	Ordinary						Bonferroni's multiple comparisons test	Mean Diff.	95.00% CI of diff.	Below threshold?	Summary	Adjusted P Value
Alpha	0.05
							ZT 8:C57 vs. ZT 8:AREG KO	-25.26	-40.59 to -9.933	Yes	***	0.0005
Source of Variation	% of total variation	P value	P value summary	Significant?			ZT 8:C57 vs. ZT 20:C57	-30.48	-45.81 to -15.15	Yes	****	<0.0001
Interaction	23.43	0.0007	***	Yes			ZT 8:C57 vs. ZT 20:AREG KO	-26.4	-41.73 to -11.08	Yes	***	0.0003
Row Factor	27.22	0.0003	***	Yes			ZT 8:AREG KO vs. ZT 20:C57	-5.219	-20.55 to 10.11	No	ns	>0.9999
Column Factor	12.22	0.0097	**	Yes			ZT 8:AREG KO vs. ZT 20:AREG KO	-1.143	-16.47 to 14.19	No	ns	>0.9999
							ZT 20:C57 vs. ZT 20:AREG KO	4.075	-11.25 to 19.40	No	ns	>0.9999
ANOVA table	SS	DF	MS	F (DFn, DFd)	P value
Interaction	1506	1	1506	F (1, 24) = 15.14	P=0.0007
Row Factor	1750	1	1750	F (1, 24) = 17.59	P=0.0003		Test details	Mean 1	Mean 2	Mean Diff.	SE of diff.	N1	N2	t	DF
Column Factor	785.5	1	785.5	F (1, 24) = 7.895	P=0.0097
Residual	2388	24	99.49				ZT 8:C57 vs. ZT 8:AREG KO	21.66	46.92	-25.26	5.331	7	7	4.738	24
							ZT 8:C57 vs. ZT 20:C57	21.66	52.14	-30.48	5.331	7	7	5.717	24
Difference between column means							ZT 8:C57 vs. ZT 20:AREG KO	21.66	48.06	-26.4	5.331	7	7	4.953	24
Mean of C57	36.9						ZT 8:AREG KO vs. ZT 20:C57	46.92	52.14	-5.219	5.331	7	7	0.9788	24
Mean of AREG KO	47.49						ZT 8:AREG KO vs. ZT 20:AREG KO	46.92	48.06	-1.143	5.331	7	7	0.2145	24
Difference between means	-10.59						ZT 20:C57 vs. ZT 20:AREG KO	52.14	48.06	4.075	5.331	7	7	0.7644	24
SE of difference	3.77
95% CI of difference	-18.37 to -2.812
Difference between row means
Mean of ZT 8	34.29
Mean of ZT 20	50.1
Difference between means	-15.81
SE of difference	3.77
95% CI of difference	-23.59 to -8.031
Interaction CI
Mean diff, A1 - B1	-25.26
Mean diff, A2 - B2	4.075
(A1 -B1) - (A2 - B2)	-29.34
95% CI of difference	-44.90 to -13.78

## Sheet: e
Time	C57								Areg-/-
ZT8	18.156	17.625	13.844	12.625	4.031	9.281	18.531	17.063	47.406	49.781	64.438	190.688	86.781	82.781	36.281	84.219
ZT20	129.688	51.8125	55.3125	51.9688	153.781	43.8125	119.062	56.875	31.344	53.438	25.906	145.188	132.688	52.594	37.438	27.438
Two-way ANOVA	Ordinary						Bonferroni's multiple comparisons test	Mean Diff.	95.00% CI of diff.	Below threshold?	Summary	Adjusted P Value
Alpha	0.05
							ZT 8:WT vs. ZT 8:Areg-/-	-66.4	-124.0 to -8.773	Yes	*	0.0171
Source of Variation	% of total variation	P value	P value summary	Significant?			ZT 8:WT vs. ZT 20:WT	-68.89	-126.5 to -11.27	Yes	*	0.0124
Interaction	20.89	0.0057	**	Yes			ZT 8:WT vs. ZT 20:Areg-/-	-49.36	-107.0 to 8.270	No	ns	0.1301
Row Factor	7.606	0.0817	ns	No			ZT 8:Areg-/- vs. ZT 20:WT	-2.492	-60.12 to 55.14	No	ns	>0.9999
Column Factor	6.214	0.1138	ns	No			ZT 8:Areg-/- vs. ZT 20:Areg-/-	17.04	-40.59 to 74.67	No	ns	>0.9999
							ZT 20:WT vs. ZT 20:Areg-/-	19.53	-38.09 to 77.16	No	ns	>0.9999
ANOVA table	SS	DF	MS	F (DFn, DFd)	P value
Interaction	14770	1	14770	F (1, 28) = 8.961	P=0.0057
Row Factor	5377	1	5377	F (1, 28) = 3.262	P=0.0817		Test details	Mean 1	Mean 2	Mean Diff.	SE of diff.	N1	N2	t	DF
Column Factor	4393	1	4393	F (1, 28) = 2.665	P=0.1138
Residual	46152	28	1648				ZT 8:WT vs. ZT 8:Areg-/-	13.89	80.3	-66.4	20.3	8	8	3.271	28
							ZT 8:WT vs. ZT 20:WT	13.89	82.79	-68.89	20.3	8	8	3.394	28
Difference between column means							ZT 8:WT vs. ZT 20:Areg-/-	13.89	63.25	-49.36	20.3	8	8	2.432	28
Mean of WT	48.34						ZT 8:Areg-/- vs. ZT 20:WT	80.3	82.79	-2.492	20.3	8	8	0.1228	28
Mean of Areg-/-	71.78						ZT 8:Areg-/- vs. ZT 20:Areg-/-	80.3	63.25	17.04	20.3	8	8	0.8396	28
Difference between means	-23.43						ZT 20:WT vs. ZT 20:Areg-/-	82.79	63.25	19.53	20.3	8	8	0.9623	28
SE of difference	14.35
95% CI of difference	-52.84 to 5.969
Difference between row means
Mean of ZT 8	47.1
Mean of ZT 20	73.02
Difference between means	-25.93
SE of difference	14.35
95% CI of difference	-55.33 to 3.477
Interaction CI
Mean diff, A1 - B1	-66.4
Mean diff, A2 - B2	19.53
(A1 -B1) - (A2 - B2)	-85.94
95% CI of difference	-144.7 to -27.13
(B1 - A1) - (B2 - A2)	85.94
95% CI of difference	27.13 to 144.7

## Sheet: f
EF																		GLS
Time	WT								Areg-/-									Time	WT								Areg-/-
ZT8	42.513	38.175	37.799	35.091	36.673	33.596	30.635	37.887	12.619	23.191	15.66	23.185	18.954	28.853	22.037	8.309		ZT8	-12.732	-10.098	-13.278	-11.395	-11.406	-8.105	-10.248	-12.806	-5.385	-4.799	-3.241	-5.6	-4.602	-6.725	-5.405	-1.264
ZT20	27.196	17.042	22.822	27.474	15.207	28.317	27.271	18.956	9.533	27.947	13.929	14.502	13.856	21.361	21.105	22.526		ZT20	-6.92	-2.924	-6.548	-3.981	-3.078	-6.735	-6.453	-4.889	-1.483	-4.63	-3.715	-2.135	-2.804	-3.855	-4.881	-5.377
Two-way ANOVA	Ordinary						Bonferroni's multiple comparisons test	Mean Diff.	95.00% CI of diff.	Below threshold?	Summary	Adjusted P Value						Two-way ANOVA	Ordinary						Bonferroni's multiple comparisons test	Mean Diff.	95.00% CI of diff.	Below threshold?	Summary	Adjusted P Value
Alpha	0.05																	Alpha	0.05
							ZT 8:WT vs. ZT 8:Areg-/-	17.45	9.626 to 25.26	Yes	****	<0.0001													ZT 8:WT vs. ZT 8:Areg-/-	-6.631	-8.938 to -4.324	Yes	****	<0.0001
Source of Variation	% of total variation	P value	P value summary	Significant?			ZT 8:WT vs. ZT 20:WT	13.51	5.692 to 21.33	Yes	***	0.0002						Source of Variation	% of total variation	P value	P value summary	Significant?			ZT 8:WT vs. ZT 20:WT	-6.068	-8.374 to -3.761	Yes	****	<0.0001
Interaction	12.09	0.0033	**	Yes			ZT 8:WT vs. ZT 20:Areg-/-	18.45	10.63 to 26.27	Yes	****	<0.0001						Interaction	14.16	0.0001	***	Yes			ZT 8:WT vs. ZT 20:Areg-/-	-7.649	-9.955 to -5.342	Yes	****	<0.0001
Row Factor	16.3	0.0009	***	Yes			ZT 8:Areg-/- vs. ZT 20:WT	-3.935	-11.75 to 3.884	No	ns	0.9851						Row Factor	27.87	<0.0001	****	Yes			ZT 8:Areg-/- vs. ZT 20:WT	0.5634	-1.743 to 2.870	No	ns	>0.9999
Column Factor	38.76	<0.0001	****	Yes			ZT 8:Areg-/- vs. ZT 20:Areg-/-	1.006	-6.813 to 8.825	No	ns	>0.9999						Column Factor	37.44	<0.0001	****	Yes			ZT 8:Areg-/- vs. ZT 20:Areg-/-	-1.018	-3.324 to 1.289	No	ns	>0.9999
							ZT 20:WT vs. ZT 20:Areg-/-	4.941	-2.878 to 12.76	No	ns	0.5018													ZT 20:WT vs. ZT 20:Areg-/-	-1.581	-3.888 to 0.7259	No	ns	0.3708
ANOVA table	SS	DF	MS	F (DFn, DFd)	P value													ANOVA table	SS	DF	MS	F (DFn, DFd)	P value
Interaction	312.7	1	312.7	F (1, 28) = 10.31	P=0.0033													Interaction	51	1	51	F (1, 28) = 19.31	P=0.0001
Row Factor	421.5	1	421.5	F (1, 28) = 13.89	P=0.0009		Test details	Mean 1	Mean 2	Mean Diff.	SE of diff.	N1	N2	t	DF			Row Factor	100.4	1	100.4	F (1, 28) = 38.01	P<0.0001		Test details	Mean 1	Mean 2	Mean Diff.	SE of diff.	N1	N2	t	DF
Column Factor	1002	1	1002	F (1, 28) = 33.03	P<0.0001													Column Factor	134.9	1	134.9	F (1, 28) = 51.07	P<0.0001
Residual	849.6	28	30.34				ZT 8:WT vs. ZT 8:Areg-/-	36.55	19.1	17.45	2.754	8	8	6.334	28			Residual	73.95	28	2.641				ZT 8:WT vs. ZT 8:Areg-/-	-11.26	-4.628	-6.631	0.8126	8	8	8.16	28
							ZT 8:WT vs. ZT 20:WT	36.55	23.04	13.51	2.754	8	8	4.905	28										ZT 8:WT vs. ZT 20:WT	-11.26	-5.191	-6.068	0.8126	8	8	7.467	28
Difference between column means							ZT 8:WT vs. ZT 20:Areg-/-	36.55	18.09	18.45	2.754	8	8	6.699	28			Difference between column means							ZT 8:WT vs. ZT 20:Areg-/-	-11.26	-3.61	-7.649	0.8126	8	8	9.413	28
Mean of WT	29.79						ZT 8:Areg-/- vs. ZT 20:WT	19.1	23.04	-3.935	2.754	8	8	1.429	28			Mean of WT	-8.225						ZT 8:Areg-/- vs. ZT 20:WT	-4.628	-5.191	0.5634	0.8126	8	8	0.6933	28
Mean of Areg-/-	18.6						ZT 8:Areg-/- vs. ZT 20:Areg-/-	19.1	18.09	1.006	2.754	8	8	0.3653	28			Mean of Areg-/-	-4.119						ZT 8:Areg-/- vs. ZT 20:Areg-/-	-4.628	-3.61	-1.018	0.8126	8	8	1.252	28
Difference between means	11.19						ZT 20:WT vs. ZT 20:Areg-/-	23.04	18.09	4.941	2.754	8	8	1.794	28			Difference between means	-4.106						ZT 20:WT vs. ZT 20:Areg-/-	-5.191	-3.61	-1.581	0.8126	8	8	1.946	28
SE of difference	1.948																	SE of difference	0.5746
95% CI of difference	7.204 to 15.18																	95% CI of difference	-5.283 to -2.929
Difference between row means																		Difference between row means
Mean of ZT 8	27.82																	Mean of ZT 8	-7.943
Mean of ZT 20	20.57																	Mean of ZT 20	-4.401
Difference between means	7.258																	Difference between means	-3.543
SE of difference	1.948																	SE of difference	0.5746
95% CI of difference	3.269 to 11.25																	95% CI of difference	-4.720 to -2.366
Interaction CI																		Interaction CI
Mean diff, A1 - B1	17.45																	Mean diff, A1 - B1	-6.631
Mean diff, A2 - B2	4.941																	Mean diff, A2 - B2	-1.581
(A1 -B1) - (A2 - B2)	12.5																	(A1 -B1) - (A2 - B2)	-5.05
95% CI of difference	4.526 to 20.48																	95% CI of difference	-7.404 to -2.696
(B1 - A1) - (B2 - A2)	-12.5																	(B1 - A1) - (B2 - A2)	5.05
95% CI of difference	-20.48 to -4.526																	95% CI of difference	2.696 to 7.404

## Sheet: i
	WT				Areg-/-
ZT 8	6.63333	4.78922	4.78167	4.8324	10.6271	14.4069	12.4208	13.1193
ZT 20	10.873	9.6612	11.1965	11.0057	10.2455	18.8822	14.4108	16.9298
Two-way ANOVA	Ordinary						Bonferroni's multiple comparisons test	Mean Diff.	95.00% CI of diff.	Below threshold?	Summary	Adjusted P Value
Alpha	0.05
							ZT 8:WT vs. ZT 8:Areg-/-	-7.384	-12.07 to -2.694	Yes	**	0.002
Source of Variation	% of total variation	P value	P value summary	Significant?			ZT 8:WT vs. ZT 20:WT	-5.425	-10.11 to -0.7350	Yes	*	0.0201
Interaction	3.301	0.186	ns	No			ZT 8:WT vs. ZT 20:Areg-/-	-9.858	-14.55 to -5.168	Yes	***	0.0001
Row Factor	23.64	0.0027	**	Yes			ZT 8:Areg-/- vs. ZT 20:WT	1.959	-2.731 to 6.649	No	ns	>0.9999
Column Factor	52.93	0.0001	***	Yes			ZT 8:Areg-/- vs. ZT 20:Areg-/-	-2.474	-7.164 to 2.216	No	ns	0.7334
							ZT 20:WT vs. ZT 20:Areg-/-	-4.433	-9.123 to 0.2570	No	ns	0.0689
ANOVA table	SS	DF	MS	F (DFn, DFd)	P value
Interaction	8.711	1	8.711	F (1, 12) = 1.968	P=0.1860
Row Factor	62.39	1	62.39	F (1, 12) = 14.10	P=0.0027		Test details	Mean 1	Mean 2	Mean Diff.	SE of diff.	N1
Column Factor	139.6	1	139.6	F (1, 12) = 31.55	P=0.0001
Residual	53.11	12	4.426				ZT 8:WT vs. ZT 8:Areg-/-	5.259	12.64	-7.384	1.488	4
							ZT 8:WT vs. ZT 20:WT	5.259	10.68	-5.425	1.488	4
Difference between column means							ZT 8:WT vs. ZT 20:Areg-/-	5.259	15.12	-9.858	1.488	4
Mean of WT	7.972						ZT 8:Areg-/- vs. ZT 20:WT	12.64	10.68	1.959	1.488	4
Mean of Areg-/-	13.88						ZT 8:Areg-/- vs. ZT 20:Areg-/-	12.64	15.12	-2.474	1.488	4
Difference between means	-5.909						ZT 20:WT vs. ZT 20:Areg-/-	10.68	15.12	-4.433	1.488	4
SE of difference	1.052
95% CI of difference	-8.201 to -3.617
Difference between row means
Mean of ZT 8	8.951
Mean of ZT 20	12.9
Difference between means	-3.949
SE of difference	1.052
95% CI of difference	-6.241 to -1.657
Interaction CI
Mean diff, A1 - B1	-7.384
Mean diff, A2 - B2	-4.433
(A1 -B1) - (A2 - B2)	-2.951
95% CI of difference	-7.535 to 1.632
(B1 - A1) - (B2 - A2)	2.951
95% CI of difference	-1.632 to 7.535

## Sheet: l
Time	WT + Veh			WT + AREG (Reperfusion)
ZT 8	1.31418	0.810143	0.875674	6.50569	4.61278	5.39296
ZT 20	0.240579	0.221657	0.389396	4.88456	3.86268	3.89251
Two-way ANOVA	Ordinary						Bonferroni's multiple comparisons test	Mean Diff.	95.00% CI of diff.	Below threshold?	Summary	Adjusted P Value
Alpha	0.05
							ZT 8:WT + Veh vs. ZT 8:WT + AREG (Reperfusion)	-4.504	-6.140 to -2.868	Yes	****	<0.0001
Source of Variation	% of total variation	P value	P value summary	Significant?			ZT 8:WT + Veh vs. ZT 20:WT + Veh	0.7161	-0.9198 to 2.352	No	ns	0.9977
Interaction	0.4176	0.4129	ns	No			ZT 8:WT + Veh vs. ZT 20:WT + AREG (Reperfusion)	-3.213	-4.849 to -1.577	Yes	***	0.0008
Row Factor	5.096	0.0166	*	Yes			ZT 8:WT + AREG (Reperfusion) vs. ZT 20:WT + Veh	5.22	3.584 to 6.856	Yes	****	<0.0001
Column Factor	90.01	<0.0001	****	Yes			ZT 8:WT + AREG (Reperfusion) vs. ZT 20:WT + AREG (Reperfusion)	1.291	-0.3453 to 2.926	No	ns	0.1516
							ZT 20:WT + Veh vs. ZT 20:WT + AREG (Reperfusion)	-3.929	-5.565 to -2.293	Yes	***	0.0002
ANOVA table	SS	DF	MS	F (DFn, DFd)	P value
Interaction	0.2475	1	0.2475	F (1, 8) = 0.7461	P=0.4129
Row Factor	3.02	1	3.02	F (1, 8) = 9.105	P=0.0166		Test details	Mean 1	Mean 2	Mean Diff.	SE of diff.	N1	N2	t	DF
Column Factor	53.34	1	53.34	F (1, 8) = 160.8	P<0.0001
Residual	2.654	8	0.3317				ZT 8:WT + Veh vs. ZT 8:WT + AREG (Reperfusion)	1	5.504	-4.504	0.4702	3	3	9.578	8
							ZT 8:WT + Veh vs. ZT 20:WT + Veh	1	0.2839	0.7161	0.4702	3	3	1.523	8
Difference between column means							ZT 8:WT + Veh vs. ZT 20:WT + AREG (Reperfusion)	1	4.213	-3.213	0.4702	3	3	6.833	8
Mean of WT + Veh	0.6419						ZT 8:WT + AREG (Reperfusion) vs. ZT 20:WT + Veh	5.504	0.2839	5.22	0.4702	3	3	11.1	8
Mean of WT + AREG (Reperfusion)	4.859						ZT 8:WT + AREG (Reperfusion) vs. ZT 20:WT + AREG (Reperfusion)	5.504	4.213	1.291	0.4702	3	3	2.744	8
Difference between means	-4.217						ZT 20:WT + Veh vs. ZT 20:WT + AREG (Reperfusion)	0.2839	4.213	-3.929	0.4702	3	3	8.356	8
SE of difference	0.3325
95% CI of difference	-4.983 to -3.450
Difference between row means
Mean of ZT 8	3.252
Mean of ZT 20	2.249
Difference between means	1.003
SE of difference	0.3325
95% CI of difference	0.2366 to 1.770
Interaction CI
Mean diff, A1 - B1	-4.504
Mean diff, A2 - B2	-3.929
(A1 -B1) - (A2 - B2)	-0.5744
95% CI of difference	-2.108 to 0.9591
(B1 - A1) - (B2 - A2)	0.5744
95% CI of difference	-0.9591 to 2.108

## Sheet: n
Time	WT + Veh							WT + AREG (Reperfusion)
ZT8	40.2687	36.0615	47.7702	45.5603	52.8391	53.6086	47.006	42.6743	49.1362	40.2381	48.5677	40.56	40.8487	45.4141
ZT20	48.805	48.6327	50.5735	48.9072	49.3681	53.1296	42.9726	41.785	56.345	53.7339	43.1693	45.6013	56.51	48.8367
Two-way ANOVA	Ordinary						Bonferroni's multiple comparisons test	Mean Diff.	95.00% CI of diff.	Below threshold?	Summary	Adjusted P Value
Alpha	0.05
							ZT 8:WT + Veh vs. ZT 8:WT + AREG (Reperfusion)	2.239	-5.525 to 10.00	No	ns	>0.9999
Source of Variation	% of total variation	P value	P value summary	Significant?			ZT 8:WT + Veh vs. ZT 20:WT + Veh	-2.753	-10.52 to 5.011	No	ns	>0.9999
Interaction	1.767	0.478	ns	No			ZT 8:WT + Veh vs. ZT 20:WT + AREG (Reperfusion)	-3.267	-11.03 to 4.497	No	ns	>0.9999
Row Factor	15.91	0.0407	*	Yes			ZT 8:WT + AREG (Reperfusion) vs. ZT 20:WT + Veh	-4.993	-12.76 to 2.771	No	ns	0.461
Column Factor	0.6948	0.6553	ns	No			ZT 8:WT + AREG (Reperfusion) vs. ZT 20:WT + AREG (Reperfusion)	-5.506	-13.27 to 2.258	No	ns	0.3157
							ZT 20:WT + Veh vs. ZT 20:WT + AREG (Reperfusion)	-0.5132	-8.277 to 7.251	No	ns	>0.9999
ANOVA table	SS	DF	MS	F (DFn, DFd)	P value
Interaction	13.26	1	13.26	F (1, 24) = 0.5195	P=0.4780
Row Factor	119.4	1	119.4	F (1, 24) = 4.677	P=0.0407		Test details	Mean 1	Mean 2	Mean Diff.	SE of diff.	N1	N2	t	DF
Column Factor	5.214	1	5.214	F (1, 24) = 0.2043	P=0.6553
Residual	612.6	24	25.52				ZT 8:WT + Veh vs. ZT 8:WT + AREG (Reperfusion)	46.16	43.92	2.239	2.7	7	7	0.8293	24
							ZT 8:WT + Veh vs. ZT 20:WT + Veh	46.16	48.91	-2.753	2.7	7	7	1.02	24
Difference between column means							ZT 8:WT + Veh vs. ZT 20:WT + AREG (Reperfusion)	46.16	49.43	-3.267	2.7	7	7	1.21	24
Mean of WT + Veh	47.54						ZT 8:WT + AREG (Reperfusion) vs. ZT 20:WT + Veh	43.92	48.91	-4.993	2.7	7	7	1.849	24
Mean of WT + AREG (Reperfusion)	46.67						ZT 8:WT + AREG (Reperfusion) vs. ZT 20:WT + AREG (Reperfusion)	43.92	49.43	-5.506	2.7	7	7	2.039	24
Difference between means	0.8631						ZT 20:WT + Veh vs. ZT 20:WT + AREG (Reperfusion)	48.91	49.43	-0.5132	2.7	7	7	0.1901	24
SE of difference	1.91
95% CI of difference	-3.078 to 4.804
Difference between row means
Mean of ZT 8	45.04
Mean of ZT 20	49.17
Difference between means	-4.13
SE of difference	1.91
95% CI of difference	-8.071 to -0.1887
Interaction CI
Mean diff, A1 - B1	2.239
Mean diff, A2 - B2	-0.5132
(A1 -B1) - (A2 - B2)	2.753
95% CI of difference	-5.129 to 10.63
(B1 - A1) - (B2 - A2)	-2.753
95% CI of difference	-10.63 to 5.129

## Sheet: o
Time	WT + Veh							WT + AREG (Reperfusion)
ZT8	21.5309	21.184	20.0441	29.1162	31.0336	31.2205	21.4138	8.7362	14.6211	17.5027	8.33105	11.0831	11.7041	12.9364
ZT20	35.5372	53.3794	41.5704	36.0981	64.5193	28.8374	59.8362	16.2254	26.2775	27.992	24.0747	13.4208	14.5885	23.23
Two-way ANOVA	Ordinary						Bonferroni's multiple comparisons test	Mean Diff.	95.00% CI of diff.	Below threshold?	Summary	Adjusted P Value
Alpha	0.05
							ZT 8:WT + Veh vs. ZT 8:WT + AREG (Reperfusion)	12.95	0.6320 to 25.26	Yes	*	0.0353
Source of Variation	% of total variation	P value	P value summary	Significant?			ZT 8:WT + Veh vs. ZT 20:WT + Veh	-20.6	-32.92 to -8.290	Yes	***	0.0004
Interaction	4.282	0.061	ns	No			ZT 8:WT + Veh vs. ZT 20:WT + AREG (Reperfusion)	4.248	-8.067 to 16.56	No	ns	>0.9999
Row Factor	25.94	<0.0001	****	Yes			ZT 8:WT + AREG (Reperfusion) vs. ZT 20:WT + Veh	-33.55	-45.87 to -21.24	Yes	****	<0.0001
Column Factor	43.17	<0.0001	****	Yes			ZT 8:WT + AREG (Reperfusion) vs. ZT 20:WT + AREG (Reperfusion)	-8.699	-21.01 to 3.616	No	ns	0.3209
							ZT 20:WT + Veh vs. ZT 20:WT + AREG (Reperfusion)	24.85	12.54 to 37.17	Yes	****	<0.0001
ANOVA table	SS	DF	MS	F (DFn, DFd)	P value
Interaction	248.1	1	248.1	F (1, 24) = 3.863	P=0.0610
Row Factor	1503	1	1503	F (1, 24) = 23.40	P<0.0001		Test details	Mean 1	Mean 2	Mean Diff.	SE of diff.	N1	N2	t	DF
Column Factor	2500	1	2500	F (1, 24) = 38.94	P<0.0001
Residual	1541	24	64.21				ZT 8:WT + Veh vs. ZT 8:WT + AREG (Reperfusion)	25.08	12.13	12.95	4.283	7	7	3.023	24
							ZT 8:WT + Veh vs. ZT 20:WT + Veh	25.08	45.68	-20.6	4.283	7	7	4.811	24
Difference between column means							ZT 8:WT + Veh vs. ZT 20:WT + AREG (Reperfusion)	25.08	20.83	4.248	4.283	7	7	0.9917	24
Mean of WT + Veh	35.38						ZT 8:WT + AREG (Reperfusion) vs. ZT 20:WT + Veh	12.13	45.68	-33.55	4.283	7	7	7.833	24
Mean of WT + AREG (Reperfusion)	16.48						ZT 8:WT + AREG (Reperfusion) vs. ZT 20:WT + AREG (Reperfusion)	12.13	20.83	-8.699	4.283	7	7	2.031	24
Difference between means	18.9						ZT 20:WT + Veh vs. ZT 20:WT + AREG (Reperfusion)	45.68	20.83	24.85	4.283	7	7	5.802	24
SE of difference	3.029
95% CI of difference	12.65 to 25.15
Difference between row means
Mean of ZT 8	18.6
Mean of ZT 20	33.26
Difference between means	-14.65
SE of difference	3.029
95% CI of difference	-20.90 to -8.401
Interaction CI
Mean diff, A1 - B1	12.95
Mean diff, A2 - B2	24.85
(A1 -B1) - (A2 - B2)	-11.91
95% CI of difference	-24.41 to 0.5963
(B1 - A1) - (B2 - A2)	11.91
95% CI of difference	-0.5963 to 24.41

## Sheet: p
Time	WT + Veh							WT + AREG (Reperfusion)
ZT8	25.3625	21.3	32.2875	13.6125	33.15	19.2125	31.95	43.38	9.14	26	3.98	25.08	18.34	10.9
ZT20	109.75	139.65	50.8125	47.2375	178.5	37.1625	80	60.56	24.88	34.96	27.42	24.58	36.28	11.18
Two-way ANOVA	Ordinary						Bonferroni's multiple comparisons test	Mean Diff.	95.00% CI of diff.	Below threshold?	Summary	Adjusted P Value
Alpha	0.05
							ZT 8:WT + Veh vs. ZT 8:WT + AREG (Reperfusion)	5.722	-38.34 to 49.79	No	ns	>0.9999
Source of Variation	% of total variation	P value	P value summary	Significant?			ZT 8:WT + Veh vs. ZT 20:WT + Veh	-66.61	-110.7 to -22.54	Yes	**	0.0013
Interaction	12.08	0.0186	*	Yes			ZT 8:WT + Veh vs. ZT 20:WT + AREG (Reperfusion)	-6.141	-50.20 to 37.92	No	ns	>0.9999
Row Factor	24.82	0.0014	**	Yes			ZT 8:WT + AREG (Reperfusion) vs. ZT 20:WT + Veh	-72.33	-116.4 to -28.26	Yes	***	0.0005
Column Factor	17.66	0.0055	**	Yes			ZT 8:WT + AREG (Reperfusion) vs. ZT 20:WT + AREG (Reperfusion)	-11.86	-55.93 to 32.20	No	ns	>0.9999
							ZT 20:WT + Veh vs. ZT 20:WT + AREG (Reperfusion)	60.46	16.40 to 104.5	Yes	**	0.0036
ANOVA table	SS	DF	MS	F (DFn, DFd)	P value
Interaction	5244	1	5244	F (1, 24) = 6.379	P=0.0186
Row Factor	10775	1	10775	F (1, 24) = 13.11	P=0.0014		Test details	Mean 1	Mean 2	Mean Diff.	SE of diff.	N1	N2	t	DF
Column Factor	7666	1	7666	F (1, 24) = 9.325	P=0.0055
Residual	19731	24	822.1				ZT 8:WT + Veh vs. ZT 8:WT + AREG (Reperfusion)	25.27	19.55	5.722	15.33	7	7	0.3734	24
							ZT 8:WT + Veh vs. ZT 20:WT + Veh	25.27	91.87	-66.61	15.33	7	7	4.346	24
Difference between column means							ZT 8:WT + Veh vs. ZT 20:WT + AREG (Reperfusion)	25.27	31.41	-6.141	15.33	7	7	0.4007	24
Mean of WT + Veh	58.57						ZT 8:WT + AREG (Reperfusion) vs. ZT 20:WT + Veh	19.55	91.87	-72.33	15.33	7	7	4.719	24
Mean of WT + AREG (Reperfusion)	25.48						ZT 8:WT + AREG (Reperfusion) vs. ZT 20:WT + AREG (Reperfusion)	19.55	31.41	-11.86	15.33	7	7	0.774	24
Difference between means	33.09						ZT 20:WT + Veh vs. ZT 20:WT + AREG (Reperfusion)	91.87	31.41	60.46	15.33	7	7	3.945	24
SE of difference	10.84
95% CI of difference	10.73 to 55.46
Difference between row means
Mean of ZT 8	22.41
Mean of ZT 20	61.64
Difference between means	-39.23
SE of difference	10.84
95% CI of difference	-61.60 to -16.87
Interaction CI
Mean diff, A1 - B1	5.722
Mean diff, A2 - B2	60.46
(A1 -B1) - (A2 - B2)	-54.74
95% CI of difference	-99.48 to -10.01
(B1 - A1) - (B2 - A2)	54.74
95% CI of difference	10.01 to 99.48

## Sheet: q
EF																	GLS
Time	WT + Veh							WT + AREG (Reperfusion)									Time	WT + Veh							WT + AREG (Reperfusion)
ZT8	40.79	32.538	36.128	37.634	26.674	28.639	31.367	40.108	35.15	41.14	44.306	46.194	45.302	47.671			ZT8	-11.497	-7.65	-8.984	-8.151	-6.834	-8.031	-11.518	-16.782	-10.709	-13.65	-14.161	-11.948	-10.944	-16.136
ZT20	17.768	21.347	15.745	21.175	22.43	17.594	34.589	43.303	42.941	29.26	31.861	35.125	45.437	40.916			ZT20	-7.297	-5.712	-2.322	-4.187	-6.155	-5.488	-2.935	-15.868	-12.922	-12.295	-9.911	-12.295	-11.394	-14.654
Two-way ANOVA	Ordinary						Bonferroni's multiple comparisons test	Mean Diff.	95.00% CI of diff.	Below threshold?	Summary	Adjusted P Value					Two-way ANOVA	Ordinary						Bonferroni's multiple comparisons test	Mean Diff.	95.00% CI of diff.	Below threshold?	Summary	Adjusted P Value
Alpha	0.05																Alpha	0.05
							ZT 8:WT + Veh vs. ZT 8:WT + AREG	-9.443	-17.96 to -0.9256	Yes	*	0.0237												ZT 8:WT + Veh vs. ZT 8:WT + AREG	4.524	1.408 to 7.640	Yes	**	0.002
Source of Variation	% of total variation	P value	P value summary	Significant?			ZT 8:WT + Veh vs. ZT 20:WT + Veh	11.87	3.357 to 20.39	Yes	**	0.0031					Source of Variation	% of total variation	P value	P value summary	Significant?			ZT 8:WT + Veh vs. ZT 20:WT + Veh	-4.081	-7.197 to -0.9653	Yes	**	0.0057
Interaction	3.858	0.0884	ns	No			ZT 8:WT + Veh vs. ZT 20:WT + AREG	-5.01	-13.53 to 3.507	No	ns	0.6224					Interaction	4.634	0.0379	*	Yes			ZT 8:WT + Veh vs. ZT 20:WT + AREG	3.811	0.6946 to 6.927	Yes	*	0.0106
Row Factor	18.52	0.0007	***	Yes			ZT 8:WT + AREG vs. ZT 20:WT + Veh	21.32	12.80 to 29.83	Yes	****	<0.0001					Row Factor	9.387	0.0046	**	Yes			ZT 8:WT + AREG vs. ZT 20:WT + Veh	-8.605	-11.72 to -5.489	Yes	****	<0.0001
Column Factor	48.28	<0.0001	****	Yes			ZT 8:WT + AREG vs. ZT 20:WT + AREG	4.433	-4.085 to 12.95	No	ns	0.8858					Column Factor	62.95	<0.0001	****	Yes			ZT 8:WT + AREG vs. ZT 20:WT + AREG	-0.713	-3.829 to 2.403	No	ns	>0.9999
							ZT 20:WT + Veh vs. ZT 20:WT + AREG	-16.89	-25.40 to -8.368	Yes	****	<0.0001												ZT 20:WT + Veh vs. ZT 20:WT + AREG	7.892	4.776 to 11.01	Yes	****	<0.0001
ANOVA table	SS	DF	MS	F (DFn, DFd)	P value												ANOVA table	SS	DF	MS	F (DFn, DFd)	P value
Interaction	96.92	1	96.92	F (1, 24) = 3.155	P=0.0884												Interaction	19.85	1	19.85	F (1, 24) = 4.830	P=0.0379
Row Factor	465.4	1	465.4	F (1, 24) = 15.15	P=0.0007		Test details	Mean 1	Mean 2	Mean Diff.	SE of diff.	N1	N2	t	DF		Row Factor	40.22	1	40.22	F (1, 24) = 9.784	P=0.0046		Test details	Mean 1	Mean 2	Mean Diff.	SE of diff.	N1	N2	t	DF
Column Factor	1213	1	1213	F (1, 24) = 39.49	P<0.0001												Column Factor	269.8	1	269.8	F (1, 24) = 65.62	P<0.0001
Residual	737.2	24	30.72				ZT 8:WT + Veh vs. ZT 8:WT + AREG	33.4	42.84	-9.443	2.962	7	7	3.188	24		Residual	98.66	24	4.111				ZT 8:WT + Veh vs. ZT 8:WT + AREG	-8.952	-13.48	4.524	1.084	7	7	4.174	24
							ZT 8:WT + Veh vs. ZT 20:WT + Veh	33.4	21.52	11.87	2.962	7	7	4.008	24									ZT 8:WT + Veh vs. ZT 20:WT + Veh	-8.952	-4.871	-4.081	1.084	7	7	3.766	24
Difference between column means							ZT 8:WT + Veh vs. ZT 20:WT + AREG	33.4	38.41	-5.01	2.962	7	7	1.691	24		Difference between column means							ZT 8:WT + Veh vs. ZT 20:WT + AREG	-8.952	-12.76	3.811	1.084	7	7	3.516	24
Mean of WT + Veh	27.46						ZT 8:WT + AREG vs. ZT 20:WT + Veh	42.84	21.52	21.32	2.962	7	7	7.196	24		Mean of WT + Veh	-6.912						ZT 8:WT + AREG vs. ZT 20:WT + Veh	-13.48	-4.871	-8.605	1.084	7	7	7.94	24
Mean of WT + AREG	40.62						ZT 8:WT + AREG vs. ZT 20:WT + AREG	42.84	38.41	4.433	2.962	7	7	1.496	24		Mean of WT + AREG	-13.12						ZT 8:WT + AREG vs. ZT 20:WT + AREG	-13.48	-12.76	-0.713	1.084	7	7	0.6579	24
Difference between means	-13.16						ZT 20:WT + Veh vs. ZT 20:WT + AREG	21.52	38.41	-16.89	2.962	7	7	5.7	24		Difference between means	6.208						ZT 20:WT + Veh vs. ZT 20:WT + AREG	-4.871	-12.76	7.892	1.084	7	7	7.282	24
SE of difference	2.095																SE of difference	0.7663
95% CI of difference	-17.49 to -8.841																95% CI of difference	4.626 to 7.789
Difference between row means																	Difference between row means
Mean of ZT 8	38.12																Mean of ZT 8	-11.21
Mean of ZT 20	29.96																Mean of ZT 20	-8.817
Difference between means	8.154																Difference between means	-2.397
SE of difference	2.095																SE of difference	0.7663
95% CI of difference	3.830 to 12.48																95% CI of difference	-3.979 to -0.8155
Interaction CI																	Interaction CI
Mean diff, A1 - B1	-9.443																Mean diff, A1 - B1	4.524
Mean diff, A2 - B2	-16.89																Mean diff, A2 - B2	7.892
(A1 -B1) - (A2 - B2)	7.442																(A1 -B1) - (A2 - B2)	-3.368
95% CI of difference	-1.205 to 16.09																95% CI of difference	-6.532 to -0.2050
(B1 - A1) - (B2 - A2)	-7.442																(B1 - A1) - (B2 - A2)	3.368
95% CI of difference	-16.09 to 1.205																95% CI of difference	0.2050 to 6.532
FS
Time	WT + Veh							WT + AREG
ZT 8	21.493	14.944	19.365	16.182	7.664	16.928	17.322	19.838	20.313	20.099	20.551	24.304	15.868	16.096
ZT 20	6.608	13.81	5.717	7.59	7.664	12.868	16.096	20.283	21.984	9.434	13.317	12.931	17.744	18.394
Two-way ANOVA	Ordinary						Bonferroni's multiple comparisons test	Mean Diff.	95.00% CI of diff.	Below threshold?	Summary	Adjusted P Value
Alpha	0.05
							ZT 8:WT + Veh vs. ZT 8:WT + AREG	-4.362	-10.30 to 1.578	No	ns	0.2722
Source of Variation	% of total variation	P value	P value summary	Significant?			ZT 8:WT + Veh vs. ZT 20:WT + Veh	6.642	0.7016 to 12.58	Yes	*	0.0222
Interaction	0.7889	0.5247	ns	No			ZT 8:WT + Veh vs. ZT 20:WT + AREG	0.3939	-5.546 to 6.334	No	ns	>0.9999
Row Factor	28.81	0.0007	***	Yes			ZT 8:WT + AREG vs. ZT 20:WT + Veh	11	5.063 to 16.94	Yes	***	0.0001
Column Factor	24.96	0.0013	**	Yes			ZT 8:WT + AREG vs. ZT 20:WT + AREG	4.756	-1.184 to 10.70	No	ns	0.182
							ZT 20:WT + Veh vs. ZT 20:WT + AREG	-6.248	-12.19 to -0.3077	Yes	*	0.0352
ANOVA table	SS	DF	MS	F (DFn, DFd)	P value
Interaction	6.225	1	6.225	F (1, 24) = 0.4167	P=0.5247
Row Factor	227.3	1	227.3	F (1, 24) = 15.22	P=0.0007		Test details	Mean 1	Mean 2	Mean Diff.	SE of diff.	N1	N2	t	DF
Column Factor	197	1	197	F (1, 24) = 13.19	P=0.0013
Residual	358.5	24	14.94				ZT 8:WT + Veh vs. ZT 8:WT + AREG	16.69	21.05	-4.362	2.066	7	7	2.111	24
							ZT 8:WT + Veh vs. ZT 20:WT + Veh	16.69	10.05	6.642	2.066	7	7	3.215	24
Difference between column means							ZT 8:WT + Veh vs. ZT 20:WT + AREG	16.69	16.3	0.3939	2.066	7	7	0.1906	24
Mean of WT + Veh	13.37						ZT 8:WT + AREG vs. ZT 20:WT + Veh	21.05	10.05	11	2.066	7	7	5.326	24
Mean of WT + AREG	18.68						ZT 8:WT + AREG vs. ZT 20:WT + AREG	21.05	16.3	4.756	2.066	7	7	2.302	24
Difference between means	-5.305						ZT 20:WT + Veh vs. ZT 20:WT + AREG	10.05	16.3	-6.248	2.066	7	7	3.024	24
SE of difference	1.461
95% CI of difference	-8.320 to -2.290
Difference between row means
Mean of ZT 8	18.87
Mean of ZT 20	13.17
Difference between means	5.699
SE of difference	1.461
95% CI of difference	2.683 to 8.714
Interaction CI
Mean diff, A1 - B1	-4.362
Mean diff, A2 - B2	-6.248
(A1 -B1) - (A2 - B2)	1.886
95% CI of difference	-4.144 to 7.916
(B1 - A1) - (B2 - A2)	-1.886
95% CI of difference	-7.916 to 4.144

[truncated: 1 more sheets: s]
