# Supplementary material for: BMAL1–HIF2A heterodimer modulates circadian variations of myocardial injury
Source: Nature. 2025 Apr 23;641(8064):1017–28. doi: 10.1038/s41586-025-08898-z (PMC12095075; doi:10.1038/s41586-025-08898-z)
Supplement: Supplementary file 10 — Source Data Fig. 5 [file 41586_2025_8898_MOESM10_ESM.xlsx]

## Sheet: f
WT	L95E	L115E	L150E	F248D	R343A	F423D				WT	L95E/L115E	L150E/F248D	R343A/F423D
1	0.00374817	0.00032079	0.00054872	0.00156174	0.00141823	0.00291243				1	0.300422	0.424917	0.434582
1	0.00391877	0.00081162	0.00090247	0.00568737	0.00218046	0.0176012				1	0.456677	0.387556	0.18843
1	0.275653	0.313953	0.19773	0.0516967	0.325651	0.0643205				1	0.146568	0.166124	0.244309
one-way ANOVA summary										one-way ANOVA summary
F	24.46									F	24.06
P value	<0.0001									P value	0.0002
P value summary	****									P value summary	***
Significant diff. among means (P < 0.05)?	Yes									Significant diff. among means (P < 0.05)?	Yes
R squared	0.9129									R squared	0.9002
Brown-Forsythe test										Brown-Forsythe test
F (DFn, DFd)	0.4048 (6, 14)									F (DFn, DFd)	0.8101 (3, 8)
P value	0.8637									P value	0.5231
P value summary	ns									P value summary	ns
Are SDs significantly different (P < 0.05)?	No									Are SDs significantly different (P < 0.05)?	No
ANOVA table	SS	DF	MS	F (DFn, DFd)	P value					ANOVA table	SS	DF	MS	F (DFn, DFd)	P value
Treatment (between columns)	2.244	6	0.374	F (6, 14) = 24.46	P<0.0001					Treatment (between columns)	1.087	3	0.3625	F (3, 8) = 24.06	P=0.0002
Residual (within columns)	0.2141	14	0.0153							Residual (within columns)	0.1205	8	0.01507
Total	2.458	20								Total	1.208	11
Bonferroni's multiple comparisons test	Mean Diff.	95.00% CI of diff.	Below threshold?	Summary	Adjusted P Value	A-?				Bonferroni's multiple comparisons test	Mean Diff.	95.00% CI of diff.	Below threshold?	Summary	Adjusted P Value
WT vs. L95E	0.9056	0.5957 to 1.215	Yes	****	<0.0001	B	L95E			WT vs. L95E/L115E	0.6988	0.3501 to 1.047	Yes	***	0.0007	A-B
WT vs. L115E	0.895	0.5851 to 1.205	Yes	****	<0.0001	C	L115E			WT vs. L150E/F248D	0.6738	0.3252 to 1.022	Yes	***	0.0009	A-C
WT vs. L150E	0.9336	0.6237 to 1.243	Yes	****	<0.0001	D	L150E			WT vs. R343A/F423D	0.7109	0.3622 to 1.060	Yes	***	0.0006	A-D
WT vs. F248D	0.9804	0.6705 to 1.290	Yes	****	<0.0001	E	F248D			L95E/L115E vs. L150E/F248D	-0.02498	-0.3736 to 0.3237	No	ns	>0.9999	B-C
WT vs. R343A	0.8903	0.5804 to 1.200	Yes	****	<0.0001	F	R343A			L95E/L115E vs. R343A/F423D	0.01212	-0.3365 to 0.3608	No	ns	>0.9999	B-D
WT vs. F423D	0.9717	0.6618 to 1.282	Yes	****	<0.0001	G	F423D			L150E/F248D vs. R343A/F423D	0.03709	-0.3116 to 0.3857	No	ns	>0.9999	C-D
Test details	Mean 1	Mean 2	Mean Diff.	SE of diff.	n1	n2	t	DF		Test details	Mean 1	Mean 2	Mean Diff.	SE of diff.	n1	n2	t	DF
WT vs. L95E	1	0.09444	0.9056	0.101	3	3	8.968	14		WT vs. L95E/L115E	1	0.3012	0.6988	0.1002	3	3	6.973	8
WT vs. L115E	1	0.105	0.895	0.101	3	3	8.863	14		WT vs. L150E/F248D	1	0.3262	0.6738	0.1002	3	3	6.723	8
WT vs. L150E	1	0.06639	0.9336	0.101	3	3	9.246	14		WT vs. R343A/F423D	1	0.2891	0.7109	0.1002	3	3	7.093	8
WT vs. F248D	1	0.01965	0.9804	0.101	3	3	9.708	14		L95E/L115E vs. L150E/F248D	0.3012	0.3262	-0.02498	0.1002	3	3	0.2492	8
WT vs. R343A	1	0.1097	0.8903	0.101	3	3	8.816	14		L95E/L115E vs. R343A/F423D	0.3012	0.2891	0.01212	0.1002	3	3	0.1209	8
WT vs. F423D	1	0.02828	0.9717	0.101	3	3	9.623	14		L150E/F248D vs. R343A/F423D	0.3262	0.2891	0.03709	0.1002	3	3	0.3701	8

## Sheet: h
WT	L95E/L115E	L150E/F248D	R343A/F423D
1	0.0250362	0.351282	0.539075
1	0.004752	0.0602486	0.0491535
1	0.290466	0.0977068	0.0879091
oneway-ANOVA summary							Bonferroni's multiple comparisons test	Mean Diff.	95.00% CI of diff.	Below threshold?	Summary	Adjusted P Value
F	16.91						WT vs. L95E/L115E	0.8932	0.3918 to 1.395	Yes	**	0.0016	A-B
P value	0.0008						WT vs. L150E/F248D	0.8303	0.3288 to 1.332	Yes	**	0.0025	A-C
P value summary	***						WT vs. R343A/F423D	0.7746	0.2732 to 1.276	Yes	**	0.004	A-D
Significant diff. among means (P < 0.05)?	Yes						L95E/L115E vs. L150E/F248D	-0.06299	-0.5644 to 0.4385	No	ns	>0.9999	B-C
R squared	0.8638						L95E/L115E vs. R343A/F423D	-0.1186	-0.6201 to 0.3828	No	ns	>0.9999	B-D
							L150E/F248D vs. R343A/F423D	-0.05563	-0.5571 to 0.4458	No	ns	>0.9999	C-D
Brown-Forsythe test
F (DFn, DFd)	0.5256 (3, 8)						Test details	Mean 1	Mean 2	Mean Diff.	SE of diff.	n1	n2	t	DF
P value	0.6769						WT vs. L95E/L115E	1	0.1068	0.8932	0.1441	3	3	6.197	8
P value summary	ns						WT vs. L150E/F248D	1	0.1697	0.8303	0.1441	3	3	5.76	8
Are SDs significantly different (P < 0.05)?	No						WT vs. R343A/F423D	1	0.2254	0.7746	0.1441	3	3	5.374	8
							L95E/L115E vs. L150E/F248D	0.1068	0.1697	-0.06299	0.1441	3	3	0.437	8
ANOVA table	SS	DF	MS	F (DFn, DFd)	P value		L95E/L115E vs. R343A/F423D	0.1068	0.2254	-0.1186	0.1441	3	3	0.823	8
Treatment (between columns)	1.581	3	0.5271	F (3, 8) = 16.91	P=0.0008		L150E/F248D vs. R343A/F423D	0.1697	0.2254	-0.05563	0.1441	3	3	0.386	8
Residual (within columns)	0.2493	8	0.03117
Total	1.831	11

## Sheet: i
H2a+WT	L95E/L115E (bHLH) + H2a	L150E/F248D (PAS-A) + Hif2a	R343A/F423D (PAS-B) + Hif2a	L95E/F248D/R343A + Hif2a
3.32762	1.46789	0.871953	1.29236	1.74371
3.43673	1.47749	1.32937	1.57009	1.58032
3.73846	1.45921	1.36963	1.39273	1.42386
3.94884	1.07048	1.08811	1.61104	1.62579
one-way ANOVA summary							Bonferroni's multiple comparisons test	Mean Diff.	95.00% CI of diff.	Below threshold?	Summary	Adjusted P Value
F	100.7						H2a vs. H2a+WT	-2.613	-3.070 to -2.155	Yes	****	<0.0001	A-B
P value	<0.0001						H2a vs. L95E/L115E (bHLH) + H2a	-0.3688	-0.8262 to 0.08867	No	ns	0.2083	A-C
P value summary	****						H2a vs. L150E/F248D (PAS-A) + Hif2a	-0.1648	-0.6222 to 0.2927	No	ns	>0.9999	A-D
Significant diff. among means (P < 0.05)?	Yes						H2a vs. R343A/F423D (PAS-B) + Hif2a	-0.4666	-0.9240 to -0.009123	Yes	*	0.0431	A-E
R squared	0.9655						H2a vs. L95E/F248D/R343A + Hif2a	-0.5934	-1.051 to -0.1360	Yes	**	0.0054	A-F
							H2a+WT vs. L95E/L115E (bHLH) + H2a	2.244	1.787 to 2.702	Yes	****	<0.0001	B-C
Brown-Forsythe test							H2a+WT vs. L150E/F248D (PAS-A) + Hif2a	2.448	1.991 to 2.906	Yes	****	<0.0001	B-D
F (DFn, DFd)	1.369 (5, 18)						H2a+WT vs. R343A/F423D (PAS-B) + Hif2a	2.146	1.689 to 2.604	Yes	****	<0.0001	B-E
P value	0.282						H2a+WT vs. L95E/F248D/R343A + Hif2a	2.019	1.562 to 2.477	Yes	****	<0.0001	B-F
P value summary	ns						L95E/L115E (bHLH) + H2a vs. L150E/F248D (PAS-A) + Hif2a	0.204	-0.2534 to 0.6614	No	ns	>0.9999	C-D
Are SDs significantly different (P < 0.05)?	No						L95E/L115E (bHLH) + H2a vs. R343A/F423D (PAS-B) + Hif2a	-0.09779	-0.5552 to 0.3596	No	ns	>0.9999	C-E
							L95E/L115E (bHLH) + H2a vs. L95E/F248D/R343A + Hif2a	-0.2247	-0.6821 to 0.2328	No	ns	>0.9999	C-F
Bartlett's test							L150E/F248D (PAS-A) + Hif2a vs. R343A/F423D (PAS-B) + Hif2a	-0.3018	-0.7592 to 0.1556	No	ns	0.5805	D-E
Bartlett's statistic (corrected)	4.648						L150E/F248D (PAS-A) + Hif2a vs. L95E/F248D/R343A + Hif2a	-0.4287	-0.8861 to 0.02878	No	ns	0.0799	D-F
P value	0.4603						R343A/F423D (PAS-B) + Hif2a vs. L95E/F248D/R343A + Hif2a	-0.1269	-0.5843 to 0.3306	No	ns	>0.9999	E-F
P value summary	ns
Are SDs significantly different (P < 0.05)?	No						Test details	Mean 1	Mean 2	Mean Diff.	SE of diff.	n1	n2	t	DF
							H2a vs. H2a+WT	1	3.613	-2.613	0.1353	4	4	19.31	18
ANOVA table	SS	DF	MS	F (DFn, DFd)	P value		H2a vs. L95E/L115E (bHLH) + H2a	1	1.369	-0.3688	0.1353	4	4	2.725	18
Treatment (between columns)	18.45	5	3.689	F (5, 18) = 100.7	P<0.0001		H2a vs. L150E/F248D (PAS-A) + Hif2a	1	1.165	-0.1648	0.1353	4	4	1.218	18
Residual (within columns)	0.6592	18	0.03662				H2a vs. R343A/F423D (PAS-B) + Hif2a	1	1.467	-0.4666	0.1353	4	4	3.448	18
Total	19.1	23					H2a vs. L95E/F248D/R343A + Hif2a	1	1.593	-0.5934	0.1353	4	4	4.385	18
							H2a+WT vs. L95E/L115E (bHLH) + H2a	3.613	1.369	2.244	0.1353	4	4	16.58	18
							H2a+WT vs. L150E/F248D (PAS-A) + Hif2a	3.613	1.165	2.448	0.1353	4	4	18.09	18
							H2a+WT vs. R343A/F423D (PAS-B) + Hif2a	3.613	1.467	2.146	0.1353	4	4	15.86	18
							H2a+WT vs. L95E/F248D/R343A + Hif2a	3.613	1.593	2.019	0.1353	4	4	14.92	18
							L95E/L115E (bHLH) + H2a vs. L150E/F248D (PAS-A) + Hif2a	1.369	1.165	0.204	0.1353	4	4	1.508	18
							L95E/L115E (bHLH) + H2a vs. R343A/F423D (PAS-B) + Hif2a	1.369	1.467	-0.09779	0.1353	4	4	0.7227	18
							L95E/L115E (bHLH) + H2a vs. L95E/F248D/R343A + Hif2a	1.369	1.593	-0.2247	0.1353	4	4	1.66	18
							L150E/F248D (PAS-A) + Hif2a vs. R343A/F423D (PAS-B) + Hif2a	1.165	1.467	-0.3018	0.1353	4	4	2.23	18
							L150E/F248D (PAS-A) + Hif2a vs. L95E/F248D/R343A + Hif2a	1.165	1.593	-0.4287	0.1353	4	4	3.168	18
							R343A/F423D (PAS-B) + Hif2a vs. L95E/F248D/R343A + Hif2a	1.467	1.593	-0.1269	0.1353	4	4	0.9375	18
