# Supplementary material for: BMAL1–HIF2A heterodimer modulates circadian variations of myocardial injury
Source: Nature. 2025 Apr 23;641(8064):1017–28. doi: 10.1038/s41586-025-08898-z (PMC12095075; doi:10.1038/s41586-025-08898-z)
Supplement: Supplementary file 11 — Source Data Extended Data Fig. 3 [file 41586_2025_8898_MOESM11_ESM.xlsx]

## Sheet: c
	ZT8				ZT20
remote zone	1.03403	0.65181	1.01502	1.29914	0.9596	0.96728	0.93583	0.75185
Border zone	2.63875	2.57258	2.26447	2.43574	1.30143	1.49962	1.27988	1.26884
Two-way ANOVA	Ordinary						Bonferroni's multiple comparisons test	Mean Diff.	95.00% CI of diff.	Below threshold?	Summary	Adjusted P Value
Alpha	0.05
							remote zone:ZT8 vs. remote zone:ZT20	0.09636	-0.2904 to 0.4831	No	ns	>0.9999
Source of Variation	% of total variation	P value	P value summary	Significant?			remote zone:ZT8 vs. Border zone:ZT8	-1.478	-1.865 to -1.091	Yes	****	<0.0001
Interaction	16.43	<0.0001	****	Yes			remote zone:ZT8 vs. Border zone:ZT20	-0.3374	-0.7242 to 0.04930	No	ns	0.1055
Row Factor	55.08	<0.0001	****	Yes			remote zone:ZT20 vs. Border zone:ZT8	-1.574	-1.961 to -1.188	Yes	****	<0.0001
Column Factor	23.05	<0.0001	****	Yes			remote zone:ZT20 vs. Border zone:ZT20	-0.4338	-0.8205 to -0.04706	Yes	*	0.0246
							Border zone:ZT8 vs. Border zone:ZT20	1.14	0.7537 to 1.527	Yes	****	<0.0001
ANOVA table	SS	DF	MS	F (DFn, DFd)	P value
Interaction	1.09	1	1.09	F (1, 12) = 36.22	P<0.0001
Row Factor	3.655	1	3.655	F (1, 12) = 121.4	P<0.0001		Test details	Mean 1	Mean 2	Mean Diff.	SE of diff.	N1	N2	t	DF
Column Factor	1.53	1	1.53	F (1, 12) = 50.83	P<0.0001
Residual	0.3611	12	0.0301				remote zone:ZT8 vs. remote zone:ZT20	1	0.9036	0.09636	0.1227	4	4	0.7855	12
							remote zone:ZT8 vs. Border zone:ZT8	1	2.478	-1.478	0.1227	4	4	12.05	12
Difference between column means							remote zone:ZT8 vs. Border zone:ZT20	1	1.337	-0.3374	0.1227	4	4	2.751	12
Mean of ZT8	1.739						remote zone:ZT20 vs. Border zone:ZT8	0.9036	2.478	-1.574	0.1227	4	4	12.83	12
Mean of ZT20	1.121						remote zone:ZT20 vs. Border zone:ZT20	0.9036	1.337	-0.4338	0.1227	4	4	3.536	12
Difference between means	0.6184						Border zone:ZT8 vs. Border zone:ZT20	2.478	1.337	1.14	0.1227	4	4	9.297	12
SE of difference	0.08674
95% CI of difference	0.4294 to 0.8074
Difference between row means
Mean of remote zone	0.9518
Mean of Border zone	1.908
Difference between means	-0.9558
SE of difference	0.08674
95% CI of difference	-1.145 to -0.7669
Interaction CI
Mean diff, A1 - B1	0.09636
Mean diff, A2 - B2	1.14
(A1 -B1) - (A2 - B2)	-1.044
95% CI of difference	-1.422 to -0.6661
(B1 - A1) - (B2 - A2)	1.044
95% CI of difference	0.6661 to 1.422

## Sheet: e
	ZT8				ZT20
remote zone	1.37247	0.70837	1.02144	0.89772	0.24395	0.16181	0.21356	0.24079
Border zone	1.84116	1.73481	1.65672	1.64177	0.257977	0.231357	0.278426	0.262264
Two-way ANOVA	Ordinary						Bonferroni's multiple comparisons test	Mean Diff.	95.00% CI of diff.	Below threshold?	Summary	Adjusted P Value
Alpha	0.05
							remote zone:ZT8 vs. remote zone:ZT20	0.785	0.4536 to 1.116	Yes	****	<0.0001
Source of Variation	% of total variation	P value	P value summary	Significant?			remote zone:ZT8 vs. Border zone:ZT8	-0.7186	-1.050 to -0.3872	Yes	***	0.0001
Interaction	7.203	0.0007	***	Yes			remote zone:ZT8 vs. Border zone:ZT20	0.7425	0.4111 to 1.074	Yes	****	<0.0001
Row Factor	9.127	0.0003	***	Yes			remote zone:ZT20 vs. Border zone:ZT8	-1.504	-1.835 to -1.172	Yes	****	<0.0001
Column Factor	79.49	<0.0001	****	Yes			remote zone:ZT20 vs. Border zone:ZT20	-0.04248	-0.3739 to 0.2889	No	ns	>0.9999
							Border zone:ZT8 vs. Border zone:ZT20	1.461	1.130 to 1.793	Yes	****	<0.0001
ANOVA table	SS	DF	MS	F (DFn, DFd)	P value
Interaction	0.4572	1	0.4572	F (1, 12) = 20.69	P=0.0007
Row Factor	0.5793	1	0.5793	F (1, 12) = 26.21	P=0.0003		Test details	Mean 1	Mean 2	Mean Diff.	SE of diff.	N1	N2	t	DF
Column Factor	5.045	1	5.045	F (1, 12) = 228.3	P<0.0001
Residual	0.2652	12	0.0221				remote zone:ZT8 vs. remote zone:ZT20	1	0.215	0.785	0.1051	4	4	7.467	12
							remote zone:ZT8 vs. Border zone:ZT8	1	1.719	-0.7186	0.1051	4	4	6.836	12
Difference between column means							remote zone:ZT8 vs. Border zone:ZT20	1	0.2575	0.7425	0.1051	4	4	7.063	12
Mean of ZT8	1.359						remote zone:ZT20 vs. Border zone:ZT8	0.215	1.719	-1.504	0.1051	4	4	14.3	12
Mean of ZT20	0.2363						remote zone:ZT20 vs. Border zone:ZT20	0.215	0.2575	-0.04248	0.1051	4	4	0.4041	12
Difference between means	1.123						Border zone:ZT8 vs. Border zone:ZT20	1.719	0.2575	1.461	0.1051	4	4	13.9	12
SE of difference	0.07433
95% CI of difference	0.9611 to 1.285
Difference between row means
Mean of remote zone	0.6075
Mean of Border zone	0.9881
Difference between means	-0.3805
SE of difference	0.07433
95% CI of difference	-0.5425 to -0.2186
Interaction CI
Mean diff, A1 - B1	0.785
Mean diff, A2 - B2	1.461
(A1 -B1) - (A2 - B2)	-0.6761
95% CI of difference	-1.000 to -0.3522
(B1 - A1) - (B2 - A2)	0.6761
