# Supplementary material for: BMAL1–HIF2A heterodimer modulates circadian variations of myocardial injury
Source: Nature. 2025 Apr 23;641(8064):1017–28. doi: 10.1038/s41586-025-08898-z (PMC12095075; doi:10.1038/s41586-025-08898-z)
Supplement: Supplementary file 12 — Source Data Extended Data Fig. 4 [file 41586_2025_8898_MOESM12_ESM.xlsx]

## Sheet: b
	ZT8				ZT20
Remote area	1.10393	0.996787	0.934178	0.96511	0.920662	0.806438	0.888874	0.903105
Infarct area	0.356285	0.268423	0.212908	0.406821	0.340484	0.216041	0.342307	0.242932
Border zone	2.09532	1.64932	1.92328	1.63964	1.41561	1.34329	1.45063	1.32439
Two-way ANOVA	Ordinary						Bonferroni's multiple comparisons test	Mean Diff.	95.00% CI of diff.	Below threshold?	Summary	Adjusted P Value
Alpha	0.05
							Remote area:ZT8 vs. Remote area:ZT20	0.1202	-0.1429 to 0.3834	No	ns	>0.9999
Source of Variation	% of total variation	P value	P value summary	Significant?			Remote area:ZT8 vs. Infarct area:ZT8	0.6889	0.4257 to 0.9521	Yes	****	<0.0001
Interaction	2.568	0.0034	**	Yes			Remote area:ZT8 vs. Infarct area:ZT20	0.7146	0.4514 to 0.9777	Yes	****	<0.0001
Row Factor	91.42	<0.0001	****	Yes			Remote area:ZT8 vs. Border zone:ZT8	-0.8269	-1.090 to -0.5637	Yes	****	<0.0001
Column Factor	3.098	0.0004	***	Yes			Remote area:ZT8 vs. Border zone:ZT20	-0.3835	-0.6466 to -0.1203	Yes	**	0.0016
							Remote area:ZT20 vs. Infarct area:ZT8	0.5687	0.3055 to 0.8318	Yes	****	<0.0001
ANOVA table	SS	DF	MS	F (DFn, DFd)	P value		Remote area:ZT20 vs. Infarct area:ZT20	0.5943	0.3312 to 0.8575	Yes	****	<0.0001
Interaction	0.1919	2	0.09596	F (2, 18) = 7.917	P=0.0034		Remote area:ZT20 vs. Border zone:ZT8	-0.9471	-1.210 to -0.6840	Yes	****	<0.0001
Row Factor	6.833	2	3.416	F (2, 18) = 281.9	P<0.0001		Remote area:ZT20 vs. Border zone:ZT20	-0.5037	-0.7669 to -0.2406	Yes	****	<0.0001
Column Factor	0.2315	1	0.2315	F (1, 18) = 19.10	P=0.0004		Infarct area:ZT8 vs. Infarct area:ZT20	0.02567	-0.2375 to 0.2888	No	ns	>0.9999
Residual	0.2182	18	0.01212				Infarct area:ZT8 vs. Border zone:ZT8	-1.516	-1.779 to -1.253	Yes	****	<0.0001
							Infarct area:ZT8 vs. Border zone:ZT20	-1.072	-1.336 to -0.8092	Yes	****	<0.0001
Difference between column means							Infarct area:ZT20 vs. Border zone:ZT8	-1.541	-1.805 to -1.278	Yes	****	<0.0001
Mean of ZT8	1.046						Infarct area:ZT20 vs. Border zone:ZT20	-1.098	-1.361 to -0.8349	Yes	****	<0.0001
Mean of ZT20	0.8496						Border zone:ZT8 vs. Border zone:ZT20	0.4434	0.1802 to 0.7066	Yes	***	0.0003
Difference between means	0.1964
SE of difference	0.04495
95% CI of difference	0.1020 to 0.2909						Test details	Mean 1	Mean 2	Mean Diff.	SE of diff.	N1	N2	t	DF
							Remote area:ZT8 vs. Remote area:ZT20	1	0.8798	0.1202	0.07785	4	4	1.544	18
							Remote area:ZT8 vs. Infarct area:ZT8	1	0.3111	0.6889	0.07785	4	4	8.849	18
							Remote area:ZT8 vs. Infarct area:ZT20	1	0.2854	0.7146	0.07785	4	4	9.179	18
							Remote area:ZT8 vs. Border zone:ZT8	1	1.827	-0.8269	0.07785	4	4	10.62	18
							Remote area:ZT8 vs. Border zone:ZT20	1	1.383	-0.3835	0.07785	4	4	4.926	18
							Remote area:ZT20 vs. Infarct area:ZT8	0.8798	0.3111	0.5687	0.07785	4	4	7.305	18
							Remote area:ZT20 vs. Infarct area:ZT20	0.8798	0.2854	0.5943	0.07785	4	4	7.634	18
							Remote area:ZT20 vs. Border zone:ZT8	0.8798	1.827	-0.9471	0.07785	4	4	12.17	18
							Remote area:ZT20 vs. Border zone:ZT20	0.8798	1.383	-0.5037	0.07785	4	4	6.47	18
							Infarct area:ZT8 vs. Infarct area:ZT20	0.3111	0.2854	0.02567	0.07785	4	4	0.3297	18
							Infarct area:ZT8 vs. Border zone:ZT8	0.3111	1.827	-1.516	0.07785	4	4	19.47	18
							Infarct area:ZT8 vs. Border zone:ZT20	0.3111	1.383	-1.072	0.07785	4	4	13.77	18
							Infarct area:ZT20 vs. Border zone:ZT8	0.2854	1.827	-1.541	0.07785	4	4	19.8	18
							Infarct area:ZT20 vs. Border zone:ZT20	0.2854	1.383	-1.098	0.07785	4	4	14.1	18
							Border zone:ZT8 vs. Border zone:ZT20	1.827	1.383	0.4434	0.07785	4	4	5.696	18
