# Supplementary material for: BMAL1–HIF2A heterodimer modulates circadian variations of myocardial injury
Source: Nature. 2025 Apr 23;641(8064):1017–28. doi: 10.1038/s41586-025-08898-z (PMC12095075; doi:10.1038/s41586-025-08898-z)
Supplement: Supplementary file 13 — Source Data Extended Data Fig. 5 [file 41586_2025_8898_MOESM13_ESM.xlsx]

## Sheet: b
Bmal1										Rora										Areg
Time	WT+Vehcle			WT+NOB						Time	WT+Vehcle			WT+NOB						Time	WT+Vehcle			WT+NOB
ZT 8	1.07477	1.47163	0.632245	95.9465	57.8519	46.5324				ZT 8	1.18879	1.3675	0.615129	12.8798	4.74935	11.9814				ZT 8	1.28353	1.21675	0.640315	4.57316	4.19969	5.35346
ZT 20	1.80771	1.30454	2.02193	69.4155	106.461	86.562				ZT 20	0.826196	0.961942	0.895546	13.543	13.3793	13.3146				ZT 20	0.421555	0.602246	0.979352	6.43346	5.52303	3.4065
Two-way ANOVA	Ordinary									Two-way ANOVA	Ordinary									Two-way ANOVA	Ordinary
Alpha	0.05									Alpha	0.05									Alpha	0.05
Source of Variation	% of total variation	P value	P value summary	Significant?						Source of Variation	% of total variation	P value	P value summary	Significant?						Source of Variation	% of total variation	P value	P value summary	Significant?
Interaction	1.517	0.3072	ns	No						Interaction	2.572	0.1897	ns	No						Interaction	0.8419	0.449	ns	No
Row Factor	1.72	0.279	ns	No						Row Factor	2.14	0.2274	ns	No						Row Factor	0.001471	0.9743	ns	No
Column Factor	86.56	<0.0001	****	Yes						Column Factor	85.27	<0.0001	****	Yes						Column Factor	88.53	<0.0001	****	Yes
ANOVA table	SS	DF	MS	F (DFn, DFd)	P value					ANOVA table	SS	DF	MS	F (DFn, DFd)	P value					ANOVA table	SS	DF	MS	F (DFn, DFd)	P value
Interaction	301.5	1	301.5	F (1, 8) = 1.189	P=0.3072					Interaction	10.29	1	10.29	F (1, 8) = 2.054	P=0.1897					Interaction	0.4697	1	0.4697	F (1, 8) = 0.6338	P=0.4490
Row Factor	342	1	342	F (1, 8) = 1.349	P=0.2790					Row Factor	8.566	1	8.566	F (1, 8) = 1.710	P=0.2274					Row Factor	0.0008208	1	0.0008208	F (1, 8) = 0.001108	P=0.9743
Column Factor	17211	1	17211	F (1, 8) = 67.88	P<0.0001					Column Factor	341.3	1	341.3	F (1, 8) = 68.11	P<0.0001					Column Factor	49.39	1	49.39	F (1, 8) = 66.64	P<0.0001
Residual	2028	8	253.6							Residual	40.08	8	5.01							Residual	5.929	8	0.7411
Difference between column means										Difference between column means										Difference between column means
Mean of WT+Vehcle	1.385									Mean of WT+Vehcle	0.9759									Mean of WT+Vehcle	0.8573
Mean of WT+NOB	77.13									Mean of WT+NOB	11.64									Mean of WT+NOB	4.915
Difference between means	-75.74									Difference between means	-10.67									Difference between means	-4.058
SE of difference	9.193									SE of difference	1.292									SE of difference	0.497
95% CI of difference	-96.94 to -54.54									95% CI of difference	-13.65 to -7.685									95% CI of difference	-5.204 to -2.911
Difference between row means										Difference between row means										Difference between row means
Mean of ZT 8	33.92									Mean of ZT 8	5.464									Mean of ZT 8	2.878
Mean of ZT 20	44.6									Mean of ZT 20	7.153									Mean of ZT 20	2.894
Difference between means	-10.68									Difference between means	-1.69									Difference between means	-0.01654
SE of difference	9.193									SE of difference	1.292									SE of difference	0.497
95% CI of difference	-31.88 to 10.52									95% CI of difference	-4.670 to 1.290									95% CI of difference	-1.163 to 1.130
Interaction CI										Interaction CI										Interaction CI
Mean diff, A1 - B1	-65.72									Mean diff, A1 - B1	-8.813									Mean diff, A1 - B1	-3.662
Mean diff, A2 - B2	-85.77									Mean diff, A2 - B2	-12.52									Mean diff, A2 - B2	-4.453
(A1 -B1) - (A2 - B2)	20.05
Bonferroni's multiple comparisons test	Mean Diff.	95.00% CI of diff.	Below threshold?	Summary	Adjusted P Value					Bonferroni's multiple comparisons test	Mean Diff.	95.00% CI of diff.	Below threshold?	Summary	Adjusted P Value					Bonferroni's multiple comparisons test	Mean Diff.	95.00% CI of diff.	Below threshold?	Summary	Adjusted P Value
ZT 8:WT+Vehcle vs. ZT 8:WT+NOB	-65.72	-110.9 to -20.49	Yes	**	0.0059					ZT 8:WT+Vehcle vs. ZT 8:WT+NOB	-8.813	-15.17 to -2.455	Yes	**	0.0079					ZT 8:WT+Vehcle vs. ZT 8:WT+NOB	-3.662	-6.107 to -1.217	Yes	**	0.0049
ZT 8:WT+Vehcle vs. ZT 20:WT+Vehcle	-0.6518	-45.88 to 44.58	No	ns	>0.9999					ZT 8:WT+Vehcle vs. ZT 20:WT+Vehcle	0.1626	-6.196 to 6.521	No	ns	>0.9999					ZT 8:WT+Vehcle vs. ZT 20:WT+Vehcle	0.3791	-2.066 to 2.824	No	ns	>0.9999
ZT 8:WT+Vehcle vs. ZT 20:WT+NOB	-86.42	-131.7 to -41.19	Yes	***	0.001					ZT 8:WT+Vehcle vs. ZT 20:WT+NOB	-12.36	-18.71 to -5.997	Yes	***	0.0009					ZT 8:WT+Vehcle vs. ZT 20:WT+NOB	-4.074	-6.519 to -1.629	Yes	**	0.0024
ZT 8:WT+NOB vs. ZT 20:WT+Vehcle	65.07	19.84 to 110.3	Yes	**	0.0063					ZT 8:WT+NOB vs. ZT 20:WT+Vehcle	8.976	2.617 to 15.33	Yes	**	0.0071					ZT 8:WT+NOB vs. ZT 20:WT+Vehcle	4.041	1.596 to 6.486	Yes	**	0.0026
ZT 8:WT+NOB vs. ZT 20:WT+NOB	-20.7	-65.93 to 24.53	No	ns	0.8998					ZT 8:WT+NOB vs. ZT 20:WT+NOB	-3.542	-9.900 to 2.816	No	ns	0.5316					ZT 8:WT+NOB vs. ZT 20:WT+NOB	-0.4122	-2.858 to 2.033	No	ns	>0.9999
ZT 20:WT+Vehcle vs. ZT 20:WT+NOB	-85.77	-131.0 to -40.54	Yes	**	0.001					ZT 20:WT+Vehcle vs. ZT 20:WT+NOB	-12.52	-18.88 to -6.160	Yes	***	0.0008					ZT 20:WT+Vehcle vs. ZT 20:WT+NOB	-4.453	-6.899 to -2.008	Yes	**	0.0013
Test details	Mean 1	Mean 2	Mean Diff.	SE of diff.	N1	N2	t	DF		Test details	Mean 1	Mean 2	Mean Diff.	SE of diff.	N1	N2	t	DF		Test details	Mean 1	Mean 2	Mean Diff.	SE of diff.	N1	N2	t	DF
ZT 8:WT+Vehcle vs. ZT 8:WT+NOB	1.06	66.78	-65.72	13	3	3	5.055	8		ZT 8:WT+Vehcle vs. ZT 8:WT+NOB	1.057	9.87	-8.813	1.828	3	3	4.822	8		ZT 8:WT+Vehcle vs. ZT 8:WT+NOB	1.047	4.709	-3.662	0.7029	3	3	5.21	8
ZT 8:WT+Vehcle vs. ZT 20:WT+Vehcle	1.06	1.711	-0.6518	13	3	3	0.05014	8		ZT 8:WT+Vehcle vs. ZT 20:WT+Vehcle	1.057	0.8946	0.1626	1.828	3	3	0.08896	8		ZT 8:WT+Vehcle vs. ZT 20:WT+Vehcle	1.047	0.6677	0.3791	0.7029	3	3	0.5394	8
ZT 8:WT+Vehcle vs. ZT 20:WT+NOB	1.06	87.48	-86.42	13	3	3	6.647	8		ZT 8:WT+Vehcle vs. ZT 20:WT+NOB	1.057	13.41	-12.36	1.828	3	3	6.76	8		ZT 8:WT+Vehcle vs. ZT 20:WT+NOB	1.047	5.121	-4.074	0.7029	3	3	5.796	8
ZT 8:WT+NOB vs. ZT 20:WT+Vehcle	66.78	1.711	65.07	13	3	3	5.004	8		ZT 8:WT+NOB vs. ZT 20:WT+Vehcle	9.87	0.8946	8.976	1.828	3	3	4.911	8		ZT 8:WT+NOB vs. ZT 20:WT+Vehcle	4.709	0.6677	4.041	0.7029	3	3	5.749	8
ZT 8:WT+NOB vs. ZT 20:WT+NOB	66.78	87.48	-20.7	13	3	3	1.592	8		ZT 8:WT+NOB vs. ZT 20:WT+NOB	9.87	13.41	-3.542	1.828	3	3	1.938	8		ZT 8:WT+NOB vs. ZT 20:WT+NOB	4.709	5.121	-0.4122	0.7029	3	3	0.5865	8
ZT 20:WT+Vehcle vs. ZT 20:WT+NOB	1.711	87.48	-85.77	13	3	3	6.597	8		ZT 20:WT+Vehcle vs. ZT 20:WT+NOB	0.8946	13.41	-12.52	1.828	3	3	6.849	8		ZT 20:WT+Vehcle vs. ZT 20:WT+NOB	0.6677	5.121	-4.453	0.7029	3	3	6.335	8

## Sheet: d
BMAL1										RORa										AREG
Time	WT+Vehcle			WT+NOB						Time	WT+Vehcle			WT+NOB						Time	WT+Vehcle			WT+NOB
ZT 8	1.18546	0.9396	0.874938	1.41831	1.87299	2.42141				ZT 8	1.00573	0.925149	1.06912	3.25875	3.07007	3.63241				ZT 8	1.05297	0.801714	1.14531	3.11672	2.44148	2.83776
ZT 20	0.571592	0.587925	0.613942	2.29228	2.166	2.91192				ZT 20	0.815256	0.866386	0.584979	4.07134	3.58797	3.68987				ZT 20	0.254053	0.253175	0.383161	2.90581	2.04281	1.94623
Two-way ANOVA	Ordinary									Two-way ANOVA	Ordinary									Two-way ANOVA	Ordinary
Alpha	0.05									Alpha	0.05									Alpha	0.05
Source of Variation	% of total variation	P value	P value summary	Significant?						Source of Variation	% of total variation	P value	P value summary	Significant?						Source of Variation	% of total variation	P value	P value summary	Significant?
Interaction	9.443	0.0362	*	Yes						Interaction	1.688	0.0189	*	Yes						Interaction	0.2409	0.6073	ns	No
Row Factor	0.2108	0.717	ns	No						Row Factor	0.1608	0.3921	ns	No						Row Factor	8.48	0.0131	*	Yes
Column Factor	78.39	<0.0001	****	Yes						Column Factor	96.58	<0.0001	****	Yes						Column Factor	84.54	<0.0001	****	Yes
ANOVA table	SS	DF	MS	F (DFn, DFd)	P value					ANOVA table	SS	DF	MS	F (DFn, DFd)	P value					ANOVA table	SS	DF	MS	F (DFn, DFd)	P value
Interaction	0.6931	1	0.6931	F (1, 8) = 6.316	P=0.0362					Interaction	0.375	1	0.375	F (1, 8) = 8.595	P=0.0189					Interaction	0.03086	1	0.03086	F (1, 8) = 0.2860	P=0.6073
Row Factor	0.01548	1	0.01548	F (1, 8) = 0.1410	P=0.7170					Row Factor	0.03571	1	0.03571	F (1, 8) = 0.8184	P=0.3921					Row Factor	1.086	1	1.086	F (1, 8) = 10.07	P=0.0131
Column Factor	5.754	1	5.754	F (1, 8) = 52.43	P<0.0001					Column Factor	21.45	1	21.45	F (1, 8) = 491.7	P<0.0001					Column Factor	10.83	1	10.83	F (1, 8) = 100.4	P<0.0001
Residual	0.8779	8	0.1097							Residual	0.349	8	0.04363							Residual	0.863	8	0.1079
Difference between column means										Difference between column means										Difference between column means
Mean of WT + Veh	0.7956									Mean of WT + Veh	0.8778									Mean of WT + Veh	0.6484
Mean of WT + NOB	2.18									Mean of WT + NOB	3.552									Mean of WT + NOB	2.548
Difference between means	-1.385									Difference between means	-2.674									Difference between means	-1.9
SE of difference	0.1913									SE of difference	0.1206									SE of difference	0.1896
95% CI of difference	-1.826 to -0.9439									95% CI of difference	-2.952 to -2.396									95% CI of difference	-2.337 to -1.463
Difference between row means										Difference between row means										Difference between row means
Mean of ZT 8	1.452									Mean of ZT 8	2.16									Mean of ZT 8	1.899
Mean of ZT 20	1.524									Mean of ZT 20	2.269									Mean of ZT 20	1.298
Difference between means	-0.07183									Difference between means	-0.1091									Difference between means	0.6018
SE of difference	0.1913									SE of difference	0.1206									SE of difference	0.1896
95% CI of difference	-0.5129 to 0.3692									95% CI of difference	-0.3872 to 0.1690									95% CI of difference	0.1645 to 1.039
Interaction CI										Interaction CI										Interaction CI
Mean diff, A1 - B1	-0.9042									Mean diff, A1 - B1	-2.32									Mean diff, A1 - B1	-1.799
Mean diff, A2 - B2	-1.866									Mean diff, A2 - B2	-3.028									Mean diff, A2 - B2	-2.001
(A1 -B1) - (A2 - B2)	0.9613									(A1 -B1) - (A2 - B2)	0.7071									(A1 -B1) - (A2 - B2)	0.2028
95% CI of difference	0.07925 to 1.843									95% CI of difference	0.1509 to 1.263									95% CI of difference	-0.6717 to 1.077
Bonferroni's multiple comparisons test	Mean Diff.	95.00% CI of diff.	Below threshold?	Summary	Adjusted P Value					Bonferroni's multiple comparisons test	Mean Diff.	95.00% CI of diff.	Below threshold?	Summary	Adjusted P Value					Bonferroni's multiple comparisons test	Mean Diff.	95.00% CI of diff.	Below threshold?	Summary	Adjusted P Value
ZT 8:WT + Veh vs. ZT 8:WT + NOB	-0.9042	-1.845 to 0.03674	No	ns	0.0611					ZT 8:WT + Veh vs. ZT 8:WT + NOB	-2.32	-2.914 to -1.727	Yes	****	<0.0001					ZT 8:WT + Veh vs. ZT 8:WT + NOB	-1.799	-2.732 to -0.8657	Yes	***	0.0009
ZT 8:WT + Veh vs. ZT 20:WT + Veh	0.4088	-0.5321 to 1.350	No	ns	>0.9999					ZT 8:WT + Veh vs. ZT 20:WT + Veh	0.2445	-0.3488 to 0.8378	No	ns	>0.9999					ZT 8:WT + Veh vs. ZT 20:WT + Veh	0.7032	-0.2297 to 1.636	No	ns	0.1833
ZT 8:WT + Veh vs. ZT 20:WT + NOB	-1.457	-2.398 to -0.5158	Yes	**	0.0039					ZT 8:WT + Veh vs. ZT 20:WT + NOB	-2.783	-3.376 to -2.190	Yes	****	<0.0001					ZT 8:WT + Veh vs. ZT 20:WT + NOB	-1.298	-2.231 to -0.3653	Yes	**	0.0077
ZT 8:WT + NOB vs. ZT 20:WT + Veh	1.313	0.3721 to 2.254	Yes	**	0.0076					ZT 8:WT + NOB vs. ZT 20:WT + Veh	2.565	1.972 to 3.158	Yes	****	<0.0001					ZT 8:WT + NOB vs. ZT 20:WT + Veh	2.502	1.569 to 3.435	Yes	****	<0.0001
ZT 8:WT + NOB vs. ZT 20:WT + NOB	-0.5525	-1.493 to 0.3885	No	ns	0.4522					ZT 8:WT + NOB vs. ZT 20:WT + NOB	-0.4626	-1.056 to 0.1307	No	ns	0.1593					ZT 8:WT + NOB vs. ZT 20:WT + NOB	0.5004	-0.4326 to 1.433	No	ns	0.5942
ZT 20:WT + Veh vs. ZT 20:WT + NOB	-1.866	-2.807 to -0.9246	Yes	***	0.0007					ZT 20:WT + Veh vs. ZT 20:WT + NOB	-3.028	-3.621 to -2.434	Yes	****	<0.0001					ZT 20:WT + Veh vs. ZT 20:WT + NOB	-2.001	-2.934 to -1.069	Yes	***	0.0004
Test details	Mean 1	Mean 2	Mean Diff.	SE of diff.	N1	N2	t	DF		Test details	Mean 1	Mean 2	Mean Diff.	SE of diff.	N1	N2	t	DF		Test details	Mean 1	Mean 2	Mean Diff.	SE of diff.	N1	N2	t
ZT 8:WT + Veh vs. ZT 8:WT + NOB	1	1.904	-0.9042	0.2705	3	3	3.343	8		ZT 8:WT + Veh vs. ZT 8:WT + NOB	1	3.32	-2.32	0.1705	3	3	13.61	8		ZT 8:WT + Veh vs. ZT 8:WT + NOB	1	2.799	-1.799	0.2682	3	3	6.707
ZT 8:WT + Veh vs. ZT 20:WT + Veh	1	0.5912	0.4088	0.2705	3	3	1.512	8		ZT 8:WT + Veh vs. ZT 20:WT + Veh	1	0.7555	0.2445	0.1705	3	3	1.433	8		ZT 8:WT + Veh vs. ZT 20:WT + Veh	1	0.2968	0.7032	0.2682	3	3	2.622
ZT 8:WT + Veh vs. ZT 20:WT + NOB	1	2.457	-1.457	0.2705	3	3	5.386	8		ZT 8:WT + Veh vs. ZT 20:WT + NOB	1	3.783	-2.783	0.1705	3	3	16.32	8		ZT 8:WT + Veh vs. ZT 20:WT + NOB	1	2.298	-1.298	0.2682	3	3	4.841
ZT 8:WT + NOB vs. ZT 20:WT + Veh	1.904	0.5912	1.313	0.2705	3	3	4.855	8		ZT 8:WT + NOB vs. ZT 20:WT + Veh	3.32	0.7555	2.565	0.1705	3	3	15.04	8		ZT 8:WT + NOB vs. ZT 20:WT + Veh	2.799	0.2968	2.502	0.2682	3	3	9.329
ZT 8:WT + NOB vs. ZT 20:WT + NOB	1.904	2.457	-0.5525	0.2705	3	3	2.043	8		ZT 8:WT + NOB vs. ZT 20:WT + NOB	3.32	3.783	-0.4626	0.1705	3	3	2.713	8		ZT 8:WT + NOB vs. ZT 20:WT + NOB	2.799	2.298	0.5004	0.2682	3	3	1.866
ZT 20:WT + Veh vs. ZT 20:WT + NOB	0.5912	2.457	-1.866	0.2705	3	3	6.897	8		ZT 20:WT + Veh vs. ZT 20:WT + NOB	0.7555	3.783	-3.028	0.1705	3	3	17.75	8		ZT 20:WT + Veh vs. ZT 20:WT + NOB	0.2968	2.298	-2.001	0.2682	3	3	7.463

## Sheet: e
Time	WT + Veh					WT + NOB
ZT 8	1.13862	0.857551	0.664599	1.079	1.26023	1.6875	1.78052	1.70614	1.79223	1.46544
ZT 20	0.702019	0.518782	0.370644	0.422562		1.74755	1.77056	1.49726	1.73966	1.64355
Two-way ANOVA	Ordinary						Bonferroni's multiple comparisons test	Predicted (LS) mean diff.	95.00% CI of diff.	Below threshold?	Summary	Adjusted P Value
Alpha	0.05
							ZT 8:WT + Veh vs. ZT 8:WT + NOB	-0.6864	-1.004 to -0.3688	Yes	****	<0.0001
Source of Variation	% of total variation	P value	P value summary	Significant?			ZT 8:WT + Veh vs. ZT 20:WT + Veh	0.4965	0.1597 to 0.8333	Yes	**	0.0027
Interaction	5.849	0.0058	**	Yes			ZT 8:WT + Veh vs. ZT 20:WT + NOB	-0.6797	-0.9972 to -0.3622	Yes	****	<0.0001
Row Factor	6.171	0.0049	**	Yes			ZT 8:WT + NOB vs. ZT 20:WT + Veh	1.183	0.8461 to 1.520	Yes	****	<0.0001
Column Factor	84.56	<0.0001	****	Yes			ZT 8:WT + NOB vs. ZT 20:WT + NOB	0.00665	-0.3109 to 0.3242	No	ns	>0.9999
							ZT 20:WT + Veh vs. ZT 20:WT + NOB	-1.176	-1.513 to -0.8394	Yes	****	<0.0001
ANOVA table	SS (Type III)	DF	MS	F (DFn, DFd)	P value
Interaction	0.2823	1	0.2823	F (1, 15) = 10.32	P=0.0058
Row Factor	0.2978	1	0.2978	F (1, 15) = 10.89	P=0.0049		Test details	Predicted (LS) mean 1	Predicted (LS) mean 2	Predicted (LS) mean diff.	SE of diff.	N1	N2	t	DF
Column Factor	4.081	1	4.081	F (1, 15) = 149.3	P<0.0001
Residual	0.4101	15	0.02734				ZT 8:WT + Veh vs. ZT 8:WT + NOB	1	1.686	-0.6864	0.1046	5	5	6.563	15
							ZT 8:WT + Veh vs. ZT 20:WT + Veh	1	0.5035	0.4965	0.1109	5	4	4.476	15
Difference between column means							ZT 8:WT + Veh vs. ZT 20:WT + NOB	1	1.68	-0.6797	0.1046	5	5	6.5	15
Predicted (LS) mean of WT + Veh	0.7518						ZT 8:WT + NOB vs. ZT 20:WT + Veh	1.686	0.5035	1.183	0.1109	5	4	10.66	15
Predicted (LS) mean of WT + NOB	1.683						ZT 8:WT + NOB vs. ZT 20:WT + NOB	1.686	1.68	0.00665	0.1046	5	5	0.06358	15
Difference between predicted means	-0.9313						ZT 20:WT + Veh vs. ZT 20:WT + NOB	0.5035	1.68	-1.176	0.1109	4	5	10.6	15
SE of difference	0.07622
95% CI of difference	-1.094 to -0.7688
Difference between row means
Predicted (LS) mean of ZT 8	1.343
Predicted (LS) mean of ZT 20	1.092
Difference between predicted means	0.2516
SE of difference	0.07622
95% CI of difference	0.08911 to 0.4140
Interaction CI
Mean diff, A1 - B1	-0.6864
Mean diff, A2 - B2	-1.176
(A1 -B1) - (A2 - B2)	0.4898
95% CI of difference	0.1649 to 0.8148
(B1 - A1) - (B2 - A2)	-0.4898
95% CI of difference	-0.8148 to -0.1649

## Sheet: f
Time	WT + Veh					WT + NOB
ZT 8	1.09316	0.976197	0.865667	1.06498		1.84916	1.4644	1.67628	1.84132
ZT 20	0.647524	0.571763	0.621563	0.74572	0.639103	1.57645	1.69419	1.584	1.74767	1.69967
Two-way ANOVA	Ordinary						Bonferroni's multiple comparisons test	Predicted (LS) mean diff.	95.00% CI of diff.	Below threshold?	Summary	Adjusted P Value
Alpha	0.05
							ZT 8:WT + Veh vs. ZT 8:WT + NOB	-0.7078	-0.9461 to -0.4695	Yes	****	<0.0001
Source of Variation	% of total variation	P value	P value summary	Significant?			ZT 8:WT + Veh vs. ZT 20:WT + Veh	0.3549	0.1288 to 0.5809	Yes	**	0.0016
Interaction	2.675	0.0105	*	Yes			ZT 8:WT + Veh vs. ZT 20:WT + NOB	-0.6604	-0.8865 to -0.4343	Yes	****	<0.0001
Row Factor	4.578	0.0017	**	Yes			ZT 8:WT + NOB vs. ZT 20:WT + Veh	1.063	0.8366 to 1.289	Yes	****	<0.0001
Column Factor	83.99	<0.0001	****	Yes			ZT 8:WT + NOB vs. ZT 20:WT + NOB	0.04739	-0.1787 to 0.2735	No	ns	>0.9999
							ZT 20:WT + Veh vs. ZT 20:WT + NOB	-1.015	-1.228 to -0.8021	Yes	****	<0.0001
ANOVA table	SS (Type III)	DF	MS	F (DFn, DFd)	P value
Interaction	0.105	1	0.105	F (1, 14) = 8.710	P=0.0105
Row Factor	0.1798	1	0.1798	F (1, 14) = 14.91	P=0.0017		Test details	Predicted (LS) mean 1	Predicted (LS) mean 2	Predicted (LS) mean diff.	SE of diff.	N1	N2	t	DF
Column Factor	3.299	1	3.299	F (1, 14) = 273.5	P<0.0001
Residual	0.1688	14	0.01206				ZT 8:WT + Veh vs. ZT 8:WT + NOB	1	1.708	-0.7078	0.07765	4	4	9.115	14
							ZT 8:WT + Veh vs. ZT 20:WT + Veh	1	0.6451	0.3549	0.07367	4	5	4.817	14
Difference between column means							ZT 8:WT + Veh vs. ZT 20:WT + NOB	1	1.66	-0.6604	0.07367	4	5	8.964	14
Predicted (LS) mean of WT + Veh	0.8226						ZT 8:WT + NOB vs. ZT 20:WT + Veh	1.708	0.6451	1.063	0.07367	4	5	14.42	14
Predicted (LS) mean of WT + NOB	1.684						ZT 8:WT + NOB vs. ZT 20:WT + NOB	1.708	1.66	0.04739	0.07367	4	5	0.6433	14
Difference between predicted means	-0.8615						ZT 20:WT + Veh vs. ZT 20:WT + NOB	0.6451	1.66	-1.015	0.06946	5	5	14.62	14
SE of difference	0.05209
95% CI of difference	-0.9733 to -0.7498
Difference between row means
Predicted (LS) mean of ZT 8	1.354
Predicted (LS) mean of ZT 20	1.153
Difference between predicted means	0.2011
SE of difference	0.05209
95% CI of difference	0.08940 to 0.3129
Interaction CI
Mean diff, A1 - B1	-0.7078
Mean diff, A2 - B2	-1.015
(A1 -B1) - (A2 - B2)	0.3075
95% CI of difference	0.08402 to 0.5309
(B1 - A1) - (B2 - A2)	-0.3075
95% CI of difference	-0.5309 to -0.08402

## Sheet: h
Time	WT + Veh							WT + NOB
ZT8	62.9636	55.3339	55.2325	67.0427	48.7815	60.6737	55.4438	54.2781	62.613	53.6961	49.596	62.6432	43.2166	56.3996
ZT20	44.9538	42.1912	62.1951	51.3773	49.8442	61.5799	63.6405	57.6931	56.8637	51.1956	55.2544	54.3023	59.1595	46.9218
Two-way ANOVA	Ordinary						Bonferroni's multiple comparisons test	Mean Diff.	95.00% CI of diff.	Below threshold?	Summary	Adjusted P Value
Alpha	0.05
							ZT 8:WT + Veh vs. ZT 8:WT + NOB	3.29	-7.001 to 13.58	No	ns	>0.9999
Source of Variation	% of total variation	P value	P value summary	Significant?			ZT 8:WT + Veh vs. ZT 20:WT + Veh	4.241	-6.050 to 14.53	No	ns	>0.9999
Interaction	2.547	0.4269	ns	No			ZT 8:WT + Veh vs. ZT 20:WT + NOB	3.44	-6.851 to 13.73	No	ns	>0.9999
Row Factor	2.935	0.3942	ns	No			ZT 8:WT + NOB vs. ZT 20:WT + Veh	0.9515	-9.340 to 11.24	No	ns	>0.9999
Column Factor	0.9424	0.6274	ns	No			ZT 8:WT + NOB vs. ZT 20:WT + NOB	0.1503	-10.14 to 10.44	No	ns	>0.9999
							ZT 20:WT + Veh vs. ZT 20:WT + NOB	-0.8012	-11.09 to 9.490	No	ns	>0.9999
ANOVA table	SS	DF	MS	F (DFn, DFd)	P value
Interaction	29.29	1	29.29	F (1, 24) = 0.6532	P=0.4269
Row Factor	33.75	1	33.75	F (1, 24) = 0.7527	P=0.3942		Test details	Mean 1	Mean 2	Mean Diff.	SE of diff.	N1	N2	t	DF
Column Factor	10.84	1	10.84	F (1, 24) = 0.2417	P=0.6274
Residual	1076	24	44.84				ZT 8:WT + Veh vs. ZT 8:WT + NOB	57.92	54.63	3.29	3.579	7	7	0.9191	24
							ZT 8:WT + Veh vs. ZT 20:WT + Veh	57.92	53.68	4.241	3.579	7	7	1.185	24
Difference between column means							ZT 8:WT + Veh vs. ZT 20:WT + NOB	57.92	54.48	3.44	3.579	7	7	0.9611	24
Mean of WT + Veh	55.8						ZT 8:WT + NOB vs. ZT 20:WT + Veh	54.63	53.68	0.9515	3.579	7	7	0.2658	24
Mean of WT + NOB	54.56						ZT 8:WT + NOB vs. ZT 20:WT + NOB	54.63	54.48	0.1503	3.579	7	7	0.042	24
Difference between means	1.244						ZT 20:WT + Veh vs. ZT 20:WT + NOB	53.68	54.48	-0.8012	3.579	7	7	0.2238	24
SE of difference	2.531
95% CI of difference	-3.979 to 6.468
Difference between row means
Mean of ZT 8	56.28
Mean of ZT 20	54.08
Difference between means	2.196
SE of difference	2.531
95% CI of difference	-3.028 to 7.420
Interaction CI
Mean diff, A1 - B1	3.29
Mean diff, A2 - B2	-0.8012
(A1 -B1) - (A2 - B2)	4.091
95% CI of difference	-6.356 to 14.54
(B1 - A1) - (B2 - A2)	-4.091
95% CI of difference	-14.54 to 6.356

## Sheet: i
Time	WT + Veh							WT + NOB
ZT8	28.2614	20.0608	33.7905	17.0509	18.9484	18.6799	24.8345	11.9581	16.6644	12.3237	9.6297	9.4703	17.7511	17.1233
ZT20	32.2966	40.9969	41.8105	34.8688	43.7806	49.0425	32.9013	33.6746	26.6353	23.1364	34.201	20.5624	20.8821	21.1743
Two-way ANOVA	Ordinary						Bonferroni's multiple comparisons test	Mean Diff.	95.00% CI of diff.	Below threshold?	Summary	Adjusted P Value
Alpha	0.05
							ZT 8:WT + Veh vs. ZT 8:WT + NOB	9.529	0.9394 to 18.12	Yes	*	0.0236
Source of Variation	% of total variation	P value	P value summary	Significant?			ZT 8:WT + Veh vs. ZT 20:WT + Veh	-16.3	-24.89 to -7.706	Yes	****	<0.0001
Interaction	0.939	0.3411	ns	No			ZT 8:WT + Veh vs. ZT 20:WT + NOB	-2.663	-11.25 to 5.927	No	ns	>0.9999
Row Factor	45.25	<0.0001	****	Yes			ZT 8:WT + NOB vs. ZT 20:WT + Veh	-25.83	-34.42 to -17.24	Yes	****	<0.0001
Column Factor	29.92	<0.0001	****	Yes			ZT 8:WT + NOB vs. ZT 20:WT + NOB	-12.19	-20.78 to -3.602	Yes	**	0.0026
							ZT 20:WT + Veh vs. ZT 20:WT + NOB	13.63	5.043 to 22.22	Yes	***	0.0008
ANOVA table	SS	DF	MS	F (DFn, DFd)	P value
Interaction	29.47	1	29.47	F (1, 24) = 0.9432	P=0.3411
Row Factor	1420	1	1420	F (1, 24) = 45.46	P<0.0001		Test details	Mean 1	Mean 2	Mean Diff.	SE of diff.	N1	N2	t	DF
Column Factor	938.9	1	938.9	F (1, 24) = 30.05	P<0.0001
Residual	749.8	24	31.24				ZT 8:WT + Veh vs. ZT 8:WT + NOB	23.09	13.56	9.529	2.988	7	7	3.19	24
							ZT 8:WT + Veh vs. ZT 20:WT + Veh	23.09	39.39	-16.3	2.988	7	7	5.454	24
Difference between column means							ZT 8:WT + Veh vs. ZT 20:WT + NOB	23.09	25.75	-2.663	2.988	7	7	0.8913	24
Mean of WT + Veh	31.24						ZT 8:WT + NOB vs. ZT 20:WT + Veh	13.56	39.39	-25.83	2.988	7	7	8.644	24
Mean of WT + NOB	19.66						ZT 8:WT + NOB vs. ZT 20:WT + NOB	13.56	25.75	-12.19	2.988	7	7	4.081	24
Difference between means	11.58						ZT 20:WT + Veh vs. ZT 20:WT + NOB	39.39	25.75	13.63	2.988	7	7	4.563	24
SE of difference	2.113
95% CI of difference	7.221 to 15.94
Difference between row means
Mean of ZT 8	18.32
Mean of ZT 20	32.57
Difference between means	-14.24
SE of difference	2.113
95% CI of difference	-18.60 to -9.884
Interaction CI
Mean diff, A1 - B1	9.529
Mean diff, A2 - B2	13.63
(A1 -B1) - (A2 - B2)	-4.104
95% CI of difference	-12.82 to 4.617
(B1 - A1) - (B2 - A2)	4.104
95% CI of difference	-4.617 to 12.82

## Sheet: j
Time	WT + Veh							WT + NOB
ZT8	52.7	84.2	71.1	50.1	58	59.2	56.8	26.835	13.47	7.92	21.57	25.47	10.65	35.25
ZT20	209.7	163.3	177.7	98	121.75	80.95	140.6	18.615	15.45	13.29	46.5	14.31	9.51	36.3
Two-way ANOVA	Ordinary						Bonferroni's multiple comparisons test	Mean Diff.	95.00% CI of diff.	Below threshold?	Summary	Adjusted P Value
Alpha	0.05
							ZT 8:WT + Veh vs. ZT 8:WT + NOB	41.56	3.171 to 79.95	Yes	*	0.0285
Source of Variation	% of total variation	P value	P value summary	Significant?			ZT 8:WT + Veh vs. ZT 20:WT + Veh	-79.99	-118.4 to -41.59	Yes	****	<0.0001
Interaction	12.89	0.0004	***	Yes			ZT 8:WT + Veh vs. ZT 20:WT + NOB	39.73	1.341 to 78.12	Yes	*	0.0395
Row Factor	14.13	0.0002	***	Yes			ZT 8:WT + NOB vs. ZT 20:WT + Veh	-121.5	-159.9 to -83.16	Yes	****	<0.0001
Column Factor	54.91	<0.0001	****	Yes			ZT 8:WT + NOB vs. ZT 20:WT + NOB	-1.83	-40.22 to 36.56	No	ns	>0.9999
							ZT 20:WT + Veh vs. ZT 20:WT + NOB	119.7	81.33 to 158.1	Yes	****	<0.0001
ANOVA table	SS	DF	MS	F (DFn, DFd)	P value
Interaction	10690	1	10690	F (1, 24) = 17.13	P=0.0004
Row Factor	11714	1	11714	F (1, 24) = 18.77	P=0.0002		Test details	Mean 1	Mean 2	Mean Diff.	SE of diff.	N1	N2	t	DF
Column Factor	45520	1	45520	F (1, 24) = 72.94	P<0.0001
Residual	14978	24	624.1				ZT 8:WT + Veh vs. ZT 8:WT + NOB	61.73	20.17	41.56	13.35	7	7	3.113	24
							ZT 8:WT + Veh vs. ZT 20:WT + Veh	61.73	141.7	-79.99	13.35	7	7	5.99	24
Difference between column means							ZT 8:WT + Veh vs. ZT 20:WT + NOB	61.73	22	39.73	13.35	7	7	2.975	24
Mean of WT + Veh	101.7						ZT 8:WT + NOB vs. ZT 20:WT + Veh	20.17	141.7	-121.5	13.35	7	7	9.103	24
Mean of WT + NOB	21.08						ZT 8:WT + NOB vs. ZT 20:WT + NOB	20.17	22	-1.83	13.35	7	7	0.137	24
Difference between means	80.64						ZT 20:WT + Veh vs. ZT 20:WT + NOB	141.7	22	119.7	13.35	7	7	8.966	24
SE of difference	9.442
95% CI of difference	61.15 to 100.1
Difference between row means
Mean of ZT 8	40.95
Mean of ZT 20	81.86
Difference between means	-40.91
SE of difference	9.442
95% CI of difference	-60.40 to -21.42
Interaction CI
Mean diff, A1 - B1	41.56
Mean diff, A2 - B2	119.7
(A1 -B1) - (A2 - B2)	-78.16
95% CI of difference	-117.1 to -39.18
(B1 - A1) - (B2 - A2)	78.16
95% CI of difference	39.18 to 117.1

## Sheet: k
EF																	FS																	GLS
Time	WT + Veh							WT + NOB									Time	WT + Veh							WT + NOB									Time	WT + Veh							WT + NOB
ZT8	33.36	36.297	34.144	42.281	34.625	45.515	32.798	56.139	49.66	41.848	42.583	46.671	40.361	48.989			ZT8	11.403	13.317	14.706	13.834	15.253	15.679	19.534	26.606	25.093	18.834	23.421	18.124	14.874	24.485			ZT8	-10.815	-9.421	-10.985	-7.993	-8.156	-12.51	-12.522	-21.891	-18.389	-14.695	-15.264	-15.817	-13.813	-17.384
ZT20	10.593	13.551	19.327	21.557	16.806	27.63	24.029	50.135	40.266	35.764	44.119	42.463	38.961	43.04			ZT20	6.129	7.451	10.588	10.249	5.379	12.497	8.782	22.578	18.233	16.337	16.023	23.701	18.803	22.016			ZT20	-1.366	-1.033	-4.493	-4.264	-1.132	-9.146	-8.909	-9.235	-18.975	-14.041	-16.352	-12.184	-12.872	-13.176
Two-way ANOVA	Ordinary						Bonferroni's multiple comparisons test	Mean Diff.	95.00% CI of diff.	Below threshold?	Summary	Adjusted P Value					Two-way ANOVA	Ordinary						Bonferroni's multiple comparisons test	Mean Diff.	95.00% CI of diff.	Below threshold?	Summary	Adjusted P Value					Two-way ANOVA	Ordinary						Bonferroni's multiple comparisons test	Mean Diff.	95.00% CI of diff.	Below threshold?	Summary	Adjusted P Value
Alpha	0.05																Alpha	0.05																Alpha	0.05
							ZT 8:WT + Veh vs. ZT 8:WT + NOB	-9.604	-17.69 to -1.522	Yes	*	0.0136												ZT 8:WT + Veh vs. ZT 8:WT + NOB	-6.816	-11.77 to -1.866	Yes	**	0.0035												ZT 8:WT + Veh vs. ZT 8:WT + NOB	6.407	1.984 to 10.83	Yes	**	0.0021
Source of Variation	% of total variation	P value	P value summary	Significant?			ZT 8:WT + Veh vs. ZT 20:WT + Veh	17.93	9.850 to 26.02	Yes	****	<0.0001					Source of Variation	% of total variation	P value	P value summary	Significant?			ZT 8:WT + Veh vs. ZT 20:WT + Veh	6.093	1.143 to 11.04	Yes	*	0.01					Source of Variation	% of total variation	P value	P value summary	Significant?			ZT 8:WT + Veh vs. ZT 20:WT + Veh	-6.008	-10.43 to -1.585	Yes	**	0.004
Interaction	8.477	0.0025	**	Yes			ZT 8:WT + Veh vs. ZT 20:WT + NOB	-5.104	-13.19 to 2.979	No	ns	0.4917					Interaction	3.16	0.1028	ns	No			ZT 8:WT + Veh vs. ZT 20:WT + NOB	-4.852	-9.802 to 0.09744	No	ns	0.0571					Interaction	2.097	0.1682	ns	No			ZT 8:WT + Veh vs. ZT 20:WT + NOB	3.49	-0.9326 to 7.913	No	ns	0.1953
Row Factor	23.64	<0.0001	****	Yes			ZT 8:WT + NOB vs. ZT 20:WT + Veh	27.54	19.45 to 35.62	Yes	****	<0.0001					Row Factor	12.03	0.0029	**	Yes			ZT 8:WT + NOB vs. ZT 20:WT + Veh	12.91	7.959 to 17.86	Yes	****	<0.0001					Row Factor	17.48	0.0004	***	Yes			ZT 8:WT + NOB vs. ZT 20:WT + Veh	-12.42	-16.84 to -7.993	Yes	****	<0.0001
Column Factor	50.06	<0.0001	****	Yes			ZT 8:WT + NOB vs. ZT 20:WT + NOB	4.5	-3.582 to 12.58	No	ns	0.735					Column Factor	58.45	<0.0001	****	Yes			ZT 8:WT + NOB vs. ZT 20:WT + NOB	1.964	-2.986 to 6.913	No	ns	>0.9999					Column Factor	55.51	<0.0001	****	Yes			ZT 8:WT + NOB vs. ZT 20:WT + NOB	-2.917	-7.340 to 1.506	No	ns	0.4203
							ZT 20:WT + Veh vs. ZT 20:WT + NOB	-23.04	-31.12 to -14.95	Yes	****	<0.0001												ZT 20:WT + Veh vs. ZT 20:WT + NOB	-10.95	-15.89 to -5.996	Yes	****	<0.0001												ZT 20:WT + Veh vs. ZT 20:WT + NOB	9.499	5.076 to 13.92	Yes	****	<0.0001
ANOVA table	SS	DF	MS	F (DFn, DFd)	P value												ANOVA table	SS	DF	MS	F (DFn, DFd)	P value												ANOVA table	SS	DF	MS	F (DFn, DFd)	P value
Interaction	315.7	1	315.7	F (1, 24) = 11.41	P=0.0025												Interaction	29.84	1	29.84	F (1, 24) = 2.877	P=0.1028												Interaction	16.73	1	16.73	F (1, 24) = 2.019	P=0.1682
Row Factor	880.7	1	880.7	F (1, 24) = 31.84	P<0.0001		Test details	Mean 1	Mean 2	Mean Diff.	SE of diff.	N1	N2	t	DF		Row Factor	113.6	1	113.6	F (1, 24) = 10.95	P=0.0029		Test details	Mean 1	Mean 2	Mean Diff.	SE of diff.	N1	N2	t	DF		Row Factor	139.4	1	139.4	F (1, 24) = 16.83	P=0.0004		Test details	Mean 1	Mean 2	Mean Diff.	SE of diff.	N1	N2	t	DF
Column Factor	1864	1	1864	F (1, 24) = 67.40	P<0.0001												Column Factor	552	1	552	F (1, 24) = 53.22	P<0.0001												Column Factor	442.8	1	442.8	F (1, 24) = 53.45	P<0.0001
Residual	663.9	24	27.66				ZT 8:WT + Veh vs. ZT 8:WT + NOB	37	46.61	-9.604	2.811	7	7	3.416	24		Residual	248.9	24	10.37				ZT 8:WT + Veh vs. ZT 8:WT + NOB	14.82	21.63	-6.816	1.722	7	7	3.959	24		Residual	198.8	24	8.283				ZT 8:WT + Veh vs. ZT 8:WT + NOB	-10.34	-16.75	6.407	1.538	7	7	4.165	24
							ZT 8:WT + Veh vs. ZT 20:WT + Veh	37	19.07	17.93	2.811	7	7	6.379	24									ZT 8:WT + Veh vs. ZT 20:WT + Veh	14.82	8.725	6.093	1.722	7	7	3.539	24									ZT 8:WT + Veh vs. ZT 20:WT + Veh	-10.34	-4.335	-6.008	1.538	7	7	3.906	24
Difference between column means							ZT 8:WT + Veh vs. ZT 20:WT + NOB	37	42.11	-5.104	2.811	7	7	1.816	24		Difference between column means							ZT 8:WT + Veh vs. ZT 20:WT + NOB	14.82	19.67	-4.852	1.722	7	7	2.818	24		Difference between column means							ZT 8:WT + Veh vs. ZT 20:WT + NOB	-10.34	-13.83	3.49	1.538	7	7	2.269	24
Mean of WT + Veh	28.04						ZT 8:WT + NOB vs. ZT 20:WT + Veh	46.61	19.07	27.54	2.811	7	7	9.795	24		Mean of WT + Veh	11.77						ZT 8:WT + NOB vs. ZT 20:WT + Veh	21.63	8.725	12.91	1.722	7	7	7.498	24		Mean of WT + Veh	-7.339						ZT 8:WT + NOB vs. ZT 20:WT + Veh	-16.75	-4.335	-12.42	1.538	7	7	8.071	24
Mean of WT + NOB	44.36						ZT 8:WT + NOB vs. ZT 20:WT + NOB	46.61	42.11	4.5	2.811	7	7	1.601	24		Mean of WT + NOB	20.65						ZT 8:WT + NOB vs. ZT 20:WT + NOB	21.63	19.67	1.964	1.722	7	7	1.141	24		Mean of WT + NOB	-15.29						ZT 8:WT + NOB vs. ZT 20:WT + NOB	-16.75	-13.83	-2.917	1.538	7	7	1.896	24
Difference between means	-16.32						ZT 20:WT + Veh vs. ZT 20:WT + NOB	19.07	42.11	-23.04	2.811	7	7	8.194	24		Difference between means	-8.881						ZT 20:WT + Veh vs. ZT 20:WT + NOB	8.725	19.67	-10.95	1.722	7	7	6.358	24		Difference between means	7.953						ZT 20:WT + Veh vs. ZT 20:WT + NOB	-4.335	-13.83	9.499	1.538	7	7	6.175	24
SE of difference	1.988																SE of difference	1.217																SE of difference	1.088
95% CI of difference	-20.42 to -12.22																95% CI of difference	-11.39 to -6.368																95% CI of difference	5.708 to 10.20
Difference between row means																	Difference between row means																	Difference between row means
Mean of ZT 8	41.81																Mean of ZT 8	18.23																Mean of ZT 8	-13.55
Mean of ZT 20	30.59																Mean of ZT 20	14.2																Mean of ZT 20	-9.084
Difference between means	11.22																Difference between means	4.028																Difference between means	-4.463
SE of difference	1.988																SE of difference	1.217																SE of difference	1.088
95% CI of difference	7.114 to 15.32																95% CI of difference	1.516 to 6.541																95% CI of difference	-6.708 to -2.218
Interaction CI																	Interaction CI																	Interaction CI
Mean diff, A1 - B1	-9.604																Mean diff, A1 - B1	-6.816																Mean diff, A1 - B1	6.407
Mean diff, A2 - B2	-23.04																Mean diff, A2 - B2	-10.95																Mean diff, A2 - B2	9.499
(A1 -B1) - (A2 - B2)	13.43																(A1 -B1) - (A2 - B2)	4.129																(A1 -B1) - (A2 - B2)	-3.092
95% CI of difference	5.226 to 21.64																95% CI of difference	-0.8955 to 9.154																95% CI of difference	-7.582 to 1.399
(B1 - A1) - (B2 - A2)	-13.43																(B1 - A1) - (B2 - A2)	-4.129																(B1 - A1) - (B2 - A2)	3.092
95% CI of difference	-21.64 to -5.226																95% CI of difference	-9.154 to 0.8955																95% CI of difference	-1.399 to 7.582

## Sheet: n
Time	Veh + WT					NOB+ WT
ZT8	4.4778	4.73474	6.28308	4.10108	3.47618	1.16999	1.86681	1.53116	1.95942	1.91665
ZT20	13.051	12.1715	14.4285	10.6626	9.58977	3.44229	1.09277	3.00913	3.57835	5.71144
Two-way ANOVA	Ordinary						Bonferroni's multiple comparisons test	Mean Diff.	95.00% CI of diff.	Below threshold?	Summary	Adjusted P Value
Alpha	0.05
							ZT 8:Veh + WT vs. ZT 8:NOB+ WT	2.926	0.3074 to 5.544	Yes	*	0.0238
Source of Variation	% of total variation	P value	P value summary	Significant?			ZT 8:Veh + WT vs. ZT 20:Veh + WT	-7.366	-9.984 to -4.748	Yes	****	<0.0001
Interaction	11.91	0.0003	***	Yes			ZT 8:Veh + WT vs. ZT 20:NOB+ WT	1.248	-1.371 to 3.866	No	ns	>0.9999
Row Factor	30.12	<0.0001	****	Yes			ZT 8:NOB+ WT vs. ZT 20:Veh + WT	-10.29	-12.91 to -7.673	Yes	****	<0.0001
Column Factor	49.04	<0.0001	****	Yes			ZT 8:NOB+ WT vs. ZT 20:NOB+ WT	-1.678	-4.296 to 0.9404	No	ns	0.4309
							ZT 20:Veh + WT vs. ZT 20:NOB+ WT	8.614	5.996 to 11.23	Yes	****	<0.0001
ANOVA table	SS	DF	MS	F (DFn, DFd)	P value
Interaction	40.44	1	40.44	F (1, 16) = 21.35	P=0.0003
Row Factor	102.2	1	102.2	F (1, 16) = 53.99	P<0.0001		Test details	Mean 1	Mean 2	Mean Diff.	SE of diff.	N1	N2	t	DF
Column Factor	166.5	1	166.5	F (1, 16) = 87.89	P<0.0001
Residual	30.3	16	1.894				ZT 8:Veh + WT vs. ZT 8:NOB+ WT	4.615	1.689	2.926	0.8704	5	5	3.362	16
							ZT 8:Veh + WT vs. ZT 20:Veh + WT	4.615	11.98	-7.366	0.8704	5	5	8.463	16
Difference between column means							ZT 8:Veh + WT vs. ZT 20:NOB+ WT	4.615	3.367	1.248	0.8704	5	5	1.434	16
Mean of Veh + WT	8.298						ZT 8:NOB+ WT vs. ZT 20:Veh + WT	1.689	11.98	-10.29	0.8704	5	5	11.82	16
Mean of NOB+ WT	2.528						ZT 8:NOB+ WT vs. ZT 20:NOB+ WT	1.689	3.367	-1.678	0.8704	5	5	1.928	16
Difference between means	5.77						ZT 20:Veh + WT vs. ZT 20:NOB+ WT	11.98	3.367	8.614	0.8704	5	5	9.897	16
SE of difference	0.6154
95% CI of difference	4.465 to 7.075
Difference between row means
Mean of ZT 8	3.152
Mean of ZT 20	7.674
Difference between means	-4.522
SE of difference	0.6154
95% CI of difference	-5.827 to -3.217
Interaction CI
Mean diff, A1 - B1	2.926
Mean diff, A2 - B2	8.614
(A1 -B1) - (A2 - B2)	-5.688
95% CI of difference	-8.297 to -3.079
(B1 - A1) - (B2 - A2)	5.688
95% CI of difference	3.079 to 8.297
