# Supplementary material for: BMAL1–HIF2A heterodimer modulates circadian variations of myocardial injury
Source: Nature. 2025 Apr 23;641(8064):1017–28. doi: 10.1038/s41586-025-08898-z (PMC12095075; doi:10.1038/s41586-025-08898-z)
Supplement: Supplementary file 14 — Source Data Extended Data Fig. 6 [file 41586_2025_8898_MOESM14_ESM.xlsx]

## Sheet: b
HIF2A										HIF1A
Time	WT + Veh			WT + vada						Time	WT + Veh			WT + vada
ZT8	0.817234	1.32589	0.856876	2.47145	1.93309	1.92969				ZT8	1.01404	1.10209	0.883873	0.999019	0.806526	0.589976
ZT20	0.600422	0.502782	0.462312	0.652621	0.586883	0.710189				ZT20	0.411434	0.500425	0.682513	0.753435	0.795596	1.11245
Two-way ANOVA	Ordinary									Two-way ANOVA	Ordinary
Alpha	0.05									Alpha	0.05
Source of Variation	% of total variation	P value	P value summary	Significant?						Source of Variation	% of total variation	P value	P value summary	Significant?
Interaction	14.3	0.0042	**	Yes						Interaction	40.01	0.0202	*	Yes
Row Factor	55.64	<0.0001	****	Yes						Row Factor	18.6	0.0843	ns	No
Column Factor	22.72	0.0011	**	Yes						Column Factor	3.065	0.4469	ns	No
ANOVA table	SS	DF	MS	F (DFn, DFd)	P value					ANOVA table	SS	DF	MS	F (DFn, DFd)	P value
Interaction	0.7252	1	0.7252	F (1, 8) = 15.59	P=0.0042					Interaction	0.2329	1	0.2329	F (1, 8) = 8.351	P=0.0202
Row Factor	2.822	1	2.822	F (1, 8) = 60.64	P<0.0001					Row Factor	0.1082	1	0.1082	F (1, 8) = 3.882	P=0.0843
Column Factor	1.152	1	1.152	F (1, 8) = 24.76	P=0.0011					Column Factor	0.01784	1	0.01784	F (1, 8) = 0.6397	P=0.4469
Residual	0.3722	8	0.04653							Residual	0.2231	8	0.02788
Difference between column means										Difference between column means
Mean of WT + Veh	0.7609									Mean of WT + Veh	0.7657
Mean of WT + vada	1.381									Mean of WT + vada	0.8428
Difference between means	-0.6197									Difference between means	-0.07711
SE of difference	0.1245									SE of difference	0.09641
95% CI of difference	-0.9069 to -0.3325									95% CI of difference	-0.2994 to 0.1452
Difference between row means										Difference between row means
Mean of ZT 8	1.556									Mean of ZT 8	0.8993
Mean of ZT 20	0.5859									Mean of ZT 20	0.7093
Difference between means	0.9698									Difference between means	0.1899
SE of difference	0.1245									SE of difference	0.09641
95% CI of difference	0.6826 to 1.257									95% CI of difference	-0.03237 to 0.4123
Bonferroni's multiple comparisons test	Mean Diff.	95.00% CI of diff.	Below threshold?	Summary	Adjusted P Value					Bonferroni's multiple comparisons test	Mean Diff.	95.00% CI of diff.	Below threshold?	Summary	Adjusted P Value
ZT 8:WT + Veh vs. ZT 8:WT + vada	-1.111	-1.724 to -0.4987	Yes	**	0.0014					ZT 8:WT + Veh vs. ZT 8:WT + vada	0.2015	-0.2728 to 0.6758	No	ns	>0.9999
ZT 8:WT + Veh vs. ZT 20:WT + Veh	0.4782	-0.1346 to 1.091	No	ns	0.1587					ZT 8:WT + Veh vs. ZT 20:WT + Veh	0.4685	-0.005775 to 0.9429	No	ns	0.0532
ZT 8:WT + Veh vs. ZT 20:WT + vada	0.3501	-0.2626 to 0.9628	No	ns	0.4923					ZT 8:WT + Veh vs. ZT 20:WT + vada	0.1128	-0.3615 to 0.5872	No	ns	>0.9999
ZT 8:WT + vada vs. ZT 20:WT + Veh	1.59	0.9769 to 2.202	Yes	***	0.0001					ZT 8:WT + vada vs. ZT 20:WT + Veh	0.267	-0.2073 to 0.7414	No	ns	0.515
ZT 8:WT + vada vs. ZT 20:WT + vada	1.462	0.8488 to 2.074	Yes	***	0.0002					ZT 8:WT + vada vs. ZT 20:WT + vada	-0.08865	-0.5630 to 0.3857	No	ns	>0.9999
ZT 20:WT + Veh vs. ZT 20:WT + vada	-0.1281	-0.7408 to 0.4847	No	ns	>0.9999					ZT 20:WT + Veh vs. ZT 20:WT + vada	-0.3557	-0.8300 to 0.1186	No	ns	0.1871
Test details	Mean 1	Mean 2	Mean Diff.	SE of diff.	N1	N2	t	DF		Test details	Mean 1	Mean 2	Mean Diff.	SE of diff.	N1	N2	t	DF
ZT 8:WT + Veh vs. ZT 8:WT + vada	1	2.111	-1.111	0.1761	3	3	6.31	8		ZT 8:WT + Veh vs. ZT 8:WT + vada	1	0.7985	0.2015	0.1363	3	3	1.478	8
ZT 8:WT + Veh vs. ZT 20:WT + Veh	1	0.5218	0.4782	0.1761	3	3	2.715	8		ZT 8:WT + Veh vs. ZT 20:WT + Veh	1	0.5315	0.4685	0.1363	3	3	3.437	8
ZT 8:WT + Veh vs. ZT 20:WT + vada	1	0.6499	0.3501	0.1761	3	3	1.988	8		ZT 8:WT + Veh vs. ZT 20:WT + vada	1	0.8872	0.1128	0.1363	3	3	0.8276	8
ZT 8:WT + vada vs. ZT 20:WT + Veh	2.111	0.5218	1.59	0.1761	3	3	9.025	8		ZT 8:WT + vada vs. ZT 20:WT + Veh	0.7985	0.5315	0.267	0.1363	3	3	1.959	8
ZT 8:WT + vada vs. ZT 20:WT + vada	2.111	0.6499	1.462	0.1761	3	3	8.298	8		ZT 8:WT + vada vs. ZT 20:WT + vada	0.7985	0.8872	-0.08865	0.1363	3	3	0.6502	8
ZT 20:WT + Veh vs. ZT 20:WT + vada	0.5218	0.6499	-0.1281	0.1761	3	3	0.7271	8		ZT 20:WT + Veh vs. ZT 20:WT + vada	0.5315	0.8872	-0.3557	0.1363	3	3	2.609	8

## Sheet: d
Time	WT + Veh				WT + vada
ZT 8	0.930726	0.606371	0.99488	1.46802	2.45476	2.8194	2.17292
ZT 20	0.471193	0.554513	0.754821	0.549976	1.02721	1.01729	0.631091
Two-way ANOVA	Ordinary						Bonferroni's multiple comparisons test	Predicted (LS) mean diff.	95.00% CI of diff.	Below threshold?	Summary	Adjusted P Value
Alpha	0.05
							ZT 8:WT + Veh vs. ZT 8:WT + vada	-1.482	-2.161 to -0.8039	Yes	***	0.0002
Source of Variation	% of total variation	P value	P value summary	Significant?			ZT 8:WT + Veh vs. ZT 20:WT + Veh	0.4174	-0.2108 to 1.046	No	ns	0.3269
Interaction	15.46	0.0025	**	Yes			ZT 8:WT + Veh vs. ZT 20:WT + vada	0.1081	-0.5703 to 0.7866	No	ns	>0.9999
Row Factor	45.3	<0.0001	****	Yes			ZT 8:WT + vada vs. ZT 20:WT + Veh	1.9	1.221 to 2.578	Yes	****	<0.0001
Column Factor	36.06	0.0001	***	Yes			ZT 8:WT + vada vs. ZT 20:WT + vada	1.59	0.8652 to 2.316	Yes	***	0.0002
							ZT 20:WT + Veh vs. ZT 20:WT + vada	-0.3092	-0.9877 to 0.3692	No	ns	0.997
ANOVA table	SS (Type III)	DF	MS	F (DFn, DFd)	P value
Interaction	1.18	1	1.18	F (1, 10) = 16.05	P=0.0025
Row Factor	3.456	1	3.456	F (1, 10) = 47.02	P<0.0001		Test details	Predicted (LS) mean 1	Predicted (LS) mean 2	Predicted (LS) mean diff.	SE of diff.	N1	N2	t	DF
Column Factor	2.751	1	2.751	F (1, 10) = 37.44	P=0.0001
Residual	0.7349	10	0.07349				ZT 8:WT + Veh vs. ZT 8:WT + vada	1	2.482	-1.482	0.207	4	3	7.159	10
							ZT 8:WT + Veh vs. ZT 20:WT + Veh	1	0.5826	0.4174	0.1917	4	4	2.177	10
Difference between column means							ZT 8:WT + Veh vs. ZT 20:WT + vada	1	0.8919	0.1081	0.207	4	3	0.5223	10
Predicted (LS) mean of WT + Veh	0.7913						ZT 8:WT + vada vs. ZT 20:WT + Veh	2.482	0.5826	1.9	0.207	3	4	9.175	10
Predicted (LS) mean of WT + vada	1.687						ZT 8:WT + vada vs. ZT 20:WT + vada	2.482	0.8919	1.59	0.2213	3	3	7.186	10
Difference between predicted means	-0.8958						ZT 20:WT + Veh vs. ZT 20:WT + vada	0.5826	0.8919	-0.3092	0.207	4	3	1.494	10
SE of difference	0.1464
95% CI of difference	-1.222 to -0.5696
Difference between row means
Predicted (LS) mean of ZT 8	1.741
Predicted (LS) mean of ZT 20	0.7372
Difference between predicted means	1.004
SE of difference	0.1464
95% CI of difference	0.6777 to 1.330
Interaction CI
Mean diff, A1 - B1	-1.482
Mean diff, A2 - B2	-0.3092
(A1 -B1) - (A2 - B2)	-1.173
95% CI of difference	-1.826 to -0.5207
(B1 - A1) - (B2 - A2)	1.173
95% CI of difference	0.5207 to 1.826

## Sheet: f
Time	WT + Veh								WT + Vada
ZT 8	41.2958	53.6685	47.799	56.405	42.1824	55.45	54.9906	66.4799	63.7106	51.8633	39.6178	45.9656	41.4106	56.4367	60.0899
ZT 20	61.4008	44.511	58.6194	46.2916	42.1386	43.7552	53.083	57.231	63.5602	60.0338	53.4935	48.5919	60.1098	57.0686	62.0478
Two-way ANOVA	Ordinary						Bonferroni's multiple comparisons test	Predicted (LS) mean diff.	95.00% CI of diff.	Below threshold?	Summary	Adjusted P Value
Alpha	0.05
							ZT 8:WT + Veh vs. ZT 8:WT + Vada	0.9847	-10.50 to 12.47	No	ns	>0.9999
Source of Variation	% of total variation	P value	P value summary	Significant?			ZT 8:WT + Veh vs. ZT 20:WT + Veh	1.405	-9.694 to 12.50	No	ns	>0.9999
Interaction	6.568	0.1742	ns	No			ZT 8:WT + Veh vs. ZT 20:WT + Vada	-5.56	-17.05 to 5.929	No	ns	>0.9999
Row Factor	2.745	0.3747	ns	No			ZT 8:WT + Vada vs. ZT 20:WT + Veh	0.4204	-11.07 to 11.91	No	ns	>0.9999
Column Factor	3.717	0.3029	ns	No			ZT 8:WT + Vada vs. ZT 20:WT + Vada	-6.544	-18.41 to 5.321	No	ns	0.7642
							ZT 20:WT + Veh vs. ZT 20:WT + Vada	-6.965	-18.45 to 4.524	No	ns	0.5718
ANOVA table	SS (Type III)	DF	MS	F (DFn, DFd)	P value
Interaction	118	1	118	F (1, 26) = 1.952	P=0.1742
Row Factor	49.3	1	49.3	F (1, 26) = 0.8158	P=0.3747		Test details	Predicted (LS) mean 1	Predicted (LS) mean 2	Predicted (LS) mean diff.	SE of diff.	N1	N2	t	DF
Column Factor	66.75	1	66.75	F (1, 26) = 1.105	P=0.3029
Residual	1571	26	60.44				ZT 8:WT + Veh vs. ZT 8:WT + Vada	52.28	51.3	0.9847	4.023	8	7	0.2447	26
							ZT 8:WT + Veh vs. ZT 20:WT + Veh	52.28	50.88	1.405	3.887	8	8	0.3615	26
Difference between column means							ZT 8:WT + Veh vs. ZT 20:WT + Vada	52.28	57.84	-5.56	4.023	8	7	1.382	26
Predicted (LS) mean of WT + Veh	51.58						ZT 8:WT + Vada vs. ZT 20:WT + Veh	51.3	50.88	0.4204	4.023	7	8	0.1045	26
Predicted (LS) mean of WT + Vada	54.57						ZT 8:WT + Vada vs. ZT 20:WT + Vada	51.3	57.84	-6.544	4.155	7	7	1.575	26
Difference between predicted means	-2.99						ZT 20:WT + Veh vs. ZT 20:WT + Vada	50.88	57.84	-6.965	4.023	8	7	1.731	26
SE of difference	2.845
95% CI of difference	-8.838 to 2.858
Difference between row means
Predicted (LS) mean of ZT 8	51.79
Predicted (LS) mean of ZT 20	54.36
Difference between predicted means	-2.57
SE of difference	2.845
95% CI of difference	-8.418 to 3.278
Interaction CI
Mean diff, A1 - B1	0.9847
Mean diff, A2 - B2	-6.965
(A1 -B1) - (A2 - B2)	7.95
95% CI of difference	-3.747 to 19.65
(B1 - A1) - (B2 - A2)	-7.95
95% CI of difference	-19.65 to 3.747

## Sheet: g
Time	WT + Veh								WT + Vada
ZT 8	28.0318	22.1385	17.1209	22.9481	29.4895	24.2903	34.0786	31.5248	9.47197	10.3327	7.48233	14.0025	11.833	10.9474	14.0737
ZT 20	46.8282	55.8126	38.5186	41.2969	44.7091	42.7066	46.9901	34.8701	41.2375	26.8712	33.6885	34.9751	49.3317	48.4353	46.3165
Two-way ANOVA	Ordinary						Bonferroni's multiple comparisons test	Predicted (LS) mean diff.	95.00% CI of diff.	Below threshold?	Summary	Adjusted P Value
Alpha	0.05
							ZT 8:WT + Veh vs. ZT 8:WT + Vada	15.04	6.021 to 24.06	Yes	***	0.0004
Source of Variation	% of total variation	P value	P value summary	Significant?			ZT 8:WT + Veh vs. ZT 20:WT + Veh	-17.76	-26.48 to -9.051	Yes	****	<0.0001
Interaction	4.012	0.0188	*	Yes			ZT 8:WT + Veh vs. ZT 20:WT + Vada	-13.92	-22.94 to -4.901	Yes	***	0.001
Row Factor	69.88	<0.0001	****	Yes			ZT 8:WT + Vada vs. ZT 20:WT + Veh	-32.8	-41.82 to -23.78	Yes	****	<0.0001
Column Factor	11.42	0.0003	***	Yes			ZT 8:WT + Vada vs. ZT 20:WT + Vada	-28.96	-38.27 to -19.64	Yes	****	<0.0001
							ZT 20:WT + Veh vs. ZT 20:WT + Vada	3.844	-5.174 to 12.86	No	ns	>0.9999
ANOVA table	SS (Type III)	DF	MS	F (DFn, DFd)	P value
Interaction	234	1	234	F (1, 26) = 6.282	P=0.0188
Row Factor	4075	1	4075	F (1, 26) = 109.4	P<0.0001		Test details	Predicted (LS) mean 1	Predicted (LS) mean 2	Predicted (LS) mean diff.	SE of diff.	N1	N2	t	DF
Column Factor	665.6	1	665.6	F (1, 26) = 17.87	P=0.0003
Residual	968.2	26	37.24				ZT 8:WT + Veh vs. ZT 8:WT + Vada	26.2	11.16	15.04	3.158	8	7	4.762	26
							ZT 8:WT + Veh vs. ZT 20:WT + Veh	26.2	43.97	-17.76	3.051	8	8	5.822	26
Difference between column means							ZT 8:WT + Veh vs. ZT 20:WT + Vada	26.2	40.12	-13.92	3.158	8	7	4.407	26
Predicted (LS) mean of WT + Veh	35.08						ZT 8:WT + Vada vs. ZT 20:WT + Veh	11.16	43.97	-32.8	3.158	7	8	10.39	26
Predicted (LS) mean of WT + Vada	25.64						ZT 8:WT + Vada vs. ZT 20:WT + Vada	11.16	40.12	-28.96	3.262	7	7	8.878	26
Difference between predicted means	9.442						ZT 20:WT + Veh vs. ZT 20:WT + Vada	43.97	40.12	3.844	3.158	8	7	1.217	26
SE of difference	2.233
95% CI of difference	4.851 to 14.03
Difference between row means
Predicted (LS) mean of ZT 8	18.68
Predicted (LS) mean of ZT 20	42.04
Difference between predicted means	-23.36
SE of difference	2.233
95% CI of difference	-27.95 to -18.77
Interaction CI
Mean diff, A1 - B1	15.04
Mean diff, A2 - B2	3.844
(A1 -B1) - (A2 - B2)	11.2
95% CI of difference	2.014 to 20.38
(B1 - A1) - (B2 - A2)	-11.2
95% CI of difference	-20.38 to -2.014

## Sheet: h
EF																		FS
Time	WT + Veh							WT + Vada										Time	WT + Veh							WT + Vada
ZT 8	34.247	31.036	24.357	38.407	30.243	25.164	34.863	48.786	39.028	42.657	43.262	43.043	43.073	42.085	41.877			ZT 8	17.549	15.624	12.401	16.552	11.226	11.705	12.977	22.913	21.125	17.756	21.007	22.118	18.227	17.555	20.68
ZT 20	16.929	27.71	14.1	25.868	21.605	24.675	14.792	30.926	26.312	24.87	30.105	19.047	21.948	14.018				ZT 20	6.961	11.977	7.816	11.59	9.782	10.756	5.446	12.016	11.495	10.066	11.168	5.564	7.332	5.023
Two-way ANOVA	Ordinary						Bonferroni's multiple comparisons test	Predicted (LS) mean diff.	95.00% CI of diff.	Below threshold?	Summary	Adjusted P Value						Two-way ANOVA	Ordinary						Bonferroni's multiple comparisons test	Predicted (LS) mean diff.	95.00% CI of diff.	Below threshold?	Summary	Adjusted P Value
Alpha	0.05																	Alpha	0.05
							ZT 8:veh vs. ZT 8:vada	-11.79	-19.14 to -4.434	Yes	***	0.0006													ZT 8:veh vs. ZT 8:vada	-6.168	-9.880 to -2.456	Yes	***	0.0004
Source of Variation	% of total variation	P value	P value summary	Significant?			ZT 8:veh vs. ZT 20:veh	10.38	2.781 to 17.97	Yes	**	0.0037						Source of Variation	% of total variation	P value	P value summary	Significant?			ZT 8:veh vs. ZT 20:veh	4.815	0.9813 to 8.649	Yes	**	0.0083
Interaction	4.854	0.0264	*	Yes			ZT 8:veh vs. ZT 20:vada	7.299	-0.2971 to 14.89	No	ns	0.0651						Interaction	9.399	0.0021	**	Yes			ZT 8:veh vs. ZT 20:vada	5.053	1.219 to 8.887	Yes	**	0.0053
Row Factor	55.54	<0.0001	****	Yes			ZT 8:vada vs. ZT 20:veh	22.17	14.81 to 29.52	Yes	****	<0.0001						Row Factor	58.9	<0.0001	****	Yes			ZT 8:vada vs. ZT 20:veh	10.98	7.271 to 14.69	Yes	****	<0.0001
Column Factor	14.14	0.0005	***	Yes			ZT 8:vada vs. ZT 20:vada	19.09	11.73 to 26.44	Yes	****	<0.0001						Column Factor	8.055	0.0039	**	Yes			ZT 8:vada vs. ZT 20:vada	11.22	7.509 to 14.93	Yes	****	<0.0001
							ZT 20:veh vs. ZT 20:vada	-3.078	-10.67 to 4.518	No	ns	>0.9999													ZT 20:veh vs. ZT 20:vada	0.2377	-3.596 to 4.072	No	ns	>0.9999
ANOVA table	SS (Type III)	DF	MS	F (DFn, DFd)	P value													ANOVA table	SS (Type III)	DF	MS	F (DFn, DFd)	P value
Interaction	137	1	137	F (1, 25) = 5.570	P=0.0264													Interaction	74.12	1	74.12	F (1, 25) = 11.83	P=0.0021
Row Factor	1568	1	1568	F (1, 25) = 63.74	P<0.0001		Test details	Predicted (LS) mean 1	Predicted (LS) mean 2	Predicted (LS) mean diff.	SE of diff.	N1	N2	t	DF			Row Factor	464.5	1	464.5	F (1, 25) = 74.11	P<0.0001		Test details	Predicted (LS) mean 1	Predicted (LS) mean 2	Predicted (LS) mean diff.	SE of diff.	N1	N2	t	DF
Column Factor	399.2	1	399.2	F (1, 25) = 16.23	P=0.0005													Column Factor	63.52	1	63.52	F (1, 25) = 10.14	P=0.0039
Residual	615.1	25	24.6				ZT 8:veh vs. ZT 8:vada	31.19	42.98	-11.79	2.567	7	8	4.592	25			Residual	156.7	25	6.268				ZT 8:veh vs. ZT 8:vada	14	20.17	-6.168	1.296	7	8	4.76	25
							ZT 8:veh vs. ZT 20:veh	31.19	20.81	10.38	2.651	7	7	3.914	25										ZT 8:veh vs. ZT 20:veh	14	9.19	4.815	1.338	7	7	3.598	25
Difference between column means							ZT 8:veh vs. ZT 20:vada	31.19	23.89	7.299	2.651	7	7	2.753	25			Difference between column means							ZT 8:veh vs. ZT 20:vada	14	8.952	5.053	1.338	7	7	3.776	25
Predicted (LS) mean of veh	26						ZT 8:vada vs. ZT 20:veh	42.98	20.81	22.17	2.567	8	7	8.634	25			Predicted (LS) mean of veh	11.6						ZT 8:vada vs. ZT 20:veh	20.17	9.19	10.98	1.296	8	7	8.476	25
Predicted (LS) mean of vada	33.43						ZT 8:vada vs. ZT 20:vada	42.98	23.89	19.09	2.567	8	7	7.435	25			Predicted (LS) mean of vada	14.56						ZT 8:vada vs. ZT 20:vada	20.17	8.952	11.22	1.296	8	7	8.66	25
Difference between predicted means	-7.433						ZT 20:veh vs. ZT 20:vada	20.81	23.89	-3.078	2.651	7	7	1.161	25			Difference between predicted means	-2.965						ZT 20:veh vs. ZT 20:vada	9.19	8.952	0.2377	1.338	7	7	0.1776	25
SE of difference	1.845																	SE of difference	0.9313
95% CI of difference	-11.23 to -3.633																	95% CI of difference	-4.883 to -1.047
Difference between row means																		Difference between row means
Predicted (LS) mean of ZT 8	37.08																	Predicted (LS) mean of ZT 8	17.09
Predicted (LS) mean of ZT 20	22.35																	Predicted (LS) mean of ZT 20	9.071
Difference between predicted means	14.73																	Difference between predicted means	8.018
SE of difference	1.845																	SE of difference	0.9313
95% CI of difference	10.93 to 18.53																	95% CI of difference	6.100 to 9.936
Interaction CI																		Interaction CI
Mean diff, A1 - B1	-11.79																	Mean diff, A1 - B1	-6.168
Mean diff, A2 - B2	-3.078																	Mean diff, A2 - B2	0.2377
(A1 -B1) - (A2 - B2)	-8.71																	(A1 -B1) - (A2 - B2)	-6.405
95% CI of difference	-16.31 to -1.109																	95% CI of difference	-10.24 to -2.569
(B1 - A1) - (B2 - A2)	8.71																	(B1 - A1) - (B2 - A2)	6.405
95% CI of difference	1.109 to 16.31																	95% CI of difference	2.569 to 10.24
GLS
Time	WT + Veh							WT + Vada
ZT 8	-11.068	-9.55	-11.693	-11.442	-9.87	-8.536	-11.258	-19.131	-12.149	-15.886	-16.911	-16.517	-17.395	-17.227	-17.493
ZT 20	-7.047	-6.83	-3.224	-4.554	-5.127	-6.658	-2.754	-8.746	-6.157	-5.912	-7.21	-3.245	-6.1	-6.225
Two-way ANOVA	Ordinary						Bonferroni's multiple comparisons test	Predicted (LS) mean diff.	95.00% CI of diff.	Below threshold?	Summary	Adjusted P Value
Alpha	0.05
							ZT 8:veh vs. ZT 8:vada	6.1	3.587 to 8.614	Yes	****	<0.0001
Source of Variation	% of total variation	P value	P value summary	Significant?			ZT 8:veh vs. ZT 20:veh	-5.318	-7.913 to -2.722	Yes	****	<0.0001
Interaction	6.726	0.0005	***	Yes			ZT 8:veh vs. ZT 20:vada	-4.26	-6.856 to -1.664	Yes	***	0.0005
Row Factor	65.01	<0.0001	****	Yes			ZT 8:vada vs. ZT 20:veh	-11.42	-13.93 to -8.905	Yes	****	<0.0001
Column Factor	13.55	<0.0001	****	Yes			ZT 8:vada vs. ZT 20:vada	-10.36	-12.87 to -7.847	Yes	****	<0.0001
							ZT 20:veh vs. ZT 20:vada	1.057	-1.539 to 3.653	No	ns	>0.9999
ANOVA table	SS (Type III)	DF	MS	F (DFn, DFd)	P value
Interaction	45.94	1	45.94	F (1, 25) = 15.99	P=0.0005
Row Factor	444	1	444	F (1, 25) = 154.5	P<0.0001		Test details	Predicted (LS) mean 1	Predicted (LS) mean 2	Predicted (LS) mean diff.	SE of diff.	N1	N2	t	DF
Column Factor	92.55	1	92.55	F (1, 25) = 32.21	P<0.0001
Residual	71.84	25	2.874				ZT 8:veh vs. ZT 8:vada	-10.49	-16.59	6.1	0.8773	7	8	6.954	25
							ZT 8:veh vs. ZT 20:veh	-10.49	-5.171	-5.318	0.9061	7	7	5.869	25
Difference between column means							ZT 8:veh vs. ZT 20:vada	-10.49	-6.228	-4.26	0.9061	7	7	4.702	25
Predicted (LS) mean of veh	-7.829						ZT 8:vada vs. ZT 20:veh	-16.59	-5.171	-11.42	0.8773	8	7	13.01	25
Predicted (LS) mean of vada	-11.41						ZT 8:vada vs. ZT 20:vada	-16.59	-6.228	-10.36	0.8773	8	7	11.81	25
Difference between predicted means	3.579						ZT 20:veh vs. ZT 20:vada	-5.171	-6.228	1.057	0.9061	7	7	1.167	25
SE of difference	0.6306
95% CI of difference	2.280 to 4.878
Difference between row means
Predicted (LS) mean of ZT 8	-13.54
Predicted (LS) mean of ZT 20	-5.699
Difference between predicted means	-7.839
SE of difference	0.6306
95% CI of difference	-9.138 to -6.540
Interaction CI
Mean diff, A1 - B1	6.1
Mean diff, A2 - B2	1.057
(A1 -B1) - (A2 - B2)	5.043
95% CI of difference	2.446 to 7.641
(B1 - A1) - (B2 - A2)	-5.043
95% CI of difference	-7.641 to -2.446

## Sheet: i
ESV
Time	WT + Veh							WT + Vada
ZT 8	48.774	52.007	56.293	49.605	54.045	57.354	62.773	24.265	32.971	34.11	26.733	35.317	27.15	32.721	36.841
ZT 20	111.021	66.408	79.414	60.438	87.089	73.803	91.381	59.224	60.821	50.703	53.291	90.001	71.385	97.218
Two-way ANOVA	Ordinary						Bonferroni's multiple comparisons test	Predicted (LS) mean diff.	95.00% CI of diff.	Below threshold?	Summary	Adjusted P Value
Alpha	0.05
							ZT 8:veh vs. ZT 8:vada	23.14	4.360 to 41.93	Yes	**	0.0098
Source of Variation	% of total variation	P value	P value summary	Significant?			ZT 8:veh vs. ZT 20:veh	-26.96	-46.36 to -7.558	Yes	**	0.0031
Interaction	1.436	0.2658	ns	No			ZT 8:veh vs. ZT 20:vada	-14.54	-33.94 to 4.858	No	ns	0.2499
Row Factor	52.13	<0.0001	****	Yes			ZT 8:vada vs. ZT 20:veh	-50.1	-68.89 to -31.32	Yes	****	<0.0001
Column Factor	15.77	0.0009	***	Yes			ZT 8:vada vs. ZT 20:vada	-37.69	-56.47 to -18.90	Yes	****	<0.0001
							ZT 20:veh vs. ZT 20:vada	12.42	-6.984 to 31.82	No	ns	0.4719
ANOVA table	SS (Type III)	DF	MS	F (DFn, DFd)	P value
Interaction	207.9	1	207.9	F (1, 25) = 1.295	P=0.2658
Row Factor	7549	1	7549	F (1, 25) = 47.04	P<0.0001		Test details	Predicted (LS) mean 1	Predicted (LS) mean 2	Predicted (LS) mean diff.	SE of diff.	N1	N2	t	DF
Column Factor	2284	1	2284	F (1, 25) = 14.23	P=0.0009
Residual	4012	25	160.5				ZT 8:veh vs. ZT 8:vada	54.41	31.26	23.14	6.557	7	8	3.53	25
							ZT 8:veh vs. ZT 20:veh	54.41	81.36	-26.96	6.772	7	7	3.981	25
Difference between column means							ZT 8:veh vs. ZT 20:vada	54.41	68.95	-14.54	6.772	7	7	2.147	25
Predicted (LS) mean of veh	67.89						ZT 8:vada vs. ZT 20:veh	31.26	81.36	-50.1	6.557	8	7	7.641	25
Predicted (LS) mean of vada	50.11						ZT 8:vada vs. ZT 20:vada	31.26	68.95	-37.69	6.557	8	7	5.748	25
Difference between predicted means	17.78						ZT 20:veh vs. ZT 20:vada	81.36	68.95	12.42	6.772	7	7	1.834	25
SE of difference	4.713
95% CI of difference	8.074 to 27.49
Difference between row means
Predicted (LS) mean of ZT 8	42.84
Predicted (LS) mean of ZT 20	75.16
Difference between predicted means	-32.32
SE of difference	4.713
95% CI of difference	-42.03 to -22.62
Interaction CI
Mean diff, A1 - B1	23.14
Mean diff, A2 - B2	12.42
(A1 -B1) - (A2 - B2)	10.73
95% CI of difference	-8.684 to 30.14
(B1 - A1) - (B2 - A2)	-10.73
95% CI of difference	-30.14 to 8.684

## Sheet: j
EDLVM
Time	WT + Veh							WT + Vada
ZT 8	41.944	43.167	40.802	41.069	45.231	43.05	41.55	33.203	34.016	32.018	36.316	31.538	37.102	37.034	32.865
ZT 20	64.628	57.557	66.133	62.179	66.111	55.084	74.402	59.871	50.039	57.47	53.015	65.053	52.892	63.906
Two-way ANOVA	Ordinary						Bonferroni's multiple comparisons test	Predicted (LS) mean diff.	95.00% CI of diff.	Below threshold?	Summary	Adjusted P Value
Alpha	0.05
							ZT 8:veh vs. ZT 8:vada	8.14	1.563 to 14.72	Yes	**	0.0094
Source of Variation	% of total variation	P value	P value summary	Significant?			ZT 8:veh vs. ZT 20:veh	-21.33	-28.12 to -14.53	Yes	****	<0.0001
Interaction	0.1397	0.5748	ns	No			ZT 8:veh vs. ZT 20:vada	-15.06	-21.85 to -8.269	Yes	****	<0.0001
Row Factor	78.65	<0.0001	****	Yes			ZT 8:vada vs. ZT 20:veh	-29.47	-36.04 to -22.89	Yes	****	<0.0001
Column Factor	8.23	0.0002	***	Yes			ZT 8:vada vs. ZT 20:vada	-23.2	-29.78 to -16.62	Yes	****	<0.0001
							ZT 20:veh vs. ZT 20:vada	6.264	-0.5291 to 13.06	No	ns	0.0841
ANOVA table	SS (Type III)	DF	MS	F (DFn, DFd)	P value
Interaction	6.36	1	6.36	F (1, 25) = 0.3232	P=0.5748
Row Factor	3582	1	3582	F (1, 25) = 182.0	P<0.0001		Test details	Predicted (LS) mean 1	Predicted (LS) mean 2	Predicted (LS) mean diff.	SE of diff.	N1	N2	t	DF
Column Factor	374.8	1	374.8	F (1, 25) = 19.05	P=0.0002
Residual	492	25	19.68				ZT 8:veh vs. ZT 8:vada	42.4	34.26	8.14	2.296	7	8	3.546	25
							ZT 8:veh vs. ZT 20:veh	42.4	63.73	-21.33	2.371	7	7	8.994	25
Difference between column means							ZT 8:veh vs. ZT 20:vada	42.4	57.46	-15.06	2.371	7	7	6.352	25
Predicted (LS) mean of veh	53.06						ZT 8:vada vs. ZT 20:veh	34.26	63.73	-29.47	2.296	8	7	12.83	25
Predicted (LS) mean of vada	45.86						ZT 8:vada vs. ZT 20:vada	34.26	57.46	-23.2	2.296	8	7	10.11	25
Difference between predicted means	7.202						ZT 20:veh vs. ZT 20:vada	63.73	57.46	6.264	2.371	7	7	2.642	25
SE of difference	1.65
95% CI of difference	3.803 to 10.60
Difference between row means
Predicted (LS) mean of ZT 8	38.33
Predicted (LS) mean of ZT 20	60.6
Difference between predicted means	-22.26
SE of difference	1.65
95% CI of difference	-25.66 to -18.87
Interaction CI
Mean diff, A1 - B1	8.14
Mean diff, A2 - B2	6.264
(A1 -B1) - (A2 - B2)	1.876
95% CI of difference	-4.921 to 8.674
(B1 - A1) - (B2 - A2)	-1.876
95% CI of difference	-8.674 to 4.921

## Sheet: l
Ant. Mid																		Post. Apex
Time	WT + Veh							WT + Vada										Time	WT + Veh							WT + Vada
ZT 8	-6.7016	-7.8962	-8.3866	-8.736	-12.2224	-8.5218	-6.3874	-18.704	-12.4953	-15.3032	-15.6791	-14.011	-17.576	-17.7092	-18.039			ZT 8	-6.4955	-8.3356	-10.337	-8.9437	-8.2836	-8.2512	-10.2385	-16.6317	-7.5988	-14.4107	-15.5265	-12.8946	-14.1439	-15.9526	-10.1686
ZT 20	-2.6913	-4.0666	0.0001	-2.3484	-1.2523	-5.3646	-0.9237	-6.0858	-6.4316	-3.1825	-6.0807	-3.0596	-3.6887	-4.0581				ZT 20	-4.4376	-6.8458	-2.1073	-4.8492	-3.5862	-5.7003	-2.1331	-8.775	-5.9497	-4.5563	-5.0056	-2.834	-2.8678	-0.1031
Two-way ANOVA	Ordinary						Bonferroni's multiple comparisons test	Predicted (LS) mean diff.	95.00% CI of diff.	Below threshold?	Summary	Adjusted P Value						Two-way ANOVA	Ordinary						Bonferroni's multiple comparisons test	Predicted (LS) mean diff.	95.00% CI of diff.	Below threshold?	Summary	Adjusted P Value
Alpha	0.05																	Alpha	0.05
							ZT 8:veh vs. ZT 8:vada	7.782	4.977 to 10.59	Yes	****	<0.0001													ZT 8:veh vs. ZT 8:vada	4.718	1.187 to 8.249	Yes	**	0.0046
Source of Variation	% of total variation	P value	P value summary	Significant?			ZT 8:veh vs. ZT 20:veh	-6.029	-8.927 to -3.132	Yes	****	<0.0001						Source of Variation	% of total variation	P value	P value summary	Significant?			ZT 8:veh vs. ZT 20:veh	-4.461	-8.107 to -0.8144	Yes	*	0.0105
Interaction	5.914	0.0006	***	Yes			ZT 8:veh vs. ZT 20:vada	-3.752	-6.649 to -0.8549	Yes	**	0.0062						Interaction	6.82	0.0145	*	Yes			ZT 8:veh vs. ZT 20:vada	-4.399	-8.046 to -0.7527	Yes	*	0.0118
Row Factor	60.2	<0.0001	****	Yes			ZT 8:vada vs. ZT 20:veh	-13.81	-16.62 to -11.01	Yes	****	<0.0001						Row Factor	57.99	<0.0001	****	Yes			ZT 8:vada vs. ZT 20:veh	-9.179	-12.71 to -5.648	Yes	****	<0.0001
Column Factor	19.75	<0.0001	****	Yes			ZT 8:vada vs. ZT 20:vada	-11.53	-14.34 to -8.729	Yes	****	<0.0001						Column Factor	7.187	0.0123	*	Yes			ZT 8:vada vs. ZT 20:vada	-9.117	-12.65 to -5.586	Yes	****	<0.0001
							ZT 20:veh vs. ZT 20:vada	2.277	-0.6201 to 5.174	No	ns	0.2002													ZT 20:veh vs. ZT 20:vada	0.06171	-3.585 to 3.708	No	ns	>0.9999
ANOVA table	SS (Type III)	DF	MS	F (DFn, DFd)	P value													ANOVA table	SS (Type III)	DF	MS	F (DFn, DFd)	P value
Interaction	54.74	1	54.74	F (1, 25) = 15.29	P=0.0006													Interaction	39.17	1	39.17	F (1, 25) = 6.908	P=0.0145
Row Factor	557.3	1	557.3	F (1, 25) = 155.7	P<0.0001		Test details	Predicted (LS) mean 1	Predicted (LS) mean 2	Predicted (LS) mean diff.	SE of diff.	N1	N2	t	DF			Row Factor	333	1	333	F (1, 25) = 58.74	P<0.0001		Test details	Predicted (LS) mean 1	Predicted (LS) mean 2	Predicted (LS) mean diff.	SE of diff.	N1	N2	t	DF
Column Factor	182.8	1	182.8	F (1, 25) = 51.07	P<0.0001													Column Factor	41.27	1	41.27	F (1, 25) = 7.279	P=0.0123
Residual	89.49	25	3.58				ZT 8:veh vs. ZT 8:vada	-8.407	-16.19	7.782	0.9792	7	8	7.948	25			Residual	141.8	25	5.67				ZT 8:veh vs. ZT 8:vada	-8.698	-13.42	4.718	1.232	7	8	3.828	25
							ZT 8:veh vs. ZT 20:veh	-8.407	-2.378	-6.029	1.011	7	7	5.962	25										ZT 8:veh vs. ZT 20:veh	-8.698	-4.237	-4.461	1.273	7	7	3.505	25
Difference between column means							ZT 8:veh vs. ZT 20:vada	-8.407	-4.655	-3.752	1.011	7	7	3.71	25			Difference between column means							ZT 8:veh vs. ZT 20:vada	-8.698	-4.299	-4.399	1.273	7	7	3.456	25
Predicted (LS) mean of veh	-5.393						ZT 8:vada vs. ZT 20:veh	-16.19	-2.378	-13.81	0.9792	8	7	14.11	25			Predicted (LS) mean of veh	-6.467						ZT 8:vada vs. ZT 20:veh	-13.42	-4.237	-9.179	1.232	8	7	7.448	25
Predicted (LS) mean of vada	-10.42						ZT 8:vada vs. ZT 20:vada	-16.19	-4.655	-11.53	0.9792	8	7	11.78	25			Predicted (LS) mean of vada	-8.857						ZT 8:vada vs. ZT 20:vada	-13.42	-4.299	-9.117	1.232	8	7	7.398	25
Difference between predicted means	5.03						ZT 20:veh vs. ZT 20:vada	-2.378	-4.655	2.277	1.011	7	7	2.252	25			Difference between predicted means	2.39						ZT 20:veh vs. ZT 20:vada	-4.237	-4.299	0.06171	1.273	7	7	0.04849	25
SE of difference	0.7038																	SE of difference	0.8858
95% CI of difference	3.580 to 6.479																	95% CI of difference	0.5655 to 4.214
Difference between row means																		Difference between row means
Predicted (LS) mean of ZT 8	-12.3																	Predicted (LS) mean of ZT 8	-11.06
Predicted (LS) mean of ZT 20	-3.517																	Predicted (LS) mean of ZT 20	-4.268
Difference between predicted means	-8.782																	Difference between predicted means	-6.789
SE of difference	0.7038																	SE of difference	0.8858
95% CI of difference	-10.23 to -7.332																	95% CI of difference	-8.613 to -4.965
Interaction CI																		Interaction CI
Mean diff, A1 - B1	7.782																	Mean diff, A1 - B1	4.718
Mean diff, A2 - B2	2.277																	Mean diff, A2 - B2	0.06171
(A1 -B1) - (A2 - B2)	5.505																	(A1 -B1) - (A2 - B2)	4.656
95% CI of difference	2.606 to 8.404																	95% CI of difference	1.008 to 8.305
(B1 - A1) - (B2 - A2)	-5.505																	(B1 - A1) - (B2 - A2)	-4.656
95% CI of difference	-8.404 to -2.606																	95% CI of difference	-8.305 to -1.008
Post. Mid
Time	WT + Veh							WT + Vada
ZT 8	-14.2385	-11.3061	-12.7829	-14.3647	-11.7937	-12.0776	-14.0267	-21.3122	-10.8198	-20.2741	-16.1972	-17.1873	-18.2528	-19.2855	-19.103
ZT 20	-9.6357	-9.1758	-8.6771	-6.0113	-5.4619	-7.804	-4.9394	-11.4127	-6.7961	-9.5345	-14.9974	-5.2007	-8.6795	-5.8104
Two-way ANOVA	Ordinary						Bonferroni's multiple comparisons test	Predicted (LS) mean diff.	95.00% CI of diff.	Below threshold?	Summary	Adjusted P Value
Alpha	0.05
							ZT 8:veh vs. ZT 8:vada	4.863	0.9154 to 8.810	Yes	**	0.0098
Source of Variation	% of total variation	P value	P value summary	Significant?			ZT 8:veh vs. ZT 20:veh	-5.555	-9.632 to -1.478	Yes	**	0.0038
Interaction	2.998	0.1051	ns	No			ZT 8:veh vs. ZT 20:vada	-4.023	-8.099 to 0.05384	No	ns	0.0547
Row Factor	56.37	<0.0001	****	Yes			ZT 8:vada vs. ZT 20:veh	-10.42	-14.36 to -6.470	Yes	****	<0.0001
Column Factor	11.05	0.0035	**	Yes			ZT 8:vada vs. ZT 20:vada	-8.885	-12.83 to -4.938	Yes	****	<0.0001
							ZT 20:veh vs. ZT 20:vada	1.532	-2.544 to 5.609	No	ns	>0.9999
ANOVA table	SS (Type III)	DF	MS	F (DFn, DFd)	P value
Interaction	20.03	1	20.03	F (1, 25) = 2.827	P=0.1051
Row Factor	376.7	1	376.7	F (1, 25) = 53.15	P<0.0001		Test details	Predicted (LS) mean 1	Predicted (LS) mean 2	Predicted (LS) mean diff.	SE of diff.	N1	N2	t	DF
Column Factor	73.87	1	73.87	F (1, 25) = 10.42	P=0.0035
Residual	177.2	25	7.087				ZT 8:veh vs. ZT 8:vada	-12.94	-17.8	4.863	1.378	7	8	3.529	25
							ZT 8:veh vs. ZT 20:veh	-12.94	-7.386	-5.555	1.423	7	7	3.904	25
Difference between column means							ZT 8:veh vs. ZT 20:vada	-12.94	-8.919	-4.023	1.423	7	7	2.827	25
Predicted (LS) mean of veh	-10.16						ZT 8:vada vs. ZT 20:veh	-17.8	-7.386	-10.42	1.378	8	7	7.561	25
Predicted (LS) mean of vada	-13.36						ZT 8:vada vs. ZT 20:vada	-17.8	-8.919	-8.885	1.378	8	7	6.449	25
Difference between predicted means	3.197						ZT 20:veh vs. ZT 20:vada	-7.386	-8.919	1.532	1.423	7	7	1.077	25
SE of difference	0.9903
95% CI of difference	1.158 to 5.237
Difference between row means
Predicted (LS) mean of ZT 8	-15.37
Predicted (LS) mean of ZT 20	-8.153
Difference between predicted means	-7.22
SE of difference	0.9903
95% CI of difference	-9.260 to -5.181
Interaction CI
Mean diff, A1 - B1	4.863
Mean diff, A2 - B2	1.532
(A1 -B1) - (A2 - B2)	3.33
95% CI of difference	-0.7490 to 7.409
(B1 - A1) - (B2 - A2)	-3.33
95% CI of difference	-7.409 to 0.7490

## Sheet: n
Intra-ventricular delay
Time	WT + Veh							WT + Vada
ZT 8	33	24	27	37	33	34	42	15	16	19	8	9	15	17	17
ZT 20	63	39	56	50	62	63	66	38	30	36	28	63	58	56
Two-way ANOVA	Ordinary						Bonferroni's multiple comparisons test	Predicted (LS) mean diff.	95.00% CI of diff.	Below threshold?	Summary	Adjusted P Value
Alpha	0.05
							ZT 8:veh vs. ZT 8:vada	18.36	4.678 to 32.04	Yes	**	0.0044
Source of Variation	% of total variation	P value	P value summary	Significant?			ZT 8:veh vs. ZT 20:veh	-24.14	-38.27 to -10.02	Yes	***	0.0003
Interaction	0.5787	0.4305	ns	No			ZT 8:veh vs. ZT 20:vada	-11.29	-25.41 to 2.842	No	ns	0.1849
Row Factor	55.34	<0.0001	****	Yes			ZT 8:vada vs. ZT 20:veh	-42.5	-56.18 to -28.82	Yes	****	<0.0001
Column Factor	18.64	0.0001	***	Yes			ZT 8:vada vs. ZT 20:vada	-29.64	-43.32 to -15.96	Yes	****	<0.0001
							ZT 20:veh vs. ZT 20:vada	12.86	-1.270 to 26.98	No	ns	0.091
ANOVA table	SS (Type III)	DF	MS	F (DFn, DFd)	P value
Interaction	54.65	1	54.65	F (1, 25) = 0.6421	P=0.4305
Row Factor	5226	1	5226	F (1, 25) = 61.40	P<0.0001		Test details	Predicted (LS) mean 1	Predicted (LS) mean 2	Predicted (LS) mean diff.	SE of diff.	N1	N2	t	DF
Column Factor	1760	1	1760	F (1, 25) = 20.68	P=0.0001
Residual	2128	25	85.11				ZT 8:veh vs. ZT 8:vada	32.86	14.5	18.36	4.775	7	8	3.845	25
							ZT 8:veh vs. ZT 20:veh	32.86	57	-24.14	4.931	7	7	4.896	25
Difference between column means							ZT 8:veh vs. ZT 20:vada	32.86	44.14	-11.29	4.931	7	7	2.289	25
Predicted (LS) mean of veh	44.93						ZT 8:vada vs. ZT 20:veh	14.5	57	-42.5	4.775	8	7	8.901	25
Predicted (LS) mean of vada	29.32						ZT 8:vada vs. ZT 20:vada	14.5	44.14	-29.64	4.775	8	7	6.208	25
Difference between predicted means	15.61						ZT 20:veh vs. ZT 20:vada	57	44.14	12.86	4.931	7	7	2.607	25
SE of difference	3.432
95% CI of difference	8.539 to 22.68
Difference between row means
Predicted (LS) mean of ZT 8	23.68
Predicted (LS) mean of ZT 20	50.57
Difference between predicted means	-26.89
SE of difference	3.432
95% CI of difference	-33.96 to -19.82
Interaction CI
Mean diff, A1 - B1	18.36
Mean diff, A2 - B2	12.86
(A1 -B1) - (A2 - B2)	5.5
95% CI of difference	-8.637 to 19.64
(B1 - A1) - (B2 - A2)	-5.5
95% CI of difference	-19.64 to 8.637

## Sheet: p
BMAL1 input					HIF2A (input)					BMAL1 (IP)
ZT 8	ZT 20				ZT 8	ZT 20				ZT 8	ZT 20
1.0936	0.35584				1.10418	0.227028				1.14892	0.108574
1.11435	0.704092				0.895255	0.315516				0.918374	0.063975
0.792052	0.392758				1.00056	0.278532				0.932702	0.156876
	ZT 8	ZT 20				ZT 8	ZT 20				ZT 8	ZT 20
Test for normal distribution					Test for normal distribution					Test for normal distribution
Shapiro-Wilk test					Shapiro-Wilk test					Shapiro-Wilk test
W	0.7981	0.8285			W	1	0.9911			W	0.7964	0.9995
P value	0.1099	0.1846			P value	0.9911	0.8196			P value	0.106	0.9561
Passed normality test (alpha=0.05)?	Yes	Yes			Passed normality test (alpha=0.05)?	Yes	Yes			Passed normality test (alpha=0.05)?	Yes	Yes
P value summary	ns	ns			P value summary	ns	ns			P value summary	ns	ns
Column B	ZT 20				Column B	ZT 20				Column B	ZT 20
vs.	vs.				vs.	vs.				vs.	vs.
Column A	ZT 8				Column A	ZT 8				Column A	ZT 8
Unpaired t test					Unpaired t test					Unpaired t test
P value	0.0273				P value	0.0004				P value	0.0004
P value summary	*				P value summary	***				P value summary	***
Significantly different (P < 0.05)?	Yes				Significantly different (P < 0.05)?	Yes				Significantly different (P < 0.05)?	Yes
One- or two-tailed P value?	Two-tailed				One- or two-tailed P value?	Two-tailed				One- or two-tailed P value?	Two-tailed
t, df	t=3.398, df=4				t, df	t=11.08, df=4				t, df	t=11.23, df=4
How big is the difference?					How big is the difference?					How big is the difference?
Mean of column A	1				Mean of column A	1				Mean of column A	1
Mean of column B	0.4842				Mean of column B	0.2737				Mean of column B	0.1098
Difference between means (B - A) ± SEM	-0.5158 ± 0.1518				Difference between means (B - A) ± SEM	-0.7263 ± 0.06554				Difference between means (B - A) ± SEM	-0.8902 ± 0.07925
95% confidence interval	-0.9372 to -0.09429				95% confidence interval	-0.9083 to -0.5443				95% confidence interval	-1.110 to -0.6701
R squared (eta squared)	0.7427				R squared (eta squared)	0.9685				R squared (eta squared)	0.9693
F test to compare variances					F test to compare variances					F test to compare variances
F, DFn, Dfd	1.125, 2, 2				F, DFn, Dfd	5.525, 2, 2				F, DFn, Dfd	7.729, 2, 2
P value	0.9413				P value	0.3065				P value	0.2291
P value summary	ns				P value summary	ns				P value summary	ns
Significantly different (P < 0.05)?	No				Significantly different (P < 0.05)?	No				Significantly different (P < 0.05)?	No

[truncated: 1 more sheets: r]
