# Supplementary material for: BMAL1–HIF2A heterodimer modulates circadian variations of myocardial injury
Source: Nature. 2025 Apr 23;641(8064):1017–28. doi: 10.1038/s41586-025-08898-z (PMC12095075; doi:10.1038/s41586-025-08898-z)
Supplement: Supplementary file 15 — Source Data Extended Data Fig. 7 [file 41586_2025_8898_MOESM15_ESM.xlsx]

## Sheet: a
Sample	Group	HIF2A
20V_post	AM	18.9103
55V_post	AM	11.1481
144V_post	AM	97.6919
123V_post	AM	132.431
19V_post	AM	31.8097
111V_post	AM	78.8631
41V_post	AM	8.67525
115V_post	AM	100.137
62V_post	AM	58.6265
163V_post	PM	51.3029
44V_post	AM	7.50834
139V_post	AM	88.0245
79V_post	PM	103.816
133V_post	PM	86.5747
69V_post	AM	135.008
31V_post	PM	18.4841
161V_post	AM	158.658
105V_post	AM	97.4624
114V_post	PM	90.345
152V_post	AM	132.864
74V_post	AM	103.849
100V_post	AM	119.988
126V_post	PM	62.44
120V_post	PM	78.5404
156V_post	PM	125.708
145V_post	AM	132.584
108V_post	AM	101.507
56V_post	AM	141.133
151V_post	AM	106.084
164V_post	AM	96.7887
116V_post	AM	67.0495
80V_post	AM	122.517
154V_post	PM	103.588
143V_post	AM	117.478
129V_post	AM	117.797
109V_post	PM	96.7897
141V_post	PM	90.8305
99V_post	AM	163.847
112V_post	AM	52.4197
136V_post	AM	107.25
160V_post	AM	85.6636
64V_post	AM	139.168
35V_post	PM	12.9284
107V_post	AM	206.917
65V_post	AM	122.926
33V_post	AM	17.3949
51V_post	AM	165.123
118V_post	AM	88.6357
57V_post	AM	64.9062
140V_post	PM	109.667
23V_post	AM	23.1048
153V_post	AM	78.9847
157V_post	AM	166.416
52V_post	AM	8.80073
106V_post	PM	38.6941
130V_post	AM	80.0951
66V_post	AM	66.3527
162V_post	PM	128.069
98V_post	AM	144.856
92V_post	AM	143.499
34V_post	AM	8.282
150V_post	AM	88.1935
103V_post	AM	117.745
159V_post	PM	87.6721
102V_post	AM	99.008
110V_post	AM	109.547
68V_post	AM	117.027
78V_post	PM	94.6784
138V_post	AM	113.71
71V_post	AM	74.436
32V_post	AM	11.1019
50V_post	AM	73.9639
47V_post	AM	25.2984

## Sheet: b
ZT8	ZT20
4278.23	4192.52
3971.23	3959.54
4489.56	4094.5
	ZT8	ZT20
Test for normal distribution
Shapiro-Wilk test
W	0.9888	0.9917
P value	0.7972	0.8257
Passed normality test (alpha=0.05)?	Yes	Yes
P value summary	ns	ns
Column B	ZT20
vs.	vs.
Column A	ZT8
Unpaired t test
P value	0.376
P value summary	ns
Significantly different (P < 0.05)?	No
One- or two-tailed P value?	Two-tailed
t, df	t=0.9952, df=4
How big is the difference?
Mean of column A	4246
Mean of column B	4082
Difference between means (B - A) ± SEM	-164.2 ± 164.9
95% confidence interval	-622.1 to 293.8
R squared (eta squared)	0.1985
F test to compare variances
F, DFn, Dfd	4.964, 2, 2
P value	0.3353
P value summary	ns
Significantly different (P < 0.05)?	No

## Sheet: c
ZT8	ZT20			ZT8	ZT20		Column B	ZT20
1.16473	1.02101		Test for normal distribution				vs.	vs.
0.726986	0.747425		Shapiro-Wilk test				Column A	ZT8
1.18099	1.6358		W	0.7768	0.9531
			P value	0.0603	0.5832		Unpaired t test
			Passed normality test (alpha=0.05)?	Yes	Yes		P value	0.7328
			P value summary	ns	ns		P value summary	ns
							Significantly different (P < 0.05)?	No
							One- or two-tailed P value?	Two-tailed
							t, df	t=0.3661, df=4
							How big is the difference?
							Mean of column A	1.024
							Mean of column B	1.135
							Difference between means (B - A) ± SEM	0.1105 ± 0.3019
							95% confidence interval	-0.7276 to 0.9486
							R squared (eta squared)	0.03242
							F test to compare variances
							F, DFn, Dfd	3.121, 2, 2
							P value	0.4854
							P value summary	ns
							Significantly different (P < 0.05)?	No

## Sheet: d
myosin Cre+	BmalloxP/loxP myosin Cre
0.592348	0.948325
0.794912	0.882445
1.58002	0.672174
1.42363
0.944157
	myo Cre	Bmal myo Cre
Test for normal distribution
Shapiro-Wilk test
W	0.9268	0.9165
P value	0.5745	0.4401
Passed normality test (alpha=0.05)?	Yes	Yes
P value summary	ns	ns
Column B	Bmal myo Cre
vs.	vs.
Column A	myo Cre
Unpaired t test
P value	0.4011
P value summary	ns
Significantly different (P < 0.05)?	No
One- or two-tailed P value?	Two-tailed
t, df	t=0.9034, df=6
How big is the difference?
Mean of column A	1.067
Mean of column B	0.8343
Difference between means (B - A) ± SEM	-0.2327 ± 0.2576
95% confidence interval	-0.8630 to 0.3976
R squared (eta squared)	0.1197
F test to compare variances
F, DFn, Dfd	8.470, 4, 2
P value	0.2167
P value summary	ns
Significantly different (P < 0.05)?	No

## Sheet: f
myosin Cre+	BmalloxP/loxP myosin Cre
0.908373	0.136364
1.15203	0.117966
0.939595	0.068658
	0.110013
	0.0976327
	myo Cre	Bmal myo Cre
Test for normal distribution
Shapiro-Wilk test
W	0.8443	0.9785
P value	0.2254	0.9262
Passed normality test (alpha=0.05)?	Yes	Yes
P value summary	ns	ns
Column B	Bmal myo Cre
vs.	vs.
Column A	myo Cre
Unpaired t test with Welch's correction
P value	0.0063
P value summary	**
Significantly different (P < 0.05)?	Yes
One- or two-tailed P value?	Two-tailed
Welch-corrected t, df	t=11.55, df=2.087
How big is the difference?
Mean of column A	1
Mean of column B	0.1061
Difference between means (B - A) ± SEM	-0.8939 ± 0.07738
95% confidence interval	-1.214 to -0.5740
R squared (eta squared)	0.9846
F test to compare variances
F, DFn, Dfd	27.62, 2, 4
P value	0.0091
P value summary	**
Significantly different (P < 0.05)?	Yes

## Sheet: h
	WT+Veh			WT+NOB
ZT 8	0.729626	0.636947	1.63343	3.78619	5.5332	4.36024
ZT 20	1.71199	0.903593	1.1226	5.34636	3.42362	2.84961
Two-way ANOVA	Ordinary						Bonferroni's multiple comparisons test	Mean Diff.	95.00% CI of diff.	Below threshold?	Summary	Adjusted P Value
Alpha	0.05
							ZT 8:WT+Veh vs. ZT 8:WT+NOB	-3.56	-6.012 to -1.108	Yes	**	0.0059
Source of Variation	% of total variation	P value	P value summary	Significant?			ZT 8:WT+Veh vs. ZT 20:WT+Veh	-0.2461	-2.698 to 2.206	No	ns	>0.9999
Interaction	1.84	0.3768	ns	No			ZT 8:WT+Veh vs. ZT 20:WT+NOB	-2.873	-5.325 to -0.4211	Yes	*	0.0213
Row Factor	0.4105	0.6702	ns	No			ZT 8:WT+NOB vs. ZT 20:WT+Veh	3.314	0.8618 to 5.766	Yes	**	0.0092
Column Factor	80.94	0.0003	***	Yes			ZT 8:WT+NOB vs. ZT 20:WT+NOB	0.6867	-1.765 to 3.139	No	ns	>0.9999
							ZT 20:WT+Veh vs. ZT 20:WT+NOB	-2.627	-5.079 to -0.1751	Yes	*	0.0349
ANOVA table	SS	DF	MS	F (DFn, DFd)	P value
Interaction	0.6525	1	0.6525	F (1, 8) = 0.8756	P=0.3768
Row Factor	0.1456	1	0.1456	F (1, 8) = 0.1954	P=0.6702		Test details	Mean 1	Mean 2	Mean Diff.	SE of diff.	N1	N2	t	DF
Column Factor	28.71	1	28.71	F (1, 8) = 38.53	P=0.0003
Residual	5.962	8	0.7452				ZT 8:WT+Veh vs. ZT 8:WT+NOB	1	4.56	-3.56	0.7048	3	3	5.051	8
							ZT 8:WT+Veh vs. ZT 20:WT+Veh	1	1.246	-0.2461	0.7048	3	3	0.3491	8
Difference between column means							ZT 8:WT+Veh vs. ZT 20:WT+NOB	1	3.873	-2.873	0.7048	3	3	4.076	8
Mean of WT+Veh	1.123						ZT 8:WT+NOB vs. ZT 20:WT+Veh	4.56	1.246	3.314	0.7048	3	3	4.702	8
Mean of WT+NOB	4.217						ZT 8:WT+NOB vs. ZT 20:WT+NOB	4.56	3.873	0.6867	0.7048	3	3	0.9742	8
Difference between means	-3.094						ZT 20:WT+Veh vs. ZT 20:WT+NOB	1.246	3.873	-2.627	0.7048	3	3	3.727	8
SE of difference	0.4984
95% CI of difference	-4.243 to -1.944
Difference between row means
Mean of ZT 8	2.78
Mean of ZT 20	2.56
Difference between means	0.2203
SE of difference	0.4984
95% CI of difference	-0.9290 to 1.370
Interaction CI
Mean diff, A1 - B1	-3.56
Mean diff, A2 - B2	-2.627
(A1 -B1) - (A2 - B2)	-0.9327
95% CI of difference	-3.231 to 1.366
(B1 - A1) - (B2 - A2)	0.9327
95% CI of difference	-1.366 to 3.231

## Sheet: i
	WT+Veh				WT+NOB
ZT 8	0.964746	1.31115	0.800885	0.987108	1.34561	0.528793	0.875783	1.52423
ZT 20	1.66195	0.738642	1.98478	0.892608	0.771322	0.515843	1.26745
Two-way ANOVA	Ordinary						Bonferroni's multiple comparisons test	Predicted (LS) mean diff.	95.00% CI of diff.	Below threshold?	Summary	Adjusted P Value
Alpha	0.05
							ZT 8:WT+Veh vs. ZT 8:WT+NOB	-0.05263	-1.049 to 0.9436	No	ns	>0.9999
Source of Variation	% of total variation	P value	P value summary	Significant?			ZT 8:WT+Veh vs. ZT 20:WT+Veh	-0.3035	-1.300 to 0.6927	No	ns	>0.9999
Interaction	9.911	0.2789	ns	No			ZT 8:WT+Veh vs. ZT 20:WT+NOB	0.1644	-0.9116 to 1.240	No	ns	>0.9999
Row Factor	0.2734	0.8534	ns	No			ZT 8:WT+NOB vs. ZT 20:WT+Veh	-0.2509	-1.247 to 0.7453	No	ns	>0.9999
Column Factor	6.308	0.383	ns	No			ZT 8:WT+NOB vs. ZT 20:WT+NOB	0.2171	-0.8590 to 1.293	No	ns	>0.9999
							ZT 20:WT+Veh vs. ZT 20:WT+NOB	0.468	-0.6081 to 1.544	No	ns	>0.9999
ANOVA table	SS (Type III)	DF	MS	F (DFn, DFd)	P value
Interaction	0.2502	1	0.2502	F (1, 11) = 1.297	P=0.2789
Row Factor	0.0069	1	0.0069	F (1, 11) = 0.03578	P=0.8534		Test details	Predicted (LS) mean 1	Predicted (LS) mean 2	Predicted (LS) mean diff.	SE of diff.	N1	N2	t	DF
Column Factor	0.1592	1	0.1592	F (1, 11) = 0.8256	P=0.3830
Residual	2.121	11	0.1929				ZT 8:WT+Veh vs. ZT 8:WT+NOB	1.016	1.069	-0.05263	0.3105	4	4	0.1695	11
							ZT 8:WT+Veh vs. ZT 20:WT+Veh	1.016	1.319	-0.3035	0.3105	4	4	0.9775	11
Difference between column means							ZT 8:WT+Veh vs. ZT 20:WT+NOB	1.016	0.8515	0.1644	0.3354	4	3	0.4902	11
Predicted (LS) mean of WT+Veh	1.168						ZT 8:WT+NOB vs. ZT 20:WT+Veh	1.069	1.319	-0.2509	0.3105	4	4	0.808	11
Predicted (LS) mean of WT+NOB	0.9601						ZT 8:WT+NOB vs. ZT 20:WT+NOB	1.069	0.8515	0.2171	0.3354	4	3	0.6472	11
Difference between predicted means	0.2077						ZT 20:WT+Veh vs. ZT 20:WT+NOB	1.319	0.8515	0.468	0.3354	4	3	1.395	11
SE of difference	0.2285
95% CI of difference	-0.2954 to 0.7107
Difference between row means
Predicted (LS) mean of ZT 8	1.042
Predicted (LS) mean of ZT 20	1.086
Difference between predicted means	-0.04323
SE of difference	0.2285
95% CI of difference	-0.5462 to 0.4598
Interaction CI
Mean diff, A1 - B1	-0.05263
Mean diff, A2 - B2	0.468
(A1 -B1) - (A2 - B2)	-0.5206
95% CI of difference	-1.527 to 0.4854
(B1 - A1) - (B2 - A2)	0.5206
95% CI of difference	-0.4854 to 1.527

## Sheet: k
	WT + Veh				WT + NOB
ZT 8	0.961329	1.12825	1.2462	0.664219	2.49489	3.11107	2.56858	2.10532
ZT 20	0.817484	0.594865	0.86175	0.999503	2.22581	2.07014	1.7037	2.65502
Two-way ANOVA	Ordinary						Bonferroni's multiple comparisons test	Mean Diff.	95.00% CI of diff.	Below threshold?	Summary	Adjusted P Value
Alpha	0.05
							ZT 8:WT + Veh vs. ZT 8:WT + NOB	-1.57	-2.291 to -0.8488	Yes	***	0.0001
Source of Variation	% of total variation	P value	P value summary	Significant?			ZT 8:WT + Veh vs. ZT 20:WT + Veh	0.1816	-0.5396 to 0.9028	No	ns	>0.9999
Interaction	0.4974	0.5006	ns	No			ZT 8:WT + Veh vs. ZT 20:WT + NOB	-1.164	-1.885 to -0.4425	Yes	**	0.0016
Row Factor	3.405	0.0942	ns	No			ZT 8:WT + NOB vs. ZT 20:WT + Veh	1.752	1.030 to 2.473	Yes	****	<0.0001
Column Factor	83.73	<0.0001	****	Yes			ZT 8:WT + NOB vs. ZT 20:WT + NOB	0.4063	-0.3149 to 1.127	No	ns	0.6063
							ZT 20:WT + Veh vs. ZT 20:WT + NOB	-1.345	-2.066 to -0.6241	Yes	***	0.0004
ANOVA table	SS	DF	MS	F (DFn, DFd)	P value
Interaction	0.05049	1	0.05049	F (1, 12) = 0.4824	P=0.5006
Row Factor	0.3456	1	0.3456	F (1, 12) = 3.302	P=0.0942		Test details	Mean 1	Mean 2	Mean Diff.	SE of diff.	N1	N2	t	DF
Column Factor	8.499	1	8.499	F (1, 12) = 81.20	P<0.0001
Residual	1.256	12	0.1047				ZT 8:WT + Veh vs. ZT 8:WT + NOB	1	2.57	-1.57	0.2288	4	4	6.863	12
							ZT 8:WT + Veh vs. ZT 20:WT + Veh	1	0.8184	0.1816	0.2288	4	4	0.7939	12
Difference between column means							ZT 8:WT + Veh vs. ZT 20:WT + NOB	1	2.164	-1.164	0.2288	4	4	5.087	12
Mean of WT + Veh	0.9092						ZT 8:WT + NOB vs. ZT 20:WT + Veh	2.57	0.8184	1.752	0.2288	4	4	7.657	12
Mean of WT + NOB	2.367						ZT 8:WT + NOB vs. ZT 20:WT + NOB	2.57	2.164	0.4063	0.2288	4	4	1.776	12
Difference between means	-1.458						ZT 20:WT + Veh vs. ZT 20:WT + NOB	0.8184	2.164	-1.345	0.2288	4	4	5.881	12
SE of difference	0.1618
95% CI of difference	-1.810 to -1.105
Difference between row means
Mean of ZT 8	1.785
Mean of ZT 20	1.491
Difference between means	0.2939
SE of difference	0.1618
95% CI of difference	-0.05848 to 0.6464
Interaction CI
Mean diff, A1 - B1	-1.57
Mean diff, A2 - B2	-1.345
(A1 -B1) - (A2 - B2)	-0.2247
95% CI of difference	-0.9296 to 0.4802
(B1 - A1) - (B2 - A2)	0.2247
95% CI of difference	-0.4802 to 0.9296

## Sheet: l
BMAL1					HIF2A
Con	AAV-bmal1				Con	AAV-bmal1
1.0695	2.13652				1.99425	0.975165
1.08759	1.9669				0.389113	1.65216
0.842914	1.54024				1.28868	1.44387
Column B	AAV-bmal1				Column B	AAV-bmal1
vs.	vs.				vs.	vs.
Column A	Con				Column A	Con
Unpaired t test					Unpaired t test
P value	0.0105				P value	0.8055
P value summary	*				P value summary	ns
Significantly different (P < 0.05)?	Yes				Significantly different (P < 0.05)?	No
One- or two-tailed P value?	Two-tailed				One- or two-tailed P value?	Two-tailed
t, df	t=4.541, df=4				t, df	t=0.2631, df=4
How big is the difference?					How big is the difference?
Mean of column A	1				Mean of column A	1.224
Mean of column B	1.881				Mean of column B	1.357
Difference between means (B - A) ± SEM	0.8812 ± 0.1941				Difference between means (B - A) ± SEM	0.1331 ± 0.5058
95% confidence interval	0.3424 to 1.420				95% confidence interval	-1.271 to 1.537
R squared (eta squared)	0.8375				R squared (eta squared)	0.01701
F test to compare variances					F test to compare variances
F, DFn, Dfd	5.078, 2, 2				F, DFn, Dfd	5.383, 2, 2
P value	0.3291				P value	0.3133
P value summary	ns				P value summary	ns
Significantly different (P < 0.05)?	No				Significantly different (P < 0.05)?	No

## Sheet: n
BMAL1					HIF2A
Con	AAV-bmal1				Con	AAV-bmal1
1.23693	171.203				1.23993	3.45817
0.895007	111.219				0.767531	4.14412
0.903295	82.0973				0.992539	5.83875
	Con	AAV-bmal1				Con	AAV-bmal1
Test for normal distribution					Test for normal distribution
Shapiro-Wilk test					Shapiro-Wilk test
W	0.7682	0.9615			W	0.9993	0.9435
P value	0.0406	0.6231			P value	0.9478	0.5418
Passed normality test (alpha=0.05)?	No	Yes			Passed normality test (alpha=0.05)?	Yes	Yes
P value summary	*	ns			P value summary	ns	ns
Unpaired t test with Welch's correction					Column B	AAV-bmal1
P value	0.0443				vs.	vs.
P value summary	*				Column A	Con
Significantly different (P < 0.05)?	Yes
One- or two-tailed P value?	Two-tailed				Unpaired t test
Welch-corrected t, df	t=4.593, df=2.000				P value	0.0085
					P value summary	**
How big is the difference?					Significantly different (P < 0.05)?	Yes
Mean of column A	1.012				One- or two-tailed P value?	Two-tailed
Mean of column B	121.5				t, df	t=4.830, df=4
Difference between means (B - A) ± SEM	120.5 ± 26.23
95% confidence interval	7.631 to 233.4				How big is the difference?
R squared (eta squared)	0.9134				Mean of column A	1
					Mean of column B	4.48
F test to compare variances					Difference between means (B - A) ± SEM	3.480 ± 0.7205
F, DFn, Dfd	54256, 2, 2				95% confidence interval	1.480 to 5.481
P value	<0.0001				R squared (eta squared)	0.8537
P value summary	****
Significantly different (P < 0.05)?	Yes				F test to compare variances
					F, DFn, Dfd	26.89, 2, 2
Data analyzed					P value	0.0717
Sample size, column A	3				P value summary	ns
Sample size, column B	3				Significantly different (P < 0.05)?	No

[truncated: 6 more sheets: o, q, r, t, v, x]
