# Supplementary material for: BMAL1–HIF2A heterodimer modulates circadian variations of myocardial injury
Source: Nature. 2025 Apr 23;641(8064):1017–28. doi: 10.1038/s41586-025-08898-z (PMC12095075; doi:10.1038/s41586-025-08898-z)
Supplement: Supplementary file 16 — Source Data Extended Data Fig. 8 [file 41586_2025_8898_MOESM16_ESM.xlsx]

## Sheet: a
Sample	Group	HIF1B.TPM
20V_post	AM	8.56797
55V_post	AM	8.09647
144V_post	AM	9.57425
123V_post	AM	13.9196
19V_post	AM	17.6714
111V_post	AM	9.91633
41V_post	AM	7.2547
115V_post	AM	15.1411
62V_post	AM	11.9858
163V_post	PM	7.94225
44V_post	AM	5.65357
139V_post	AM	6.51045
79V_post	PM	11.9316
133V_post	PM	8.17309
69V_post	AM	11.0472
31V_post	PM	11.1229
161V_post	AM	10.7795
105V_post	AM	10.9378
114V_post	PM	11.7916
152V_post	AM	9.72833
74V_post	AM	9.45825
100V_post	AM	18.3907
126V_post	PM	9.11829
120V_post	PM	9.50427
156V_post	PM	7.29969
145V_post	AM	10.5537
108V_post	AM	9.51676
56V_post	AM	36.0947
151V_post	AM	9.2604
164V_post	AM	10.2648
116V_post	AM	6.72117
80V_post	AM	15.1426
154V_post	PM	6.82156
143V_post	AM	8.89677
129V_post	AM	11.3471
109V_post	PM	11.1785
141V_post	PM	8.67901
99V_post	AM	16.6325
112V_post	AM	4.33739
136V_post	AM	11.159
160V_post	AM	7.30171
64V_post	AM	14.263
35V_post	PM	7.97424
107V_post	AM	26.0947
65V_post	AM	13.9834
33V_post	AM	14.1345
51V_post	AM	12.8653
118V_post	AM	7.56186
57V_post	AM	10.3469
140V_post	PM	11.8795
23V_post	AM	12.9116
153V_post	AM	9.23502
157V_post	AM	12.5856
52V_post	AM	19.5651
106V_post	PM	4.30744
130V_post	AM	6.92093
66V_post	AM	10.5021
162V_post	PM	11.9184
98V_post	AM	14.8658
92V_post	AM	15.9876
34V_post	AM	9.10625
150V_post	AM	11.9872
103V_post	AM	10.2488
159V_post	PM	8.77636
102V_post	AM	7.92958
110V_post	AM	10.3373
68V_post	AM	13.415
78V_post	PM	9.26082
138V_post	AM	8.83659
71V_post	AM	8.38748
32V_post	AM	10.2125
50V_post	AM	11.857
47V_post	AM	7.75639

## Sheet: b
ZT8	ZT20
595.096	563.235
601.82	600.881
667.559	590.6
	ZT8	ZT20
Test for normal distribution
Shapiro-Wilk test
W	0.8189	0.9358
P value	0.1606	0.5107
Passed normality test (alpha=0.05)?	Yes	Yes
P value summary	ns	ns
Column B	ZT20
vs.	vs.
Column A	ZT8
Unpaired t test
P value	0.2277
P value summary	ns
Significantly different (P < 0.05)?	No
One- or two-tailed P value?	Two-tailed
t, df	t=1.424, df=4
How big is the difference?
Mean of column A	621.5
Mean of column B	584.9
Difference between means (B - A) ± SEM	-36.59 ± 25.70
95% confidence interval	-107.9 to 34.77
R squared (eta squared)	0.3363
F test to compare variances
F, DFn, Dfd	4.234, 2, 2
P value	0.3822
P value summary	ns
Significantly different (P < 0.05)?	No

## Sheet: c
myo Cre	Bmal myo Cre
0.893736	1.76744
1.26483	1.79111
1.32211	1.32408
1.40937
0.474751
	myo Cre	Bmal myo Cre
Test for normal distribution
Shapiro-Wilk test
W	0.8721	0.7879
P value	0.2749	0.086
Passed normality test (alpha=0.05)?	Yes	Yes
P value summary	ns	ns
Column B	Bmal myo Cre
vs.	vs.
Column A	myo Cre
Unpaired t test
P value	0.0739
P value summary	ns
Significantly different (P < 0.05)?	No
One- or two-tailed P value?	Two-tailed
t, df	t=2.162, df=6
How big is the difference?
Mean of column A	1.073
Mean of column B	1.628
Difference between means (B - A) ± SEM	0.5546 ± 0.2565
95% confidence interval	-0.07317 to 1.182
R squared (eta squared)	0.4378
F test to compare variances
F, DFn, Dfd	2.175, 4, 2
P value	0.6778
P value summary	ns
Significantly different (P < 0.05)?	No

## Sheet: e
Myosin Cre	Bmal1 myosin
1.51912	1.57179
0.614208	1.18022
0.95585	0.881955
0.910817	1.77101
	Myosin Cre	Bmal1 myosin
Test for normal distribution
Shapiro-Wilk test
W	0.9251	0.9638
P value	0.5659	0.8031
Passed normality test (alpha=0.05)?	Yes	Yes
P value summary	ns	ns
Column B	Bmal1 myosin
vs.	vs.
Column A	Myosin Cre
Unpaired t test
P value	0.2476
P value summary	ns
Significantly different (P < 0.05)?	No
One- or two-tailed P value?	Two-tailed
t, df	t=1.281, df=6
How big is the difference?
Mean of column A	1
Mean of column B	1.351
Difference between means (B - A) ± SEM	0.3512 ± 0.2742
95% confidence interval	-0.3198 to 1.022
R squared (eta squared)	0.2147
F test to compare variances
F, DFn, Dfd	1.108, 3, 3
P value	0.935
P value summary	ns
Significantly different (P < 0.05)?	No

## Sheet: f
Con AAV	bmal1 AAV
0.888818	1.0084
1.05574	0.941893
1.06569	1.26369
	Con AAV	bmal1 AAV
Test for normal distribution
Shapiro-Wilk test
W	0.792	0.8971
P value	0.0956	0.3763
Passed normality test (alpha=0.05)?	Yes	Yes
P value summary	ns	ns
Column B	bmal1 AAV
vs.	vs.
Column A	Con AAV
Unpaired t test
P value	0.5822
P value summary	ns
Significantly different (P < 0.05)?	No
One- or two-tailed P value?	Two-tailed
t, df	t=0.5977, df=4
How big is the difference?
Mean of column A	1.003
Mean of column B	1.071
Difference between means (B - A) ± SEM	0.06791 ± 0.1136
95% confidence interval	-0.2476 to 0.3834
R squared (eta squared)	0.08199
F test to compare variances
F, DFn, Dfd	2.923, 2, 2
P value	0.5099
P value summary	ns
Significantly different (P < 0.05)?	No

## Sheet: h
Con AAV	bmal1 AAV
1.31085	0.891926
0.787823	1.4357
0.901323	1.19598
	Con	AAV9
Test for normal distribution
Shapiro-Wilk test
W	0.9035	0.9954
P value	0.3968	0.8697
Passed normality test (alpha=0.05)?	Yes	Yes
P value summary	ns	ns
Column B	AAV9
vs.	vs.
Column A	Con
Unpaired t test
P value	0.4786
P value summary	ns
Significantly different (P < 0.05)?	No
One- or two-tailed P value?	Two-tailed
t, df	t=0.7806, df=4
How big is the difference?
Mean of column A	1
Mean of column B	1.175
Difference between means (B - A) ± SEM	0.1745 ± 0.2236
95% confidence interval	-0.4462 to 0.7953
R squared (eta squared)	0.1322
F test to compare variances
F, DFn, Dfd	1.019, 2, 2
P value	0.9905
P value summary	ns

## Sheet: i
Con	AAV-bmal1
0.968052	1.0123
0.938594	0.962482
1.10059	0.990576
	Con	AAV-bmal1
Test for normal distribution
Shapiro-Wilk test
W	0.8811	0.9946
P value	0.3276	0.8592
Passed normality test (alpha=0.05)?	Yes	Yes
P value summary	ns	ns
Column B	AAV-bmal1
vs.	vs.
Column A	Con
Unpaired t test
P value	0.8011
P value summary	ns
Significantly different (P < 0.05)?	No
One- or two-tailed P value?	Two-tailed
t, df	t=0.2691, df=4
How big is the difference?
Mean of column A	1.002
Mean of column B	0.9885
Difference between means (B - A) ± SEM	-0.01396 ± 0.05186
95% confidence interval	-0.1580 to 0.1300
R squared (eta squared)	0.01779
F test to compare variances
F, DFn, Dfd	11.94, 2, 2
P value	0.1546
P value summary	ns
Significantly different (P < 0.05)?	No

## Sheet: k
Con	AAV-bmal1
0.971856	0.987721
1.01528	1.02583
1.01286	1.13907
	Con	AAV-bmal1
Test for normal distribution
Shapiro-Wilk test
W	0.7917	0.9241
P value	0.0948	0.4669
Passed normality test (alpha=0.05)?	Yes	Yes
P value summary	ns	ns
Column B	AAV-bmal1
vs.	vs.
Column A	Con
Unpaired t test
P value	0.3452
P value summary	ns
Significantly different (P < 0.05)?	No
One- or two-tailed P value?	Two-tailed
t, df	t=1.069, df=4
How big is the difference?
Mean of column A	1
Mean of column B	1.051
Difference between means (B - A) ± SEM	0.05087 ± 0.04758
95% confidence interval	-0.08124 to 0.1830
R squared (eta squared)	0.2222
F test to compare variances
F, DFn, Dfd	10.41, 2, 2
P value	0.1753
P value summary	ns
Significantly different (P < 0.05)?	No

## Sheet: l
Con	aav sh bmal 1
0.872256	1.00335
0.960368	0.95224
1.19376	1.70472
	Con	aav sh bmal 1
Test for normal distribution
Shapiro-Wilk test
W	0.9363	0.8007
P value	0.5126	0.1161
Passed normality test (alpha=0.05)?	Yes	Yes
P value summary	ns	ns
Column B	aav sh bmal 1	3
vs.	vs.
Column A	Con
Unpaired t test
P value	0.4636
P value summary	ns
Significantly different (P < 0.05)?	No
One- or two-tailed P value?	Two-tailed
t, df	t=0.8095, df=4
How big is the difference?
Mean of column A	1.009
Mean of column B	1.22
Difference between means (B - A) ± SEM	0.2113 ± 0.2610
95% confidence interval	-0.5134 to 0.9360
R squared (eta squared)	0.1408
F test to compare variances
F, DFn, Dfd	6.405, 2, 2
P value	0.2701
P value summary	ns
Significantly different (P < 0.05)?	No

## Sheet: n
Con	aav sh bmal 1
1.04112	0.926811
0.964344	0.930208
0.994535	0.995844
	Con	sh bmal
Test for normal distribution
Shapiro-Wilk test
W	0.985	0.7868
P value	0.7657	0.0834
Passed normality test (alpha=0.05)?	Yes	Yes
P value summary	ns	ns
Column B	sh bmal
vs.	vs.
Column A	Con
Unpaired t test
P value	0.1965
P value summary	ns
Significantly different (P < 0.05)?	No
One- or two-tailed P value?	Two-tailed
t, df	t=1.548, df=4
How big is the difference?
Mean of column A	1
Mean of column B	0.951
Difference between means (B - A) ± SEM	-0.04905 ± 0.03168
95% confidence interval	-0.1370 to 0.03890
R squared (eta squared)	0.3747
F test to compare variances
F, DFn, Dfd	1.012, 2, 2
P value	0.994
P value summary	ns
Significantly different (P < 0.05)?	No

[truncated: 4 more sheets: p, q, r, s]
